# Supplementary material for: Antibiotic target discovery by integrated phenotypic and activity-based profiling of electrophilic fragments
Source: Cell Chem Biol. Author manuscript; Available in PMC 2025 Apr 14. (PMC11995724; doi:10.1016/j.chembiol.2025.02.001)
Supplement: MMC4 [file NIHMS2061764-supplement-MMC4.xlsx]

## Sheet: Processed ABPP result
Uniprot ID	Protein Name	Probe-labeled residue	Spectral count	Ligandability (% DMSO) 10-F05 average of 3 biological replicates	Ligandability (% DMSO) 10-L07 average of 3 biological replicates	Gene Ontology (GO)	Length
A0A4P7TRI8	Beta-ketoacyl-[acyl-carrier-protein] synthase III (Beta-ketoacyl-ACP synthase III) (KAS III) (EC 2.3.1.180) (3-oxoacyl-[acyl-carrier-protein] synthase 3) (3-oxoacyl-[acyl-carrier-protein] synthase III)	C112	2	64.6667	75	cytoplasm [GO:0005737]; 3-oxoacyl-[acyl-carrier-protein] synthase activity [GO:0004315]; beta-ketoacyl-acyl-carrier-protein synthase III activity [GO:0033818]; fatty acid biosynthetic process [GO:0006633]	317		Selected targets are highlighted in green background
A0A4P7TT64	Pyridoxal kinase PdxY (PL kinase) (EC 2.7.1.35)	C121	12	37.3333	73	ATP binding [GO:0005524]; magnesium ion binding [GO:0000287]; pyridoxal kinase activity [GO:0008478]; phosphorylation [GO:0016310]; pyridoxal 5'-phosphate salvage [GO:0009443]	286
A0A4P7TMT7	DUF883 domain-containing protein	C88	2	28	72	plasma membrane [GO:0005886]; ribosome binding [GO:0043022]	109
A0A4V1CU87	VOC family metalloprotein YjdN	C48	5	12.6667	65		147
A0A4P7TQ51	Fe-S cluster assembly scaffold SufA	C50	2	24.3333	63	2 iron, 2 sulfur cluster binding [GO:0051537]; metal ion binding [GO:0046872]; iron-sulfur cluster assembly [GO:0016226]	122
A0A4P7TSW7	2-oxoglutaramate amidase (EC 3.5.1.111)	C141	15	24	62.5	2-oxoglutaramate amidase activity [GO:0106008]; nitrogen compound metabolic process [GO:0006807]	256
A0A4P7TRQ8	IucA/IucC family siderophore biosynthesis protein	C283	3	16.3333	61.5	acid-amino acid ligase activity [GO:0016881]; siderophore biosynthetic process [GO:0019290]	580
A0A4P7TMT7	DUF883 domain-containing protein	C77	2	25	61	plasma membrane [GO:0005886]; ribosome binding [GO:0043022]	109
A0A4V1CTY3	Pyruvate formate-lyase-activating enzyme (EC 1.97.1.4)	C34	12	13.6667	56	cytoplasm [GO:0005737]; 4 iron, 4 sulfur cluster binding [GO:0051539]; [formate-C-acetyltransferase]-activating enzyme activity [GO:0043365]; lyase activity [GO:0016829]; metal ion binding [GO:0046872]	246
A0A4P7TIS0	2,5-didehydrogluconate reductase DkgA	C138	3	-5	54	2,5-didehydrogluconate reductase activity [GO:0050580]; L-ascorbic acid biosynthetic process [GO:0019853]	275
A0A4P7TPV6	1,6-anhydro-N-acetylmuramyl-L-alanine amidase AmpD (EC 3.5.1.28)	C76	2	16.3333	53.5	N-acetylmuramoyl-L-alanine amidase activity [GO:0008745]; peptidoglycan catabolic process [GO:0009253]	183
A0A4P7TNY4	tRNA-specific 2-thiouridylase MnmA (EC 2.8.1.13)	C49	2	3	50	cytoplasm [GO:0005737]; ATP binding [GO:0005524]; methyltransferase activity [GO:0008168]; sulfurtransferase activity [GO:0016783]; tRNA binding [GO:0000049]; methylation [GO:0032259]; tRNA modification [GO:0006400]	368
A0A4P7TNW3	Galactose-1-phosphate uridylyltransferase (EC 2.7.7.12)	C160	2	36.3333	47	UDP-glucose:hexose-1-phosphate uridylyltransferase activity [GO:0008108]; zinc ion binding [GO:0008270]; galactose catabolic process via UDP-galactose [GO:0033499]	348
A0A4P7TJT6	ArsC family reductase	C96	5	20.3333	47		118
A0A4P7TU73	Cysteine protease-like VirA (EC 3.4.22.-) (Effector protein VirA)	C34	2	10.3333	47	extracellular region [GO:0005576]; cysteine-type endopeptidase activity [GO:0004197]; proteolysis [GO:0006508]	400
A0A4P7TR13	Aldehyde dehydrogenase	C307	3	27.3333	46.5	oxidoreductase activity, acting on the aldehyde or oxo group of donors, NAD or NADP as acceptor [GO:0016620]	512
A0A4P7TTT8	Isovaleryl-CoA dehydrogenase (EC 1.3.8.4)	C540	2	23.6667	45	flavin adenine dinucleotide binding [GO:0050660]; isovaleryl-CoA dehydrogenase activity [GO:0008470]	541
A0A4P7TV84	3-ketoacyl-CoA thiolase (EC 2.3.1.16) (Acetyl-CoA acyltransferase) (Beta-ketothiolase) (Fatty acid oxidation complex subunit beta)	C91	2	5.33333	44.5	cytoplasm [GO:0005737]; acetyl-CoA C-acyltransferase activity [GO:0003988]; fatty acid beta-oxidation [GO:0006635]	387
A0A4P7TTU3	Acid stress chaperone HdeA	C87	5	19.3333	44	outer membrane-bounded periplasmic space [GO:0030288]; cellular stress response to acidic pH [GO:1990451]	110
A0A4P7TPQ3	UPF0253 protein YaeP	C29	11	13.6667	43		66
A0A4P7TP68	Acyl-CoA thioesterase II (EC 3.1.2.20)	C154	4	2.66667	42.5	acyl-CoA hydrolase activity [GO:0047617]; acyl-CoA metabolic process [GO:0006637]	286
A0A4P7TQH3	tRNA dimethylallyltransferase (EC 2.5.1.75) (Dimethylallyl diphosphate:tRNA dimethylallyltransferase) (DMAPP:tRNA dimethylallyltransferase) (DMATase) (Isopentenyl-diphosphate:tRNA isopentenyltransferase) (IPP transferase) (IPPT) (IPTase)	C273	2	42.3333	42	ATP binding [GO:0005524]; tRNA dimethylallyltransferase activity [GO:0052381]; tRNA processing [GO:0008033]	316
A0A4P7TIL4	Hydrogenase 2 large subunit	C61	3	17.3333	39.5	plasma membrane [GO:0005886]; ferredoxin hydrogenase activity [GO:0008901]; nickel cation binding [GO:0016151]; respiratory electron transport chain [GO:0022904]	567
A0A4P7TQ51	Fe-S cluster assembly scaffold SufA	C114	2	6.33333	39	2 iron, 2 sulfur cluster binding [GO:0051537]; metal ion binding [GO:0046872]; iron-sulfur cluster assembly [GO:0016226]	122
A0A4P7TR93	tRNA-specific 2-thiouridylase MnmA (EC 2.8.1.13)	C9	13	13.3333	38	cytoplasm [GO:0005737]; ATP binding [GO:0005524]; methyltransferase activity [GO:0008168]; sulfurtransferase activity [GO:0016783]; tRNA binding [GO:0000049]; methylation [GO:0032259]; tRNA modification [GO:0006400]	368
A0A4P7TW50	Glutaredoxin 2	C79	2	9.66667	38	cytosol [GO:0005829]	215
A0A4P7TNY4	Aminodeoxychorismate synthase component 2	C102	4	1.66667	38	cellular biosynthetic process [GO:0044249]; glutamine metabolic process [GO:0006541]; organonitrogen compound biosynthetic process [GO:1901566]	187
A0A4P7TR55	DUF406 domain-containing protein	C26	2	12	36.5		99
Q7BEF9	Orf, hypothetical	C44	4	11	36.5		192
A0A4V1CTL9	Ribonucleoside-diphosphate reductase (EC 1.17.4.1)	C759	5	0.666667	36.5	ATP binding [GO:0005524]; ribonucleoside-diphosphate reductase activity, thioredoxin disulfide as acceptor [GO:0004748]; deoxyribonucleotide biosynthetic process [GO:0009263]; DNA replication [GO:0006260]	761
A0A4P7TTS9	Protein IpgB	C75	3	8.33333	36		208
A0A4P7TPV6	1,6-anhydro-N-acetylmuramyl-L-alanine amidase AmpD (EC 3.5.1.28)	C21	2	18	35	N-acetylmuramoyl-L-alanine amidase activity [GO:0008745]; peptidoglycan catabolic process [GO:0009253]	183
A0A4P7TJM8	2Fe-2S ferredoxin	C87	2	14.3333	34.5	2 iron, 2 sulfur cluster binding [GO:0051537]; electron transfer activity [GO:0009055]; P450-containing electron transport chain [GO:0140647]	111
A0A4P7TR60	Aconitate hydratase (Aconitase) (EC 4.2.1.3)	C504	2	25.3333	33	4 iron, 4 sulfur cluster binding [GO:0051539]; aconitate hydratase activity [GO:0003994]; citrate dehydratase activity [GO:0047780]; metal ion binding [GO:0046872]; tricarboxylic acid cycle [GO:0006099]	891
A0A4P7TJS4	Thioredoxin peroxidase	C51	2	4	33	peroxidase activity [GO:0004601]	156
A0A4V1CUC5	NAD(P)H-flavin reductase (EC 1.5.1.41)	C150	2	-16.6667	33	riboflavin reductase (NAD(P)H) activity [GO:0052875]	233
A0A4P7TQA7	Phosphoenolpyruvate synthase (PEP synthase) (EC 2.7.9.2) (Pyruvate, water dikinase)	C420	3	28.6667	32.5	ATP binding [GO:0005524]; metal ion binding [GO:0046872]; pyruvate, water dikinase activity [GO:0008986]; gluconeogenesis [GO:0006094]; phosphorylation [GO:0016310]; pyruvate metabolic process [GO:0006090]	792
A0A4P7TMZ8	TetR family copper-responsive transcriptional repressor ComR	C153	2	18.6667	32.5	DNA binding [GO:0003677]	210
A0A4P7TUN1	Cystathionine gamma-synthase (EC 2.5.1.48)	C196	2	8	32.5	cystathionine gamma-synthase activity [GO:0003962]; cystathionine gamma-synthase activity (acts on O-phosphohomoserine) [GO:0102028]; pyridoxal phosphate binding [GO:0030170]; transsulfuration [GO:0019346]	386
A0A4P7TMU9	3-oxoacyl-[acyl-carrier-protein] synthase 2 (EC 2.3.1.179)	C376	19	11.3333	31.5	3-oxoacyl-[acyl-carrier-protein] synthase activity [GO:0004315]; fatty acid biosynthetic process [GO:0006633]	413
A0A4P7TSQ9	2-oxoglutaramate amidase (EC 3.5.1.111)	C11	3	9.66667	31	2-oxoglutaramate amidase activity [GO:0106008]; nitrogen compound metabolic process [GO:0006807]	256
A0A4P7TSW7	3-deoxy-D-manno-octulosonate 8-phosphate phosphatase KdsC (EC 3.1.3.45) (KDO 8-P phosphatase)	C201	40	13.3333	30.5	3-deoxy-manno-octulosonate-8-phosphatase activity [GO:0019143]; metal ion binding [GO:0046872]; lipopolysaccharide biosynthetic process [GO:0009103]	188
A0A4P7TN29	Bifunctional glucose-1-phosphatase/inositol phosphatase (EC 3.1.3.10, EC 3.1.3.8)	C196	2	-8.33333	30.5	3-phytase activity [GO:0016158]; glucose-1-phosphatase activity [GO:0008877]	413
A0A4V1CTX7	Methylglyoxal synthase (MGS) (EC 4.2.3.3)	C22	3	17.6667	30	methylglyoxal synthase activity [GO:0008929]; methylglyoxal biosynthetic process [GO:0019242]	152
A0A4P7TTN1	MDR efflux pump AcrAB transcriptional activator RobA	C147	11	14	30	DNA-binding transcription factor activity [GO:0003700]; sequence-specific DNA binding [GO:0043565]	289
A0A4P7TNY8	Succinate--CoA ligase [ADP-forming] subunit alpha (EC 6.2.1.5) (Succinyl-CoA synthetase subunit alpha) (SCS-alpha)	C133	3	5	30	nucleotide binding [GO:0000166]; succinate-CoA ligase (ADP-forming) activity [GO:0004775]; tricarboxylic acid cycle [GO:0006099]	289
A0A4P7TV70	RING-type E3 ubiquitin transferase (EC 2.3.2.27)	C183	2	2	29.5	extracellular region [GO:0005576]; host cell cytoplasm [GO:0030430]; ubiquitin-protein transferase activity [GO:0004842]; modulation of process of another organism [GO:0035821]; protein ubiquitination [GO:0016567]	565
A0A4V1CU76	3-oxoacyl-[acyl-carrier-protein] synthase 2 (EC 2.3.1.179)	C183	3	13	29	3-oxoacyl-[acyl-carrier-protein] synthase activity [GO:0004315]; fatty acid biosynthetic process [GO:0006633]	413
A0A4P7TP04	Metalloprotease PmbA	C61	5	9	29	metallopeptidase activity [GO:0008237]; proteolysis [GO:0006508]	450
A0A4P7TM09	Aldose 1-epimerase (EC 5.1.3.3)	C94	7	4	29	aldose 1-epimerase activity [GO:0004034]; carbohydrate binding [GO:0030246]; galactose metabolic process [GO:0006012]	346
A0A4P7TPY4	NH(3)-dependent NAD(+) synthetase (EC 6.3.1.5)	C128	4	10	28.5	cytoplasm [GO:0005737]; ATP binding [GO:0005524]; glutaminase activity [GO:0004359]; metal ion binding [GO:0046872]; NAD+ synthase (glutamine-hydrolyzing) activity [GO:0003952]; NAD+ synthase activity [GO:0008795]; NAD biosynthetic process [GO:0009435]	275
A0A4P7TMU9	Pseudouridine synthase (EC 5.4.99.-)	C59	19	2	28.5	catalytic activity, acting on RNA [GO:0140098]; pseudouridine synthase activity [GO:0009982]; RNA binding [GO:0003723]; ncRNA processing [GO:0034470]; pseudouridine synthesis [GO:0001522]	219
A0A4P7TP42	7-methyl-GTP pyrophosphatase (m(7)GTP pyrophosphatase) (EC 3.6.1.-)	C147	6	1.66667	28.5	cytoplasm [GO:0005737]; nucleoside triphosphate diphosphatase activity [GO:0047429]; nucleotide metabolic process [GO:0009117]	194
A0A4P7TQF7	Fructose-1,6-bisphosphatase class 1 (FBPase class 1) (EC 3.1.3.11) (D-fructose-1,6-bisphosphate 1-phosphohydrolase class 1)	C100	18	-4	28.5	cytoplasm [GO:0005737]; fructose 1,6-bisphosphate 1-phosphatase activity [GO:0042132]; magnesium ion binding [GO:0000287]; gluconeogenesis [GO:0006094]	332
A0A4P7TS43	oligopeptidase A (EC 3.4.24.70)	C53	4	10.6667	28	metal ion binding [GO:0046872]; metalloendopeptidase activity [GO:0004222]; proteolysis [GO:0006508]	680
A0A4P7TNY3	Alkyl hydroperoxide reductase subunit F	C348	2	3	28	alkyl hydroperoxide reductase activity [GO:0008785]; flavin adenine dinucleotide binding [GO:0050660]; NAD binding [GO:0051287]; response to reactive oxygen species [GO:0000302]	521
A0A4P7TSG9	Succinate dehydrogenase flavoprotein subunit (EC 1.3.5.1)	C89	2	-11.3333	28	plasma membrane [GO:0005886]; flavin adenine dinucleotide binding [GO:0050660]; fumarate reductase (menaquinone) [GO:0102040]; succinate dehydrogenase (ubiquinone) activity [GO:0008177]; electron transport chain [GO:0022900]; tricarboxylic acid cycle [GO:0006099]	588
A0A4P7TSR9	N-acetylneuraminate lyase (NAL) (Neu5Ac lyase) (EC 4.1.3.3) (N-acetylneuraminate pyruvate-lyase) (N-acetylneuraminic acid aldolase) (Sialate lyase) (Sialic acid aldolase) (Sialic acid lyase)	C82	2	13	27.5	cytoplasm [GO:0005737]; N-acetylneuraminate lyase activity [GO:0008747]; carbohydrate metabolic process [GO:0005975]; N-acetylneuraminate catabolic process [GO:0019262]	297
A0A4P7TLV3	Peptidyl-dipeptidase Dcp (EC 3.4.15.5)	C563	3	7.66667	27.5	carboxypeptidase activity [GO:0004180]; metal ion binding [GO:0046872]; metalloendopeptidase activity [GO:0004222]; proteolysis [GO:0006508]	681
A0A4P7TQ85	1-deoxy-D-xylulose 5-phosphate reductoisomerase (DXP reductoisomerase) (EC 1.1.1.267) (1-deoxyxylulose-5-phosphate reductoisomerase) (2-C-methyl-D-erythritol 4-phosphate synthase)	C374	2	-16	27.5	1-deoxy-D-xylulose-5-phosphate reductoisomerase activity [GO:0030604]; isomerase activity [GO:0016853]; metal ion binding [GO:0046872]; NADPH binding [GO:0070402]; isopentenyl diphosphate biosynthetic process, methylerythritol 4-phosphate pathway [GO:0019288]; terpenoid biosynthetic process [GO:0016114]	398
A0A4P7TQZ9	Transcriptional regulator	C89	12	5.66667	27	DNA binding [GO:0003677]	191
A0A4P7TNQ4	Asparagine synthase B (EC 6.3.5.4)	C523	6	-1	27	asparagine synthase (glutamine-hydrolyzing) activity [GO:0004066]; ATP binding [GO:0005524]; asparagine biosynthetic process [GO:0006529]; glutamine metabolic process [GO:0006541]	554
A0A4P7TRS1	CoA-binding protein	C125	5	-0.333333	26.5		137
A0A4P7TRH0	3-oxoacyl-[acyl-carrier-protein] synthase 2 (EC 2.3.1.179)	C266	3	-1	26	3-oxoacyl-[acyl-carrier-protein] synthase activity [GO:0004315]; fatty acid biosynthetic process [GO:0006633]	413
A0A4P7TNQ4	Asparagine synthase B (EC 6.3.5.4)	C514	3	-1	26	asparagine synthase (glutamine-hydrolyzing) activity [GO:0004066]; ATP binding [GO:0005524]; asparagine biosynthetic process [GO:0006529]; glutamine metabolic process [GO:0006541]	554
A0A4P7TMU9	UDP-N-acetyl-D-mannosamine dehydrogenase (EC 1.1.1.336) (UDP-ManNAc 6-dehydrogenase)	C396	4	13.6667	25.5	NAD binding [GO:0051287]; oxidoreductase activity, acting on the CH-CH group of donors, NAD or NADP as acceptor [GO:0016628]; UDP-N-acetyl-D-mannosamine dehydrogenase activity [GO:0089714]; enterobacterial common antigen biosynthetic process [GO:0009246]	420
A0A4P7TUL6	Glutathione S-transferase	C175	2	8.66667	25.5	transferase activity [GO:0016740]	202
A0A4P7TTT5	Protein MxiG	C77	4	7.66667	25.5	membrane [GO:0016020]	371
A0A4P7TNN0	Ribosomal protein S12 methylthiotransferase RimO (S12 MTTase) (S12 methylthiotransferase) (EC 2.8.4.4) (Ribosomal protein S12 (aspartate-C(3))-methylthiotransferase) (Ribosome maturation factor RimO)	C295	3	7	25.5	cytoplasm [GO:0005737]; ribosome [GO:0005840]; 4 iron, 4 sulfur cluster binding [GO:0051539]; metal ion binding [GO:0046872]; protein methylthiotransferase activity [GO:0103039]; peptidyl-L-beta-methylthioaspartic acid biosynthetic process from peptidyl-aspartic acid [GO:0018339]; tRNA modification [GO:0006400]	441
A0A4P7TLJ3	Pyruvate kinase (EC 2.7.1.40)	C182	13	-1.33333	25.5	ATP binding [GO:0005524]; kinase activity [GO:0016301]; magnesium ion binding [GO:0000287]; potassium ion binding [GO:0030955]; pyruvate kinase activity [GO:0004743]; phosphorylation [GO:0016310]	470
A0A4P7TQ37	UDP-N-acetylmuramoyl-L-alanyl-D-glutamate--2,6-diaminopimelate ligase (EC 6.3.2.13) (Meso-A2pm-adding enzyme) (Meso-diaminopimelate-adding enzyme) (UDP-MurNAc-L-Ala-D-Glu:meso-diaminopimelate ligase) (UDP-MurNAc-tripeptide synthetase) (UDP-N-acetylmuramyl-tripeptide synthetase)	C340	7	3.33333	25	cytoplasm [GO:0005737]; ATP binding [GO:0005524]; magnesium ion binding [GO:0000287]; UDP-N-acetylmuramoylalanyl-D-glutamate-2,6-diaminopimelate ligase activity [GO:0008765]; cell cycle [GO:0007049]; cell division [GO:0051301]; cell wall organization [GO:0071555]; peptidoglycan biosynthetic process [GO:0009252]; regulation of cell shape [GO:0008360]	495
A0A4P7TT97	PTS IIA-like nitrogen regulatory protein PtsN	C25	2	3	25	protein-N(PI)-phosphohistidine-sugar phosphotransferase activity [GO:0008982]; phosphoenolpyruvate-dependent sugar phosphotransferase system [GO:0009401]	163
A0A4P7TM00	Hexitol phosphatase HxpB	C157	2	6	24.5	metal ion binding [GO:0046872]	222
A0A4P7TP18	S-formylglutathione hydrolase (EC 3.1.2.12)	C54	9	2	24.5	carboxylic ester hydrolase activity [GO:0052689]; S-formylglutathione hydrolase activity [GO:0018738]; formaldehyde catabolic process [GO:0046294]	278
A0A4P7TIV2	dITP/XTP pyrophosphatase (EC 3.6.1.66) (Non-canonical purine NTP pyrophosphatase) (Non-standard purine NTP pyrophosphatase) (Nucleoside-triphosphate diphosphatase) (Nucleoside-triphosphate pyrophosphatase) (NTPase)	C136	2	15.3333	24	dITP diphosphatase activity [GO:0035870]; ITP diphosphatase activity [GO:0036220]; metal ion binding [GO:0046872]; nucleotide binding [GO:0000166]; ribonucleoside triphosphate phosphatase activity [GO:0017111]; XTP diphosphatase activity [GO:0036222]; nucleotide metabolic process [GO:0009117]; purine nucleoside triphosphate catabolic process [GO:0009146]	197
A0A4P7TPN0	Transcriptional regulator BolA	C98	8	8	24		105
A0A4P7TQY0	Glutamate decarboxylase (EC 4.1.1.15)	C165	19	-0.333333	24	glutamate decarboxylase activity [GO:0004351]; pyridoxal phosphate binding [GO:0030170]; glutamate metabolic process [GO:0006536]	466
A0A4P7TLH2	Glutamate decarboxylase (EC 4.1.1.15)	C165	19	-0.333333	24	glutamate decarboxylase activity [GO:0004351]; pyridoxal phosphate binding [GO:0030170]; glutamate metabolic process [GO:0006536]	466
A0A4P7TL84	Pyruvate kinase (EC 2.7.1.40)	C216	2	-0.666667	24	ATP binding [GO:0005524]; kinase activity [GO:0016301]; magnesium ion binding [GO:0000287]; potassium ion binding [GO:0030955]; pyruvate kinase activity [GO:0004743]; phosphorylation [GO:0016310]	480
A0A4P7TPW2	YaeQ family protein	C62	3	6.33333	23.5		181
A0A4P7TIT2	Xaa-Pro aminopeptidase (EC 3.4.11.9)	C264	4	3	23.5	manganese ion binding [GO:0030145]; metalloaminopeptidase activity [GO:0070006]; proteolysis [GO:0006508]	441
A0A4V1CU04	N-acetylglucosamine-6-phosphate deacetylase (EC 3.5.1.25)	C269	7	2	23.5	metal ion binding [GO:0046872]; N-acetylgalactosamine-6-phosphate deacetylase activity [GO:0047419]; N-acetylglucosamine-6-phosphate deacetylase activity [GO:0008448]; carbohydrate metabolic process [GO:0005975]; N-acetylglucosamine metabolic process [GO:0006044]	382
A0A4P7TLY8	Beta-ketoacyl-[acyl-carrier-protein] synthase III (Beta-ketoacyl-ACP synthase III) (KAS III) (EC 2.3.1.180) (3-oxoacyl-[acyl-carrier-protein] synthase 3) (3-oxoacyl-[acyl-carrier-protein] synthase III)	C135	3	31.3333	23	cytoplasm [GO:0005737]; 3-oxoacyl-[acyl-carrier-protein] synthase activity [GO:0004315]; beta-ketoacyl-acyl-carrier-protein synthase III activity [GO:0033818]; fatty acid biosynthetic process [GO:0006633]	317
A0A4P7TN67	Alpha-amylase (EC 3.2.1.1)	C263	2	5.33333	23	alpha-amylase activity [GO:0004556]; calcium ion binding [GO:0005509]; carbohydrate metabolic process [GO:0005975]	495
Q7BEK7	aminodeoxychorismate synthase (EC 2.6.1.85)	C220	3	2.33333	23	4-amino-4-deoxychorismate synthase activity [GO:0046820]; folic acid-containing compound biosynthetic process [GO:0009396]	453
A0A4P7TRI8	Plasmid stabilization protein (Plasmid stable inheritance protein)	C103	2	32	22.5		319
A0A4P7TRJ1	UPF0325 protein YaeH	C87	8	5.66667	22.5		128
A0A4P7TJY0	Glutamate--tRNA ligase (EC 6.1.1.17) (Glutamyl-tRNA synthetase) (GluRS)	C361	3	15.3333	22	cytoplasm [GO:0005737]; ATP binding [GO:0005524]; glutamate-tRNA ligase activity [GO:0004818]; tRNA binding [GO:0000049]; zinc ion binding [GO:0008270]; glutamyl-tRNA aminoacylation [GO:0006424]	471
A0A4P7TUH1	50S ribosomal protein L31	C37	2	5	22	ribonucleoprotein complex [GO:1990904]; ribosome [GO:0005840]; metal ion binding [GO:0046872]; rRNA binding [GO:0019843]; structural constituent of ribosome [GO:0003735]; translation [GO:0006412]	70
A0A4P7TLQ3	Fumarate hydratase class II (Fumarase C) (EC 4.2.1.2) (Aerobic fumarase) (Iron-independent fumarase)	C255	2	4	22	tricarboxylic acid cycle enzyme complex [GO:0045239]; fumarate hydratase activity [GO:0004333]; fumarate metabolic process [GO:0006106]; tricarboxylic acid cycle [GO:0006099]	467
A0A4P7TNT3	Citrate synthase	C252	4	1	22	cytoplasm [GO:0005737]; citrate (Si)-synthase activity [GO:0004108]; tricarboxylic acid cycle [GO:0006099]	427
A0A4P7TNV4	o-succinylbenzoate synthase (OSB synthase) (OSBS) (EC 4.2.1.113) (4-(2'-carboxyphenyl)-4-oxybutyric acid synthase) (o-succinylbenzoic acid synthase)	C110	4	-2	22	magnesium ion binding [GO:0000287]; O-succinylbenzoate synthase activity [GO:0043748]; menaquinone biosynthetic process [GO:0009234]	320
A0A4P7TVD8	Dienelactone hydrolase family protein	C147	2	17.3333	21.5	hydrolase activity [GO:0016787]	271
A0A4P7TLY4	Phospho-2-dehydro-3-deoxyheptonate aldolase (EC 2.5.1.54)	C327	2	10.6667	21.5	3-deoxy-7-phosphoheptulonate synthase activity [GO:0003849]; amino acid biosynthetic process [GO:0008652]; aromatic amino acid family biosynthetic process [GO:0009073]; chorismate biosynthetic process [GO:0009423]	348
A0A4P7TSS8	L-threonine 3-dehydrogenase (TDH) (EC 1.1.1.103)	C38	4	-7.66667	21.5	cytoplasm [GO:0005737]; L-threonine 3-dehydrogenase activity [GO:0008743]; zinc ion binding [GO:0008270]; L-threonine catabolic process to glycine [GO:0019518]	341
A0A4P7TRX5	Malate/lactate/ureidoglycolate dehydrogenase	C339	2	20	21	oxidoreductase activity [GO:0016491]	361
A0A4P7TK24	Pyridoxine 5'-phosphate synthase (PNP synthase) (EC 2.6.99.2)	C158	3	10	21	cytoplasm [GO:0005737]; pyridoxine 5'-phosphate synthase activity [GO:0033856]; pyridoxine biosynthetic process [GO:0008615]	243
A0A4P7TSY7	Glutamate 5-kinase (EC 2.7.2.11) (Gamma-glutamyl kinase) (GK)	C35	2	2	21	cytoplasm [GO:0005737]; ATP binding [GO:0005524]; glutamate 5-kinase activity [GO:0004349]; RNA binding [GO:0003723]; L-proline biosynthetic process [GO:0055129]; phosphorylation [GO:0016310]	367
A0A4P7TM81	DUF4376 domain-containing protein	C39	3	12.6667	20.5		207
A0A4P7TTP0	Purine nucleoside phosphorylase DeoD-type (PNP) (EC 2.4.2.1)	C92	47	2.66667	20.5	purine-nucleoside phosphorylase activity [GO:0004731]; nucleoside catabolic process [GO:0009164]; purine nucleoside metabolic process [GO:0042278]	239
A0A4P7TNY4	tRNA-specific 2-thiouridylase MnmA (EC 2.8.1.13)	C62	2	16	20	cytoplasm [GO:0005737]; ATP binding [GO:0005524]; methyltransferase activity [GO:0008168]; sulfurtransferase activity [GO:0016783]; tRNA binding [GO:0000049]; methylation [GO:0032259]; tRNA modification [GO:0006400]	368
A0A4V1CU04	Aldehyde dehydrogenase	C160	3	15.6667	20	oxidoreductase activity, acting on the aldehyde or oxo group of donors, NAD or NADP as acceptor [GO:0016620]	512
A0A4P7TTR8	Glutamate decarboxylase (EC 4.1.1.15)	C67	2	3.33333	20	glutamate decarboxylase activity [GO:0004351]; pyridoxal phosphate binding [GO:0030170]; glutamate metabolic process [GO:0006536]	466
A0A4P7TR13	Glutamate decarboxylase (EC 4.1.1.15)	C137	2	1	20	glutamate decarboxylase activity [GO:0004351]; pyridoxal phosphate binding [GO:0030170]; glutamate metabolic process [GO:0006536]	466
A0A4P7TQM4	Glutamate decarboxylase (EC 4.1.1.15)	C550	3	0.666667	20	glutamate decarboxylase activity [GO:0004351]; pyridoxal phosphate binding [GO:0030170]; glutamate metabolic process [GO:0006536]	466
A0A4P7TN45	Glutamate decarboxylase (EC 4.1.1.15)	C200	3	-0.666667	20	glutamate decarboxylase activity [GO:0004351]; pyridoxal phosphate binding [GO:0030170]; glutamate metabolic process [GO:0006536]	466
A0A4P7TN49	N-acetylglucosamine-6-phosphate deacetylase (EC 3.5.1.25)	C247	17	-1.33333	20	metal ion binding [GO:0046872]; N-acetylgalactosamine-6-phosphate deacetylase activity [GO:0047419]; N-acetylglucosamine-6-phosphate deacetylase activity [GO:0008448]; carbohydrate metabolic process [GO:0005975]; N-acetylglucosamine metabolic process [GO:0006044]	382
A0A4P7TQY0	Biofilm development protein YmgB/AriR	C198	18	6	19.5	cellular response to acidic pH [GO:0071468]	80
A0A4P7TLH2	Anaerobic ribonucleoside-triphosphate reductase (EC 1.17.4.2)	C198	18	6	19.5	ATP binding [GO:0005524]; ribonucleoside-triphosphate reductase activity [GO:0008998]; DNA replication [GO:0006260]	712
A0A4P7TQY0	AppA family phytase/histidine-type acid phosphatase (EC 3.1.3.2, EC 3.1.3.26)	C159	11	1.33333	19.5	4-phytase activity [GO:0008707]; acid phosphatase activity [GO:0003993]	432
A0A4P7TLH2	Enolase (EC 4.2.1.11) (2-phospho-D-glycerate hydro-lyase) (2-phosphoglycerate dehydratase)	C159	11	1.33333	19.5	cell surface [GO:0009986]; extracellular region [GO:0005576]; phosphopyruvate hydratase complex [GO:0000015]; magnesium ion binding [GO:0000287]; phosphopyruvate hydratase activity [GO:0004634]; glycolytic process [GO:0006096]	432
A0A4P7TR15	Mannitol-1-phosphate 5-dehydrogenase (EC 1.1.1.17)	C120	2	6.33333	19	mannitol-1-phosphate 5-dehydrogenase activity [GO:0008926]; mannitol metabolic process [GO:0019594]	382
A0A4P7TJN3	Histidine--tRNA ligase (EC 6.1.1.21) (Histidyl-tRNA synthetase) (HisRS)	C196	7	13.3333	18.5	cytoplasm [GO:0005737]; ATP binding [GO:0005524]; histidine-tRNA ligase activity [GO:0004821]; histidyl-tRNA aminoacylation [GO:0006427]	424
A0A4P7TUI0	Ribosome assembly RNA-binding protein YhbY	C73	5	4	18.5	RNA binding [GO:0003723]	97
A0A4P7TU92	PhnA family protein	C93	5	0.333333	18.5		111
A0A4P7TPX6	dITP/XTP pyrophosphatase (EC 3.6.1.66) (Non-canonical purine NTP pyrophosphatase) (Non-standard purine NTP pyrophosphatase) (Nucleoside-triphosphate diphosphatase) (Nucleoside-triphosphate pyrophosphatase) (NTPase)	C139	2	20.6667	18	dITP diphosphatase activity [GO:0035870]; ITP diphosphatase activity [GO:0036220]; metal ion binding [GO:0046872]; nucleotide binding [GO:0000166]; ribonucleoside triphosphate phosphatase activity [GO:0017111]; XTP diphosphatase activity [GO:0036222]; nucleotide metabolic process [GO:0009117]; purine nucleoside triphosphate catabolic process [GO:0009146]	197
A0A4P7TQK3	Methylated-DNA--protein-cysteine methyltransferase (EC 2.1.1.63) (6-O-methylguanine-DNA methyltransferase) (MGMT) (O-6-methylguanine-DNA-alkyltransferase)	C596	8	10.3333	18	cytoplasm [GO:0005737]; methylated-DNA-[protein]-cysteine S-methyltransferase activity [GO:0003908]; DNA dealkylation involved in DNA repair [GO:0006307]; methylation [GO:0032259]	171
A0A4P7TJD8	Threonine--tRNA ligase (EC 6.1.1.3) (Threonyl-tRNA synthetase) (ThrRS)	C31	2	7.33333	18	cytoplasm [GO:0005737]; ATP binding [GO:0005524]; metal ion binding [GO:0046872]; threonine-tRNA ligase activity [GO:0004829]; tRNA binding [GO:0000049]; threonyl-tRNA aminoacylation [GO:0006435]	642
A0A4P7TQX2	7-carboxy-7-deazaguanine synthase (CDG synthase) (EC 4.3.99.3) (Queuosine biosynthesis protein QueE)	C767	4	1.33333	18	4 iron, 4 sulfur cluster binding [GO:0051539]; carbon-nitrogen lyase activity [GO:0016840]; magnesium ion binding [GO:0000287]; S-adenosyl-L-methionine binding [GO:1904047]; queuosine biosynthetic process [GO:0008616]	223
A0A4P7TQD1	Bifunctional aspartokinase/homoserine dehydrogenase [Includes: Aspartokinase (EC 2.7.2.4); Homoserine dehydrogenase (EC 1.1.1.3)]	C211	4	-0.666667	18	aspartate kinase activity [GO:0004072]; ATP binding [GO:0005524]; homoserine dehydrogenase activity [GO:0004412]; NADP binding [GO:0050661]; lysine biosynthetic process via diaminopimelate [GO:0009089]; phosphorylation [GO:0016310]; threonine biosynthetic process [GO:0009088]	810
A0A4P7TIV2	Succinate--CoA ligase [ADP-forming] subunit beta (EC 6.2.1.5) (Succinyl-CoA synthetase subunit beta) (SCS-beta)	C120	2	-8.33333	18	cytoplasm [GO:0005737]; ATP binding [GO:0005524]; magnesium ion binding [GO:0000287]; succinate-CoA ligase (ADP-forming) activity [GO:0004775]; tricarboxylic acid cycle [GO:0006099]	388
A0A4P7TRP1	Dihydroxy-acid dehydratase (DAD) (EC 4.2.1.9)	C312	4	29	17.5	2 iron, 2 sulfur cluster binding [GO:0051537]; dihydroxy-acid dehydratase activity [GO:0004160]; magnesium ion binding [GO:0000287]; isoleucine biosynthetic process [GO:0009097]; valine biosynthetic process [GO:0009099]	616
A0A4P7TRH3	Acetylornithine deacetylase (AO) (Acetylornithinase) (EC 3.5.1.16) (N-acetylornithinase) (NAO)	C307	2	19.3333	17.5	cytoplasm [GO:0005737]; acetylornithine deacetylase activity [GO:0008777]; zinc ion binding [GO:0008270]; arginine biosynthetic process [GO:0006526]	383
A0A4P7TQY3	Bifunctional purine biosynthesis protein PurH [Includes: Phosphoribosylaminoimidazolecarboxamide formyltransferase (EC 2.1.2.3) (AICAR transformylase); IMP cyclohydrolase (EC 3.5.4.10) (ATIC) (IMP synthase) (Inosinicase)]	C117	2	-8	17.5	IMP cyclohydrolase activity [GO:0003937]; phosphoribosylaminoimidazolecarboxamide formyltransferase activity [GO:0004643]; 'de novo' IMP biosynthetic process [GO:0006189]	529
A0A4P7TTU3	Acid stress chaperone HdeA	C39	5	25.6667	17	outer membrane-bounded periplasmic space [GO:0030288]; cellular stress response to acidic pH [GO:1990451]	110
A0A4V1CUH0	oligopeptidase A (EC 3.4.24.70)	C107	2	6.33333	17	metal ion binding [GO:0046872]; metalloendopeptidase activity [GO:0004222]; proteolysis [GO:0006508]	680
A0A4P7TP17	Enamine/imine deaminase (EC 3.5.4.-)	C191	6	6	17	hydrolase activity [GO:0016787]	129
A0A4P7TUB4	Galactokinase (EC 2.7.1.6) (Galactose kinase)	C148	3	8	16.5	cytoplasm [GO:0005737]; ATP binding [GO:0005524]; galactokinase activity [GO:0004335]; magnesium ion binding [GO:0000287]; galactose metabolic process [GO:0006012]	382
A0A4P7TS43	Threonylcarbamoyl-AMP synthase (TC-AMP synthase) (EC 2.7.7.87) (L-threonylcarbamoyladenylate synthase) (t(6)A37 threonylcarbamoyladenosine biosynthesis protein TsaC) (tRNA threonylcarbamoyladenosine biosynthesis protein TsaC)	C33	2	6.66667	16.5	cytoplasm [GO:0005737]; ATP binding [GO:0005524]; double-stranded RNA binding [GO:0003725]; L-threonylcarbamoyladenylate synthase [GO:0061710]; tRNA threonylcarbamoyladenosine modification [GO:0002949]	190
A0A4P7TNM5	Lipoyl synthase (EC 2.8.1.8) (Lip-syn) (LS) (Lipoate synthase) (Lipoic acid synthase) (Sulfur insertion protein LipA)	C301	2	6.66667	16.5	cytoplasm [GO:0005737]; 4 iron, 4 sulfur cluster binding [GO:0051539]; lipoate synthase activity [GO:0016992]; metal ion binding [GO:0046872]; protein lipoylation [GO:0009249]	321
A0A4P7TM60	Multifunctional CCA protein [Includes: CCA-adding enzyme (EC 2.7.7.72) (CCA tRNA nucleotidyltransferase) (tRNA CCA-pyrophosphorylase) (tRNA adenylyl-/cytidylyl-transferase) (tRNA nucleotidyltransferase) (tRNA-NT); 2'-nucleotidase (EC 3.1.3.-); 2',3'-cyclic phosphodiesterase (EC 3.1.4.-); Phosphatase]	C76	2	4.33333	16.5	ATP binding [GO:0005524]; CCA tRNA nucleotidyltransferase activity [GO:0004810]; cyclic-nucleotide phosphodiesterase activity [GO:0004112]; magnesium ion binding [GO:0000287]; phosphatase activity [GO:0016791]; tRNA binding [GO:0000049]; RNA repair [GO:0042245]; tRNA 3'-terminal CCA addition [GO:0001680]	412
A0A4P7TNG9	Transaldolase (EC 2.2.1.2)	C73	3	-3.33333	16.5	cytoplasm [GO:0005737]; transaldolase activity [GO:0004801]; carbohydrate metabolic process [GO:0005975]; pentose-phosphate shunt [GO:0006098]	316
A0A4P7TN88	Pyruvate kinase (EC 2.7.1.40)	C76	2	25.3333	16	ATP binding [GO:0005524]; kinase activity [GO:0016301]; magnesium ion binding [GO:0000287]; potassium ion binding [GO:0030955]; pyruvate kinase activity [GO:0004743]; phosphorylation [GO:0016310]	470
A0A4P7TLL2	GAF domain-containing protein	C552	3	23.6667	16		165
I0VAK5	Pyruvate:ferredoxin (Flavodoxin) oxidoreductase	C291	3	16.6667	16	4 iron, 4 sulfur cluster binding [GO:0051539]; iron ion binding [GO:0005506]; oxidoreductase activity, acting on the aldehyde or oxo group of donors [GO:0016903]; thiamine pyrophosphate binding [GO:0030976]; electron transport chain [GO:0022900]	1174
A0A4P7TPL5	Quinolinate synthase (EC 2.5.1.72)	C106	2	7.33333	16	cytoplasm [GO:0005737]; 4 iron, 4 sulfur cluster binding [GO:0051539]; metal ion binding [GO:0046872]; quinolinate synthetase A activity [GO:0008987]; NAD biosynthetic process [GO:0009435]	347
A0A4P7TJ12	Phage tail protein	C617	4	1.33333	16		246
A0A4P7TLB5	Malate synthase G (EC 2.3.3.9)	C49	2	-2.66667	16	cytoplasm [GO:0005737]; malate synthase activity [GO:0004474]; metal ion binding [GO:0046872]; glyoxylate cycle [GO:0006097]; tricarboxylic acid cycle [GO:0006099]	723
A0A4P7TKA6	D-lactate dehydrogenase (EC 1.1.1.28)	C436	3	-3.66667	16	cytoplasm [GO:0005737]; D-lactate dehydrogenase activity [GO:0008720]; NAD binding [GO:0051287]	329
A0A4P7TPY7	Glycerol-3-phosphate dehydrogenase (EC 1.1.5.3)	C79	2	-4.66667	16	glycerol-3-phosphate dehydrogenase complex [GO:0009331]; plasma membrane [GO:0005886]; flavin adenine dinucleotide binding [GO:0050660]; FMN binding [GO:0010181]; sn-glycerol-3-phosphate:ubiquinone-8 oxidoreductase activity [GO:0052591]; glycerol catabolic process [GO:0019563]; glycerol-3-phosphate metabolic process [GO:0006072]	542
A0A4P7TR50	Pantothenate synthetase (PS) (EC 6.3.2.1) (Pantoate--beta-alanine ligase) (Pantoate-activating enzyme)	C271	4	-9.33333	16	cytoplasm [GO:0005737]; ATP binding [GO:0005524]; pantoate-beta-alanine ligase activity [GO:0004592]; pantothenate biosynthetic process [GO:0015940]	283
A0A4P7TU69	N-acetyl-D-glucosamine kinase (EC 2.7.1.59) (GlcNAc kinase)	C107	16	12	15.5	ATP binding [GO:0005524]; N-acetylglucosamine kinase activity [GO:0045127]; zinc ion binding [GO:0008270]; N-acetylglucosamine metabolic process [GO:0006044]; peptidoglycan turnover [GO:0009254]	303
A0A4P7TLJ3	2-iminobutanoate/2-iminopropanoate deaminase	C8	7	7	15.5		128
A0A4P7TT68	Branched-chain-amino-acid aminotransferase (BCAT) (EC 2.6.1.42)	C42	3	2.33333	15.5	L-isoleucine transaminase activity [GO:0052656]; L-leucine transaminase activity [GO:0052654]; L-leucine:2-oxoglutarate aminotransferase activity [GO:0050048]; L-valine transaminase activity [GO:0052655]; isoleucine biosynthetic process [GO:0009097]; leucine biosynthetic process [GO:0009098]; valine biosynthetic process [GO:0009099]	309
A0A4P7TMK9	2-dehydro-3-deoxyphosphooctonate aldolase (EC 2.5.1.55) (3-deoxy-D-manno-octulosonic acid 8-phosphate synthase) (KDO-8-phosphate synthase) (KDO 8-P synthase) (KDOPS) (Phospho-2-dehydro-3-deoxyoctonate aldolase)	C38	2	-2.33333	15.5	cytoplasm [GO:0005737]; 3-deoxy-8-phosphooctulonate synthase activity [GO:0008676]; keto-3-deoxy-D-manno-octulosonic acid biosynthetic process [GO:0019294]	284
A0A4P7TKJ1	Lipoyl synthase (EC 2.8.1.8) (Lip-syn) (LS) (Lipoate synthase) (Lipoic acid synthase) (Sulfur insertion protein LipA)	C200	2	9.33333	15	cytoplasm [GO:0005737]; 4 iron, 4 sulfur cluster binding [GO:0051539]; lipoate synthase activity [GO:0016992]; metal ion binding [GO:0046872]; protein lipoylation [GO:0009249]	321
A0A4V1CTL5	Ribose/galactose/methyl galactoside import ATP-binding protein (EC 7.5.2.11)	C132	2	7.33333	15	plasma membrane [GO:0005886]; ABC-type carbohydrate transporter activity [GO:0043211]; ATP binding [GO:0005524]; ATP hydrolysis activity [GO:0016887]	506
A0A4P7TNV0	NADH-quinone oxidoreductase subunit E (NADH dehydrogenase I subunit E) (NDH-1 subunit E)	C526	2	5	15	2 iron, 2 sulfur cluster binding [GO:0051537]; metal ion binding [GO:0046872]; oxidoreductase activity [GO:0016491]	166
A0A4P7TNM5	NADH-quinone oxidoreductase subunit E (NADH dehydrogenase I subunit E) (NDH-1 subunit E)	C152	2	4.33333	15	2 iron, 2 sulfur cluster binding [GO:0051537]; metal ion binding [GO:0046872]; oxidoreductase activity [GO:0016491]	166
A0A4V1CTL5	Glutamine--tRNA ligase (EC 6.1.1.18) (Glutaminyl-tRNA synthetase) (GlnRS)	C137	2	3	15	cytoplasm [GO:0005737]; ATP binding [GO:0005524]; glutamine-tRNA ligase activity [GO:0004819]; glutaminyl-tRNA aminoacylation [GO:0006425]; glutamyl-tRNA aminoacylation [GO:0006424]	554
A0A4P7TJ30	Glutamate--cysteine ligase (EC 6.3.2.2) (Gamma-ECS) (GCS) (Gamma-glutamylcysteine synthetase)	C395	2	-2	15	ATP binding [GO:0005524]; glutamate-cysteine ligase activity [GO:0004357]; glutathione biosynthetic process [GO:0006750]	518
A0A4P7TIQ9	Agmatinase (EC 3.5.3.11) (Agmatine ureohydrolase) (AUH)	C202	10	-2.33333	15	agmatinase activity [GO:0008783]; manganese ion binding [GO:0030145]; putrescine biosynthetic process from arginine [GO:0033388]; spermidine biosynthetic process [GO:0008295]	306
A0A4P7TRW5	Phosphopentomutase (EC 5.4.2.7) (Phosphodeoxyribomutase)	C180	6	-3	15	cytoplasm [GO:0005737]; magnesium ion binding [GO:0000287]; manganese ion binding [GO:0030145]; phosphopentomutase activity [GO:0008973]; 5-phosphoribose 1-diphosphate biosynthetic process [GO:0006015]; cellular metabolic compound salvage [GO:0043094]; deoxyribonucleotide catabolic process [GO:0009264]	407
A0A4P7TJM7	Inosine-5'-monophosphate dehydrogenase (IMP dehydrogenase) (IMPD) (IMPDH) (EC 1.1.1.205)	C211	2	13.3333	14.5	IMP dehydrogenase activity [GO:0003938]; metal ion binding [GO:0046872]; nucleotide binding [GO:0000166]; GMP biosynthetic process [GO:0006177]	488
A0A4V1CUF0	Siroheme synthase [Includes: Uroporphyrinogen-III C-methyltransferase (Urogen III methylase) (EC 2.1.1.107) (SUMT) (Uroporphyrinogen III methylase) (UROM); Precorrin-2 dehydrogenase (EC 1.3.1.76); Sirohydrochlorin ferrochelatase (EC 4.99.1.4)]	C15	2	3.33333	14.5	NAD binding [GO:0051287]; precorrin-2 dehydrogenase activity [GO:0043115]; sirohydrochlorin ferrochelatase activity [GO:0051266]; uroporphyrin-III C-methyltransferase activity [GO:0004851]; cobalamin biosynthetic process [GO:0009236]; methylation [GO:0032259]; siroheme biosynthetic process [GO:0019354]	457
A0A4P7TWZ3	Coenzyme A biosynthesis bifunctional protein CoaBC (DNA/pantothenate metabolism flavoprotein) (Phosphopantothenoylcysteine synthetase/decarboxylase) (PPCS-PPCDC) [Includes: Phosphopantothenoylcysteine decarboxylase (PPC decarboxylase) (PPC-DC) (EC 4.1.1.36) (CoaC); Phosphopantothenate--cysteine ligase (EC 6.3.2.5) (CoaB) (Phosphopantothenoylcysteine synthetase) (PPC synthetase) (PPC-S)]	C158	2	1.66667	14.5	FMN binding [GO:0010181]; metal ion binding [GO:0046872]; phosphopantothenate--cysteine ligase activity [GO:0004632]; phosphopantothenoylcysteine decarboxylase activity [GO:0004633]; coenzyme A biosynthetic process [GO:0015937]; pantothenate catabolic process [GO:0015941]	406
A0A4P7TRP0	Glycerol-3-phosphate dehydrogenase [NAD(P)+] (EC 1.1.1.94) (NAD(P)H-dependent glycerol-3-phosphate dehydrogenase)	C173	9	0	14.5	glycerol-3-phosphate dehydrogenase complex [GO:0009331]; glycerol-3-phosphate dehydrogenase [NAD(P)+] activity [GO:0047952]; NAD binding [GO:0051287]; carbohydrate metabolic process [GO:0005975]; glycerol-3-phosphate biosynthetic process [GO:0046167]; glycerol-3-phosphate catabolic process [GO:0046168]; glycerophospholipid metabolic process [GO:0006650]; phospholipid biosynthetic process [GO:0008…	339
A0A4P7TRK2	5-methyltetrahydropteroyltriglutamate--homocysteine methyltransferase (EC 2.1.1.14) (Cobalamin-independent methionine synthase) (Methionine synthase, vitamin-B12 independent isozyme)	C726	4	-7.66667	14.5	5-methyltetrahydropteroyltriglutamate-homocysteine S-methyltransferase activity [GO:0003871]; zinc ion binding [GO:0008270]; methionine biosynthetic process [GO:0009086]; methylation [GO:0032259]	753
A0A4P7TPU0	Low-specificity L-threonine aldolase (EC 4.1.2.48)	C194	2	-8.66667	14.5	lyase activity [GO:0016829]; amino acid metabolic process [GO:0006520]	333
A0A4P7TRJ0	FMN-binding protein MioC	C99	6	-13.6667	14.5	FMN binding [GO:0010181]	147
A0A4P7TNJ5	1-deoxy-D-xylulose 5-phosphate reductoisomerase (DXP reductoisomerase) (EC 1.1.1.267) (1-deoxyxylulose-5-phosphate reductoisomerase) (2-C-methyl-D-erythritol 4-phosphate synthase)	C210	14	27.3333	14	1-deoxy-D-xylulose-5-phosphate reductoisomerase activity [GO:0030604]; isomerase activity [GO:0016853]; metal ion binding [GO:0046872]; NADPH binding [GO:0070402]; isopentenyl diphosphate biosynthetic process, methylerythritol 4-phosphate pathway [GO:0019288]; terpenoid biosynthetic process [GO:0016114]	398
A0A4P7TTS8	Galactokinase (EC 2.7.1.6) (Galactose kinase)	C153	22	8.33333	14	cytoplasm [GO:0005737]; ATP binding [GO:0005524]; galactokinase activity [GO:0004335]; magnesium ion binding [GO:0000287]; galactose metabolic process [GO:0006012]	382
A0A4P7TP17	Transaldolase (EC 2.2.1.2)	C373	2	6	14	cytoplasm [GO:0005737]; transaldolase activity [GO:0004801]; carbohydrate metabolic process [GO:0005975]; pentose-phosphate shunt [GO:0006098]	316
A0A4P7TJQ9	L,D-transpeptidase	C25	3	5.66667	14	periplasmic space [GO:0042597]; peptidoglycan L,D-transpeptidase activity [GO:0071972]; transferase activity [GO:0016740]; peptidoglycan biosynthetic process [GO:0009252]	306
A0A4P7TK09	Transaldolase (EC 2.2.1.2)	C207	3	4.66667	14	cytoplasm [GO:0005737]; transaldolase activity [GO:0004801]; carbohydrate metabolic process [GO:0005975]; pentose-phosphate shunt [GO:0006098]	317
A0A4P7TQ85	Succinyl-diaminopimelate desuccinylase (SDAP desuccinylase) (EC 3.5.1.18) (N-succinyl-LL-2,6-diaminoheptanedioate amidohydrolase)	C300	5	-34	14	cobalt ion binding [GO:0050897]; succinyl-diaminopimelate desuccinylase activity [GO:0009014]; zinc ion binding [GO:0008270]; diaminopimelate biosynthetic process [GO:0019877]; lysine biosynthetic process via diaminopimelate [GO:0009089]	375
A0A4P7TIU2	Erythronate-4-phosphate dehydrogenase (EC 1.1.1.290)	C13	4	16	13.5	cytoplasm [GO:0005737]; 4-phosphoerythronate dehydrogenase activity [GO:0033711]; NAD binding [GO:0051287]; protein dimerization activity [GO:0046983]; pyridoxine biosynthetic process [GO:0008615]	378
A0A4P7TMU6	FAD assembly factor SdhE	C112	2	8.33333	13.5		88
A0A4P7TNG9	Multidrug efflux transporter EmrAB transcriptional repressor EmrR	C152	4	8.33333	13.5	DNA-binding transcription factor activity [GO:0003700]	176
A0A4P7TU68	Aminotransferase (EC 2.6.1.-)	C377	3	7.33333	13.5	pyridoxal phosphate binding [GO:0030170]; transaminase activity [GO:0008483]; amino acid metabolic process [GO:0006520]; biosynthetic process [GO:0009058]	397
A0A4P7TMB1	Thiol peroxidase (Tpx) (EC 1.11.1.24) (Peroxiredoxin tpx) (Prx) (Thioredoxin peroxidase) (Thioredoxin-dependent peroxiredoxin)	C82	8	0.333333	13.5	thioredoxin peroxidase activity [GO:0008379]	168
A0A4P7TMC2	Galactokinase (EC 2.7.1.6) (Galactose kinase)	C217	20	5.33333	13	cytoplasm [GO:0005737]; ATP binding [GO:0005524]; galactokinase activity [GO:0004335]; magnesium ion binding [GO:0000287]; galactose metabolic process [GO:0006012]	382
A0A4P7TSR3	Putative glucose-6-phosphate 1-epimerase (EC 5.1.3.15)	C81	8	3	13	carbohydrate binding [GO:0030246]; glucose-6-phosphate 1-epimerase activity [GO:0047938]; carbohydrate metabolic process [GO:0005975]	294
A0A4P7TQ77	UDP-N-acetylglucosamine 1-carboxyvinyltransferase (EC 2.5.1.7) (Enoylpyruvate transferase) (UDP-N-acetylglucosamine enolpyruvyl transferase) (EPT)	C18	2	-0.333333	13	cytoplasm [GO:0005737]; UDP-N-acetylglucosamine 1-carboxyvinyltransferase activity [GO:0008760]; cell cycle [GO:0007049]; cell division [GO:0051301]; cell wall organization [GO:0071555]; peptidoglycan biosynthetic process [GO:0009252]; regulation of cell shape [GO:0008360]; UDP-N-acetylgalactosamine biosynthetic process [GO:0019277]	419
A0A4V1CU78	Riboflavin biosynthesis protein [Includes: Riboflavin kinase (EC 2.7.1.26) (Flavokinase); FMN adenylyltransferase (EC 2.7.7.2) (FAD pyrophosphorylase) (FAD synthase)]	C275	4	5.66667	12.5	ATP binding [GO:0005524]; FMN adenylyltransferase activity [GO:0003919]; riboflavin kinase activity [GO:0008531]; FAD biosynthetic process [GO:0006747]; FMN biosynthetic process [GO:0009398]; phosphorylation [GO:0016310]; riboflavin biosynthetic process [GO:0009231]	313
A0A4P7TJL8	Valine--tRNA ligase (EC 6.1.1.9) (Valyl-tRNA synthetase) (ValRS)	C98	9	4	12.5	cytoplasm [GO:0005737]; aminoacyl-tRNA editing activity [GO:0002161]; ATP binding [GO:0005524]; valine-tRNA ligase activity [GO:0004832]; valyl-tRNA aminoacylation [GO:0006438]	951
A0A4P7TLM0	Stationary phase inducible protein CsiE	C185	7	0	12.5	regulation of DNA-templated transcription [GO:0006355]	426
A0A4P7TR66	Tyrosine--tRNA ligase (EC 6.1.1.1) (Tyrosyl-tRNA synthetase) (TyrRS)	C73	7	-0.333333	12.5	cytoplasm [GO:0005737]; ATP binding [GO:0005524]; RNA binding [GO:0003723]; tyrosine-tRNA ligase activity [GO:0004831]; tyrosyl-tRNA aminoacylation [GO:0006437]	424
A0A4P7TU70	Glucose-6-phosphate isomerase (GPI) (EC 5.3.1.9) (Phosphoglucose isomerase) (PGI) (Phosphohexose isomerase) (PHI)	C126	14	-1	12.5	cytoplasm [GO:0005737]; carbohydrate derivative binding [GO:0097367]; glucose-6-phosphate isomerase activity [GO:0004347]; carbohydrate derivative metabolic process [GO:1901135]; gluconeogenesis [GO:0006094]; glycolytic process [GO:0006096]	549
A0A4P7TIX8	Type III secretion system translocator chaperone SicA	C155	9	-1.33333	12.5		155
A0A4P7TT31	D-erythrose-4-phosphate dehydrogenase (E4PDH) (EC 1.2.1.72)	C195	12	-2	12.5	cytoplasm [GO:0005737]; erythrose-4-phosphate dehydrogenase activity [GO:0048001]; NAD binding [GO:0051287]; pyridoxal phosphate biosynthetic process [GO:0042823]; pyridoxine biosynthetic process [GO:0008615]	339
A0A4V1CTR3	Phosphate-specific transport system accessory protein PhoU	C125	25	-4.66667	12.5	cytoplasm [GO:0005737]; hydrolase activity [GO:0016787]; intracellular phosphate ion homeostasis [GO:0030643]; negative regulation of phosphate metabolic process [GO:0045936]; phosphate ion transport [GO:0006817]	241
A0A4P7TNH6	Peroxiredoxin OsmC (EC 1.11.1.24)	C121	5	-5.33333	12.5	peroxidase activity [GO:0004601]; response to oxidative stress [GO:0006979]	143
A0A4P7TP17	Molybdopterin synthase catalytic subunit (EC 2.8.1.12) (MPT synthase subunit 2) (Molybdenum cofactor biosynthesis protein E) (Molybdopterin-converting factor large subunit) (Molybdopterin-converting factor subunit 2)	C230	4	-10	12.5	molybdopterin synthase activity [GO:0030366]; Mo-molybdopterin cofactor biosynthetic process [GO:0006777]	150
A0A4P7TNE4	Uracil phosphoribosyltransferase (EC 2.4.2.9) (UMP pyrophosphorylase) (UPRTase)	C151	4	-15.3333	12.5	GTP binding [GO:0005525]; magnesium ion binding [GO:0000287]; uracil phosphoribosyltransferase activity [GO:0004845]; UMP salvage [GO:0044206]; uracil salvage [GO:0006223]	208
A0A4V1CUK4	Type III secretion system effector inositol phosphate phosphatase	C78	2	-17.6667	12.5	extracellular region [GO:0005576]; phosphatase activity [GO:0016791]	538
A0A4P7TS69	Ribosomal protein S12 methylthiotransferase RimO (S12 MTTase) (S12 methylthiotransferase) (EC 2.8.4.4) (Ribosomal protein S12 (aspartate-C(3))-methylthiotransferase) (Ribosome maturation factor RimO)	C285	10	7.33333	12	cytoplasm [GO:0005737]; ribosome [GO:0005840]; 4 iron, 4 sulfur cluster binding [GO:0051539]; metal ion binding [GO:0046872]; protein methylthiotransferase activity [GO:0103039]; peptidyl-L-beta-methylthioaspartic acid biosynthetic process from peptidyl-aspartic acid [GO:0018339]; tRNA modification [GO:0006400]	441
A0A4P7TQ12	Pyruvate kinase (EC 2.7.1.40)	C921	3	6.33333	12	ATP binding [GO:0005524]; kinase activity [GO:0016301]; magnesium ion binding [GO:0000287]; potassium ion binding [GO:0030955]; pyruvate kinase activity [GO:0004743]; phosphorylation [GO:0016310]	470
A0A4P7TL11	Purine nucleoside phosphorylase DeoD-type (PNP) (EC 2.4.2.1)	C364	4	3.66667	12	purine-nucleoside phosphorylase activity [GO:0004731]; nucleoside catabolic process [GO:0009164]; purine nucleoside metabolic process [GO:0042278]	239
A0A4V1CTT6	Threonylcarbamoyl-AMP synthase (TC-AMP synthase) (EC 2.7.7.87) (L-threonylcarbamoyladenylate synthase) (t(6)A37 threonylcarbamoyladenosine biosynthesis protein TsaC) (tRNA threonylcarbamoyladenosine biosynthesis protein TsaC)	C40	3	3	12	cytoplasm [GO:0005737]; ATP binding [GO:0005524]; double-stranded RNA binding [GO:0003725]; L-threonylcarbamoyladenylate synthase [GO:0061710]; tRNA threonylcarbamoyladenosine modification [GO:0002949]	190
A0A4P7TLJ3	D-erythrose-4-phosphate dehydrogenase (E4PDH) (EC 1.2.1.72)	C359	4	0	12	cytoplasm [GO:0005737]; erythrose-4-phosphate dehydrogenase activity [GO:0048001]; NAD binding [GO:0051287]; pyridoxal phosphate biosynthetic process [GO:0042823]; pyridoxine biosynthetic process [GO:0008615]	339
A0A4P7TIX8	Phosphoenolpyruvate carboxykinase (ATP) (PCK) (PEP carboxykinase) (PEPCK) (EC 4.1.1.49)	C159	2	-1.33333	12	cytoplasm [GO:0005737]; ATP binding [GO:0005524]; kinase activity [GO:0016301]; metal ion binding [GO:0046872]; phosphoenolpyruvate carboxykinase (ATP) activity [GO:0004612]; gluconeogenesis [GO:0006094]; phosphorylation [GO:0016310]	540
A0A4P7TWD6	Isoleucine--tRNA ligase (EC 6.1.1.5) (Isoleucyl-tRNA synthetase) (IleRS)	C217	2	-4	12	cytoplasm [GO:0005737]; aminoacyl-tRNA editing activity [GO:0002161]; ATP binding [GO:0005524]; isoleucine-tRNA ligase activity [GO:0004822]; tRNA binding [GO:0000049]; zinc ion binding [GO:0008270]; isoleucyl-tRNA aminoacylation [GO:0006428]	938
A0A4P7TNN0	6-phosphogluconate dehydrogenase, decarboxylating (EC 1.1.1.44)	C82	2	-4.66667	12	NADP binding [GO:0050661]; phosphogluconate dehydrogenase (decarboxylating) activity [GO:0004616]; D-gluconate metabolic process [GO:0019521]; organic acid catabolic process [GO:0016054]; pentose-phosphate shunt [GO:0006098]	468
A0A4P7TTK6	Bifunctional nicotinamidase/pyrazinamidase (EC 3.5.1.-, EC 3.5.1.19)	C769	5	-5.66667	12	nicotinamidase activity [GO:0008936]	213
A0A4P7TME0	Putative N-acetylmannosamine-6-phosphate 2-epimerase (EC 5.1.3.9) (ManNAc-6-P epimerase)	C243	5	-10.6667	12	N-acylglucosamine-6-phosphate 2-epimerase activity [GO:0047465]; N-acylmannosamine-6-phosphate 2-epimerase activity [GO:0009385]; carbohydrate metabolic process [GO:0005975]; N-acetylmannosamine metabolic process [GO:0006051]; N-acetylneuraminate catabolic process [GO:0019262]	229
A0A4P7TNY5	Aconitate hydratase B (EC 4.2.1.3) (EC 4.2.1.99) (2-methylisocitrate dehydratase)	C166	23	-12.3333	12	cytosol [GO:0005829]; 2-methylisocitrate dehydratase activity [GO:0047456]; 4 iron, 4 sulfur cluster binding [GO:0051539]; aconitate hydratase activity [GO:0003994]; citrate dehydratase activity [GO:0047780]; metal ion binding [GO:0046872]; RNA binding [GO:0003723]; tricarboxylic acid cycle [GO:0006099]	865
A0A4P7TR56	Transketolase (EC 2.2.1.1)	C84	2	-15.3333	12	metal ion binding [GO:0046872]; transketolase activity [GO:0004802]	663
A0A4P7TUB4	Alkyl hydroperoxide reductase C (EC 1.11.1.26) (Peroxiredoxin) (Thioredoxin peroxidase)	C128	2	8.33333	11.5	cytoplasm [GO:0005737]; NADH-dependent peroxiredoxin activity [GO:0102039]; response to oxidative stress [GO:0006979]	187
A0A4P7TS45	Gamma-glutamyl phosphate reductase (GPR) (EC 1.2.1.41) (Glutamate-5-semialdehyde dehydrogenase) (Glutamyl-gamma-semialdehyde dehydrogenase) (GSA dehydrogenase)	C273	3	5	11.5	cytoplasm [GO:0005737]; glutamate-5-semialdehyde dehydrogenase activity [GO:0004350]; NADP binding [GO:0050661]; L-proline biosynthetic process [GO:0055129]	417
A0A4P7TRA7	Aspartate-semialdehyde dehydrogenase (ASA dehydrogenase) (ASADH) (EC 1.2.1.11) (Aspartate-beta-semialdehyde dehydrogenase)	C197	4	1.66667	11.5	aspartate-semialdehyde dehydrogenase activity [GO:0004073]; NAD binding [GO:0051287]; NADP binding [GO:0050661]; protein dimerization activity [GO:0046983]; 'de novo' L-methionine biosynthetic process [GO:0071266]; diaminopimelate biosynthetic process [GO:0019877]; isoleucine biosynthetic process [GO:0009097]; lysine biosynthetic process via diaminopimelate [GO:0009089]; threonine biosynthetic pr…	367
A0A4V1CTX8	2-amino-3-ketobutyrate coenzyme A ligase (AKB ligase) (EC 2.3.1.29) (Glycine acetyltransferase)	C152	11	-2.33333	11.5	glycine C-acetyltransferase activity [GO:0008890]; pyridoxal phosphate binding [GO:0030170]; biosynthetic process [GO:0009058]; L-threonine catabolic process to glycine [GO:0019518]	398
A0A4P7TTP0	3-hydroxydecanoyl-[acyl-carrier-protein] dehydratase (EC 4.2.1.59) (3-hydroxyacyl-[acyl-carrier-protein] dehydratase FabA) (Beta-hydroxydecanoyl thioester dehydrase) (Trans-2-decenoyl-[acyl-carrier-protein] isomerase) (EC 5.3.3.14)	C111	21	-2.33333	11.5	cytoplasm [GO:0005737]; (3R)-3-hydroxydecanoyl-[acyl-carrier-protein] dehydratase activity [GO:0008693]; (3R)-hydroxymyristoyl-[acyl-carrier-protein] dehydratase activity [GO:0008659]; trans-2-decenoyl-acyl-carrier-protein isomerase activity [GO:0034017]; fatty acid biosynthetic process [GO:0006633]	172
A0A4P7TSS7	Glyoxalase	C38	4	-5.33333	11.5	lyase activity [GO:0016829]	217
A0A4P7TIV9	tRNA N6-adenosine threonylcarbamoyltransferase (EC 2.3.1.234) (N6-L-threonylcarbamoyladenine synthase) (t(6)A synthase) (t(6)A37 threonylcarbamoyladenosine biosynthesis protein TsaD) (tRNA threonylcarbamoyladenosine biosynthesis protein TsaD)	C10	2	-12.3333	11.5	cytoplasm [GO:0005737]; iron ion binding [GO:0005506]; N(6)-L-threonylcarbamoyladenine synthase activity [GO:0061711]; tRNA threonylcarbamoyladenosine modification [GO:0002949]	337
A0A4P7TMP8	Glutamate decarboxylase (EC 4.1.1.15)	C128	4	20.6667	11	glutamate decarboxylase activity [GO:0004351]; pyridoxal phosphate binding [GO:0030170]; glutamate metabolic process [GO:0006536]	466
A0A4P7TSA0	Transaldolase (EC 2.2.1.2)	C90	2	17.3333	11	cytoplasm [GO:0005737]; transaldolase activity [GO:0004801]; carbohydrate metabolic process [GO:0005975]; pentose-phosphate shunt [GO:0006098]	316
A0A4V1CTJ1	2-dehydro-3-deoxyphosphooctonate aldolase (EC 2.5.1.55) (3-deoxy-D-manno-octulosonic acid 8-phosphate synthase) (KDO-8-phosphate synthase) (KDO 8-P synthase) (KDOPS) (Phospho-2-dehydro-3-deoxyoctonate aldolase)	C188	4	15.6667	11	cytoplasm [GO:0005737]; 3-deoxy-8-phosphooctulonate synthase activity [GO:0008676]; keto-3-deoxy-D-manno-octulosonic acid biosynthetic process [GO:0019294]	284
A0A4P7TVJ4	Transaldolase (EC 2.2.1.2)	C395	3	4.66667	11	cytoplasm [GO:0005737]; transaldolase activity [GO:0004801]; carbohydrate metabolic process [GO:0005975]; pentose-phosphate shunt [GO:0006098]	317
A0A4P7TMK9	Fumarylacetoacetate hydrolase family protein	C166	4	3.66667	11	hydrolase activity [GO:0016787]	219
A0A4P7TNG9	Putative adenosine monophosphate-protein transferase Fic	C166	21	3.33333	11	transferase activity [GO:0016740]	200
A0A4P7TTS8	GTPase Era	C167	21	3.33333	11	cytoplasm [GO:0005737]; plasma membrane [GO:0005886]; GTP binding [GO:0005525]; GTPase activity [GO:0003924]; small ribosomal subunit rRNA binding [GO:0070181]; ribosomal small subunit biogenesis [GO:0042274]	301
A0A4P7TQY0	Glutathione-disulfide reductase (EC 1.8.1.7)	C367	6	-1	11	flavin adenine dinucleotide binding [GO:0050660]; glutathione-disulfide reductase (NADPH) activity [GO:0004362]; NADP binding [GO:0050661]; cell redox homeostasis [GO:0045454]; glutathione metabolic process [GO:0006749]	450
A0A4P7TTG1	Alcohol dehydrogenase	C308	2	11.6667	10.5	oxidoreductase activity, acting on the CH-OH group of donors, NAD or NADP as acceptor [GO:0016616]; zinc ion binding [GO:0008270]	353
A0A4P7TLH6	Riboflavin synthase (EC 2.5.1.9)	C158	5	2	10.5	riboflavin synthase activity [GO:0004746]; riboflavin biosynthetic process [GO:0009231]	213
A0A4P7TPA3	Glutamate decarboxylase (EC 4.1.1.15)	C93	4	43.3333	10	glutamate decarboxylase activity [GO:0004351]; pyridoxal phosphate binding [GO:0030170]; glutamate metabolic process [GO:0006536]	466
A0A4P7TJ30	Glutamate decarboxylase (EC 4.1.1.15)	C433	2	26	10	glutamate decarboxylase activity [GO:0004351]; pyridoxal phosphate binding [GO:0030170]; glutamate metabolic process [GO:0006536]	466
A0A4P7TQQ6	Glutamate--cysteine ligase (EC 6.3.2.2) (Gamma-ECS) (GCS) (Gamma-glutamylcysteine synthetase)	C150	11	18.3333	10	ATP binding [GO:0005524]; glutamate-cysteine ligase activity [GO:0004357]; glutathione biosynthetic process [GO:0006750]	518
A0A4P7TRW5	Phosphopentomutase (EC 5.4.2.7) (Phosphodeoxyribomutase)	C38	16	1	10	cytoplasm [GO:0005737]; magnesium ion binding [GO:0000287]; manganese ion binding [GO:0030145]; phosphopentomutase activity [GO:0008973]; 5-phosphoribose 1-diphosphate biosynthetic process [GO:0006015]; cellular metabolic compound salvage [GO:0043094]; deoxyribonucleotide catabolic process [GO:0009264]	407
A0A4P7TS48	Putative glucose-6-phosphate 1-epimerase (EC 5.1.3.15)	C35	4	32.6667	9.5	carbohydrate binding [GO:0030246]; glucose-6-phosphate 1-epimerase activity [GO:0047938]; carbohydrate metabolic process [GO:0005975]	294
A0A4P7TRA7	2-amino-3-ketobutyrate coenzyme A ligase (AKB ligase) (EC 2.3.1.29) (Glycine acetyltransferase)	C83	2	13	9.5	glycine C-acetyltransferase activity [GO:0008890]; pyridoxal phosphate binding [GO:0030170]; biosynthetic process [GO:0009058]; L-threonine catabolic process to glycine [GO:0019518]	398
A0A4P7TP25	UTP--glucose-1-phosphate uridylyltransferase (EC 2.7.7.9) (Alpha-D-glucosyl-1-phosphate uridylyltransferase) (UDP-glucose pyrophosphorylase) (Uridine diphosphoglucose pyrophosphorylase)	C115	6	6.33333	9.5	enzyme regulator activity [GO:0030234]; UTP:glucose-1-phosphate uridylyltransferase activity [GO:0003983]; lipopolysaccharide biosynthetic process [GO:0009103]; UDP-glucose metabolic process [GO:0006011]	297
A0A4P7TJZ1	Glyceraldehyde-3-phosphate dehydrogenase (EC 1.2.1.-)	C227	13	5.33333	9.5	glyceraldehyde-3-phosphate dehydrogenase (NAD+) (phosphorylating) activity [GO:0004365]; NAD binding [GO:0051287]; NADP binding [GO:0050661]; glucose metabolic process [GO:0006006]	331
A0A4P7TPR1	HTH-type transcriptional regulator	C16	6	5	9.5	DNA binding [GO:0003677]	96
A0A4P7TMC2	UPF0227 protein YcfP	C265	3	3	9.5	hydrolase activity [GO:0016787]	180
A0A4P7TQY0	Glucokinase (EC 2.7.1.2) (Glucose kinase)	C64	24	1.66667	9.5	cytoplasm [GO:0005737]; ATP binding [GO:0005524]; glucokinase activity [GO:0004340]; glucose binding [GO:0005536]; glycolytic process [GO:0006096]	321
A0A4P7TLH2	Ribosome-recycling factor (RRF) (Ribosome-releasing factor)	C64	24	1.66667	9.5	cytoplasm [GO:0005737]; translational termination [GO:0006415]	185
A0A4P7TKE3	Acetate kinase (EC 2.7.2.1) (Acetokinase)	C286	89	0.333333	9.5	cytoplasm [GO:0005737]; acetate kinase activity [GO:0008776]; ATP binding [GO:0005524]; magnesium ion binding [GO:0000287]; acetyl-CoA biosynthetic process [GO:0006085]; organic acid metabolic process [GO:0006082]; phosphorylation [GO:0016310]	400
A0A4P7TSP1	Biotin carboxylase (EC 6.3.4.14) (Acetyl-coenzyme A carboxylase biotin carboxylase subunit A)	C50	4	-8.33333	9.5	acetyl-CoA carboxylase activity [GO:0003989]; ATP binding [GO:0005524]; biotin carboxylase activity [GO:0004075]; metal ion binding [GO:0046872]; fatty acid biosynthetic process [GO:0006633]; malonyl-CoA biosynthetic process [GO:2001295]	449
A0A4P7TN48	UDP-N-acetylmuramoyl-L-alanyl-D-glutamate--2,6-diaminopimelate ligase (EC 6.3.2.13) (Meso-A2pm-adding enzyme) (Meso-diaminopimelate-adding enzyme) (UDP-MurNAc-L-Ala-D-Glu:meso-diaminopimelate ligase) (UDP-MurNAc-tripeptide synthetase) (UDP-N-acetylmuramyl-tripeptide synthetase)	C258	4	13.6667	9	cytoplasm [GO:0005737]; ATP binding [GO:0005524]; magnesium ion binding [GO:0000287]; UDP-N-acetylmuramoylalanyl-D-glutamate-2,6-diaminopimelate ligase activity [GO:0008765]; cell cycle [GO:0007049]; cell division [GO:0051301]; cell wall organization [GO:0071555]; peptidoglycan biosynthetic process [GO:0009252]; regulation of cell shape [GO:0008360]	495
A0A4P7TP45	Valine--tRNA ligase (EC 6.1.1.9) (Valyl-tRNA synthetase) (ValRS)	C71	3	9	9	cytoplasm [GO:0005737]; aminoacyl-tRNA editing activity [GO:0002161]; ATP binding [GO:0005524]; valine-tRNA ligase activity [GO:0004832]; valyl-tRNA aminoacylation [GO:0006438]	951
A0A4P7TQA0	Isoleucine--tRNA ligase (EC 6.1.1.5) (Isoleucyl-tRNA synthetase) (IleRS)	C345	3	8	9	cytoplasm [GO:0005737]; aminoacyl-tRNA editing activity [GO:0002161]; ATP binding [GO:0005524]; isoleucine-tRNA ligase activity [GO:0004822]; tRNA binding [GO:0000049]; zinc ion binding [GO:0008270]; isoleucyl-tRNA aminoacylation [GO:0006428]	938
A0A4P7TNJ3	Aconitate hydratase B (EC 4.2.1.3) (EC 4.2.1.99) (2-methylisocitrate dehydratase)	C252	2	4.33333	9	cytosol [GO:0005829]; 2-methylisocitrate dehydratase activity [GO:0047456]; 4 iron, 4 sulfur cluster binding [GO:0051539]; aconitate hydratase activity [GO:0003994]; citrate dehydratase activity [GO:0047780]; metal ion binding [GO:0046872]; RNA binding [GO:0003723]; tricarboxylic acid cycle [GO:0006099]	865
A0A4P7TLV0	Acetate kinase (EC 2.7.2.1) (Acetokinase)	C52	12	4	9	cytoplasm [GO:0005737]; acetate kinase activity [GO:0008776]; ATP binding [GO:0005524]; magnesium ion binding [GO:0000287]; acetyl-CoA biosynthetic process [GO:0006085]; organic acid metabolic process [GO:0006082]; phosphorylation [GO:0016310]	400
A0A4P7TS09	Aminotransferase (EC 2.6.1.-)	C126	14	3	9	pyridoxal phosphate binding [GO:0030170]; transaminase activity [GO:0008483]; amino acid metabolic process [GO:0006520]; biosynthetic process [GO:0009058]	396
A0A4V1CTY4	Glutaminase (EC 3.5.1.2)	C338	2	2.66667	9	glutaminase activity [GO:0004359]; glutamine metabolic process [GO:0006541]	310
A0A4V1CU78	Adenylosuccinate synthetase (AMPSase) (AdSS) (EC 6.3.4.4) (IMP--aspartate ligase)	C829	8	2.33333	9	cytoplasm [GO:0005737]; adenylosuccinate synthase activity [GO:0004019]; GTP binding [GO:0005525]; magnesium ion binding [GO:0000287]; 'de novo' AMP biosynthetic process [GO:0044208]	432
A0A4P7TLT6	Adenylosuccinate synthetase (AMPSase) (AdSS) (EC 6.3.4.4) (IMP--aspartate ligase)	C170	2	-1.33333	9	cytoplasm [GO:0005737]; adenylosuccinate synthase activity [GO:0004019]; GTP binding [GO:0005525]; magnesium ion binding [GO:0000287]; 'de novo' AMP biosynthetic process [GO:0044208]	432
A0A4P7TN42	Ribosomal RNA large subunit methyltransferase F (EC 2.1.1.181) (23S rRNA mA1618 methyltransferase) (rRNA adenine N-6-methyltransferase)	C207	2	-5	9	cytoplasm [GO:0005737]; 23S rRNA (adenine(1618)-N(6))-methyltransferase activity [GO:0052907]	335
A0A4P7TW55	Putative selenium delivery protein YdfZ	C324	2	-17	9		67
A0A4P7TR84	Triosephosphate isomerase (TIM) (TPI) (EC 5.3.1.1) (Triose-phosphate isomerase)	C12	12	17	8.5	cytoplasm [GO:0005737]; triose-phosphate isomerase activity [GO:0004807]; gluconeogenesis [GO:0006094]; glycolytic process [GO:0006096]	255
A0A4V1CU93	Triosephosphate isomerase (TIM) (TPI) (EC 5.3.1.1) (Triose-phosphate isomerase)	C82	12	6.66667	8.5	cytoplasm [GO:0005737]; triose-phosphate isomerase activity [GO:0004807]; gluconeogenesis [GO:0006094]; glycolytic process [GO:0006096]	255
A0A4P7TQ12	Serine--tRNA ligase (EC 6.1.1.11) (Seryl-tRNA synthetase) (SerRS) (Seryl-tRNA(Ser/Sec) synthetase)	C924	4	4.33333	8.5	cytoplasm [GO:0005737]; ATP binding [GO:0005524]; serine-tRNA ligase activity [GO:0004828]; selenocysteine biosynthetic process [GO:0016260]; seryl-tRNA aminoacylation [GO:0006434]	430
A0A4P7TQQ3	Altronate oxidoreductase (EC 1.1.1.58) (Tagaturonate dehydrogenase) (Tagaturonate reductase)	C33	18	3.66667	8.5	tagaturonate reductase activity [GO:0009026]	483
A0A4P7TKE3	6-N-hydroxylaminopurine resistance protein YcbX	C11	15	3	8.5	2 iron, 2 sulfur cluster binding [GO:0051537]; catalytic activity [GO:0003824]; molybdenum ion binding [GO:0030151]; pyridoxal phosphate binding [GO:0030170]	369
A0A4P7TUC4	Cell shape-determining protein MreB	C228	3	3	8.5	cytoplasm [GO:0005737]; ATP binding [GO:0005524]; cell morphogenesis [GO:0000902]; regulation of cell shape [GO:0008360]	347
A0A4P7TS09	Glutaredoxin	C143	18	0.666667	8.5	cytoplasm [GO:0005737]; glutathione disulfide oxidoreductase activity [GO:0015038]; cell redox homeostasis [GO:0045454]; deoxyribonucleotide biosynthetic process [GO:0009263]	83
A0A4V1CU73	Elongation factor Tu (EF-Tu)	C431	5	0.333333	8.5	cytoplasm [GO:0005737]; GTP binding [GO:0005525]; GTPase activity [GO:0003924]; guanosine tetraphosphate binding [GO:0097216]; translation elongation factor activity [GO:0003746]	394
A0A4P7TN73	Deoxyribose-phosphate aldolase (DERA) (EC 4.1.2.4) (2-deoxy-D-ribose 5-phosphate aldolase) (Phosphodeoxyriboaldolase) (Deoxyriboaldolase)	C114	4	0	8.5	cytoplasm [GO:0005737]; deoxyribose-phosphate aldolase activity [GO:0004139]; carbohydrate catabolic process [GO:0016052]; deoxyribonucleotide catabolic process [GO:0009264]; deoxyribose phosphate catabolic process [GO:0046386]	259
A0A4P7TMH8	Quinone oxidoreductase	C37	13	-2.33333	8.5	oxidoreductase activity [GO:0016491]; zinc ion binding [GO:0008270]	327
A0A4P7TTK6	Aspartate ammonia-lyase (Aspartase) (EC 4.3.1.1)	C772	9	-4.33333	8.5	aspartate ammonia-lyase activity [GO:0008797]; aspartate metabolic process [GO:0006531]; tricarboxylic acid cycle [GO:0006099]	478
A0A4P7TJJ0	Phosphoserine aminotransferase (EC 2.6.1.52) (Phosphohydroxythreonine aminotransferase) (PSAT)	C41	3	-6	8.5	cytoplasm [GO:0005737]; O-phospho-L-serine:2-oxoglutarate aminotransferase activity [GO:0004648]; pyridoxal phosphate binding [GO:0030170]; L-serine biosynthetic process [GO:0006564]; pyridoxine biosynthetic process [GO:0008615]	362
A0A4P7TQA0	Fructose-bisphosphate aldolase (FBP aldolase) (EC 4.1.2.13)	C292	37	-7.66667	8.5	cellular anatomical entity [GO:0110165]; fructose-bisphosphate aldolase activity [GO:0004332]; zinc ion binding [GO:0008270]; glycolytic process [GO:0006096]	359
A0A4P7TQ37	S-ribosylhomocysteine lyase (EC 4.4.1.21) (AI-2 synthesis protein) (Autoinducer-2 production protein LuxS)	C450	3	-9.66667	8.5	iron ion binding [GO:0005506]; S-ribosylhomocysteine lyase activity [GO:0043768]; quorum sensing [GO:0009372]	171
A0A4P7TTN1	MDR efflux pump AcrAB transcriptional activator RobA	C281	2	30.6667	8	DNA-binding transcription factor activity [GO:0003700]; sequence-specific DNA binding [GO:0043565]	289
A0A4P7TPZ9	Glutamate decarboxylase (EC 4.1.1.15)	C298	2	16	8	glutamate decarboxylase activity [GO:0004351]; pyridoxal phosphate binding [GO:0030170]; glutamate metabolic process [GO:0006536]	466
A0A4P7TQQ6	Threonine--tRNA ligase (EC 6.1.1.3) (Threonyl-tRNA synthetase) (ThrRS)	C154	9	12.6667	8	cytoplasm [GO:0005737]; ATP binding [GO:0005524]; metal ion binding [GO:0046872]; threonine-tRNA ligase activity [GO:0004829]; tRNA binding [GO:0000049]; threonyl-tRNA aminoacylation [GO:0006435]	642
A0A4P7TQK3	Transaldolase (EC 2.2.1.2)	C334	3	10	8	cytoplasm [GO:0005737]; transaldolase activity [GO:0004801]; carbohydrate metabolic process [GO:0005975]; pentose-phosphate shunt [GO:0006098]	316
A0A4P7TR23	6-phosphogluconate dehydrogenase, decarboxylating (EC 1.1.1.44)	C113	3	7.33333	8	NADP binding [GO:0050661]; phosphogluconate dehydrogenase (decarboxylating) activity [GO:0004616]; D-gluconate metabolic process [GO:0019521]; organic acid catabolic process [GO:0016054]; pentose-phosphate shunt [GO:0006098]	468
A0A4P7TNG9	Glyceraldehyde-3-phosphate dehydrogenase (EC 1.2.1.-)	C91	6	-7	8	glyceraldehyde-3-phosphate dehydrogenase (NAD+) (phosphorylating) activity [GO:0004365]; NAD binding [GO:0051287]; NADP binding [GO:0050661]; glucose metabolic process [GO:0006006]	331
A0A4P7TQS8	Deoxyribose-phosphate aldolase (DERA) (EC 4.1.2.4) (2-deoxy-D-ribose 5-phosphate aldolase) (Phosphodeoxyriboaldolase) (Deoxyriboaldolase)	C114	2	21.3333	7.5	cytoplasm [GO:0005737]; deoxyribose-phosphate aldolase activity [GO:0004139]; carbohydrate catabolic process [GO:0016052]; deoxyribonucleotide catabolic process [GO:0009264]; deoxyribose phosphate catabolic process [GO:0046386]	259
A0A4P7TJX3	Aspartate ammonia-lyase (Aspartase) (EC 4.3.1.1)	C71	2	9.33333	7.5	aspartate ammonia-lyase activity [GO:0008797]; aspartate metabolic process [GO:0006531]; tricarboxylic acid cycle [GO:0006099]	478
A0A4V1CU29	DNA-binding protein YbiB	C277	2	8	7.5	anthranilate phosphoribosyltransferase activity [GO:0004048]; DNA binding [GO:0003677]; tryptophan biosynthetic process [GO:0000162]	320
A0A4P7TQQ3	Protein-export protein SecB	C129	13	2.66667	7.5	cytoplasm [GO:0005737]; unfolded protein binding [GO:0051082]; protein folding [GO:0006457]; protein tetramerization [GO:0051262]; protein transport [GO:0015031]	155
A0A4P7TL11	tRNA-dihydrouridine(20/20a) synthase (EC 1.3.1.91) (U20-specific dihydrouridine synthase) (U20-specific Dus) (tRNA-dihydrouridine synthase A)	C169	7	1.33333	7.5	flavin adenine dinucleotide binding [GO:0050660]; FMN binding [GO:0010181]; tRNA binding [GO:0000049]; tRNA-dihydrouridine20 synthase activity [GO:0102264]	345
A0A4P7TN16	Peptidase B (EC 3.4.11.23) (Aminopeptidase B)	C49	4	-0.666667	7.5	cytoplasm [GO:0005737]; manganese ion binding [GO:0030145]; metalloaminopeptidase activity [GO:0070006]; proteolysis [GO:0006508]	427
A0A4P7TQY0	Fructokinase (EC 2.7.1.4)	C379	7	-3	7.5	fructokinase activity [GO:0008865]	302
A0A4V1CU73	Acylphosphatase (EC 3.6.1.7) (Acylphosphate phosphohydrolase)	C274	10	-6	7.5	acylphosphatase activity [GO:0003998]	92
A0A4P7TTU5	Type III secretion system needle tip complex protein IpaD	C322	8	-9.33333	7.5	extracellular region [GO:0005576]	332
A0A4P7TLY8	Succinate--CoA ligase [ADP-forming] subunit alpha (EC 6.2.1.5) (Succinyl-CoA synthetase subunit alpha) (SCS-alpha)	C433	3	16.6667	7	nucleotide binding [GO:0000166]; succinate-CoA ligase (ADP-forming) activity [GO:0004775]; tricarboxylic acid cycle [GO:0006099]	289
A0A4P7TNV0	Ribosomal protein S12 methylthiotransferase RimO (S12 MTTase) (S12 methylthiotransferase) (EC 2.8.4.4) (Ribosomal protein S12 (aspartate-C(3))-methylthiotransferase) (Ribosome maturation factor RimO)	C49	4	13.6667	7	cytoplasm [GO:0005737]; ribosome [GO:0005840]; 4 iron, 4 sulfur cluster binding [GO:0051539]; metal ion binding [GO:0046872]; protein methylthiotransferase activity [GO:0103039]; peptidyl-L-beta-methylthioaspartic acid biosynthetic process from peptidyl-aspartic acid [GO:0018339]; tRNA modification [GO:0006400]	441
A0A4P7TQY3	Alpha-amylase (EC 3.2.1.1)	C367	2	8.66667	7	alpha-amylase activity [GO:0004556]; calcium ion binding [GO:0005509]; carbohydrate metabolic process [GO:0005975]	495
A0A4P7TNY8	Bifunctional purine biosynthesis protein PurH [Includes: Phosphoribosylaminoimidazolecarboxamide formyltransferase (EC 2.1.2.3) (AICAR transformylase); IMP cyclohydrolase (EC 3.5.4.10) (ATIC) (IMP synthase) (Inosinicase)]	C13	3	7	7	IMP cyclohydrolase activity [GO:0003937]; phosphoribosylaminoimidazolecarboxamide formyltransferase activity [GO:0004643]; 'de novo' IMP biosynthetic process [GO:0006189]	529
A0A4P7TKP5	D-lactate dehydrogenase (EC 1.1.1.28)	C58	3	3	7	cytoplasm [GO:0005737]; D-lactate dehydrogenase activity [GO:0008720]; NAD binding [GO:0051287]	329
A0A4P7TUK0	Glutamine--tRNA ligase (EC 6.1.1.18) (Glutaminyl-tRNA synthetase) (GlnRS)	C68	3	0	7	cytoplasm [GO:0005737]; ATP binding [GO:0005524]; glutamine-tRNA ligase activity [GO:0004819]; glutaminyl-tRNA aminoacylation [GO:0006425]; glutamyl-tRNA aminoacylation [GO:0006424]	554
A0A4P7TMF5	Triosephosphate isomerase (TIM) (TPI) (EC 5.3.1.1) (Triose-phosphate isomerase)	C48	2	-3.66667	7	cytoplasm [GO:0005737]; triose-phosphate isomerase activity [GO:0004807]; gluconeogenesis [GO:0006094]; glycolytic process [GO:0006096]	255
A0A4P7TUF2	Histidinol-phosphate aminotransferase (EC 2.6.1.9) (Imidazole acetol-phosphate transaminase)	C430	6	-4.33333	7	histidinol-phosphate transaminase activity [GO:0004400]; pyridoxal phosphate binding [GO:0030170]; histidine biosynthetic process [GO:0000105]	356
A0A4P7TQX4	Valine--pyruvate transaminase (EC 2.6.1.66)	C8	3	-8.66667	7	pyridoxal phosphate binding [GO:0030170]; valine-pyruvate transaminase activity [GO:0009042]; biosynthetic process [GO:0009058]	417
A0A4P7TRZ5	Stress response translation initiation inhibitor YciH	C174	2	16	6.5	translation initiation factor activity [GO:0003743]	108
A0A4P7TPR8	Argininosuccinate lyase (ASAL) (EC 4.3.2.1) (Arginosuccinase)	C115	3	11.6667	6.5	cytoplasm [GO:0005737]; argininosuccinate lyase activity [GO:0004056]; arginine biosynthetic process via ornithine [GO:0042450]	457
A0A4P7TVK1	2-dehydropantoate 2-reductase (EC 1.1.1.169) (Ketopantoate reductase)	C90	2	10.3333	6.5	2-dehydropantoate 2-reductase activity [GO:0008677]; pantothenate biosynthetic process [GO:0015940]	303
A0A4P7TLB5	ATP-dependent 6-phosphofructokinase (ATP-PFK) (Phosphofructokinase) (EC 2.7.1.11) (Phosphohexokinase)	C45	9	2.33333	6.5	cytoplasm [GO:0005737]; 6-phosphofructokinase activity [GO:0003872]; ATP binding [GO:0005524]; diphosphate-fructose-6-phosphate 1-phosphotransferase activity [GO:0047334]; metal ion binding [GO:0046872]; fructose 6-phosphate metabolic process [GO:0006002]	320
A0A4P7TK84	5'-methylthioadenosine/S-adenosylhomocysteine nucleosidase (MTA/SAH nucleosidase) (MTAN) (EC 3.2.2.9) (5'-deoxyadenosine nucleosidase) (DOA nucleosidase) (dAdo nucleosidase) (5'-methylthioadenosine nucleosidase) (MTA nucleosidase) (S-adenosylhomocysteine nucleosidase) (AdoHcy nucleosidase) (SAH nucleosidase) (SRH nucleosidase)	C322	3	0	6.5	adenosylhomocysteine nucleosidase activity [GO:0008782]; methylthioadenosine nucleosidase activity [GO:0008930]; L-methionine salvage from methylthioadenosine [GO:0019509]; L-methionine salvage from S-adenosylmethionine [GO:0019284]; purine deoxyribonucleoside catabolic process [GO:0046124]	232
A0A4P7TRU6	Chaperone protein IpgA	C126	3	-0.333333	6.5		129
A0A4P7TNN0	Isochorismate synthase MenF (EC 5.4.4.2) (Isochorismate mutase)	C17	5	-3.33333	6.5	isochorismate synthase activity [GO:0008909]; magnesium ion binding [GO:0000287]; menaquinone biosynthetic process [GO:0009234]	431
A0A4P7TS09	NAD(P)H-dependent chromate oxidoreductase YieF	C36	8	-6.66667	6.5	oxidoreductase activity [GO:0016491]	188
A0A4P7TIQ9	Aldehyde dehydrogenase	C88	4	12	6	oxidoreductase activity, acting on the aldehyde or oxo group of donors, NAD or NADP as acceptor [GO:0016620]	512
A0A4P7TMK9	Ribonucleoside-diphosphate reductase (EC 1.17.4.1)	C206	14	9.66667	6	ATP binding [GO:0005524]; ribonucleoside-diphosphate reductase activity, thioredoxin disulfide as acceptor [GO:0004748]; deoxyribonucleotide biosynthetic process [GO:0009263]; DNA replication [GO:0006260]	761
A0A4P7TQQ6	Threonine--tRNA ligase (EC 6.1.1.3) (Threonyl-tRNA synthetase) (ThrRS)	C289	90	7.66667	6	cytoplasm [GO:0005737]; ATP binding [GO:0005524]; metal ion binding [GO:0046872]; threonine-tRNA ligase activity [GO:0004829]; tRNA binding [GO:0000049]; threonyl-tRNA aminoacylation [GO:0006435]	642
A0A4P7TIT4	2-dehydro-3-deoxyphosphooctonate aldolase (EC 2.5.1.55) (3-deoxy-D-manno-octulosonic acid 8-phosphate synthase) (KDO-8-phosphate synthase) (KDO 8-P synthase) (KDOPS) (Phospho-2-dehydro-3-deoxyoctonate aldolase)	C19	5	6.66667	6	cytoplasm [GO:0005737]; 3-deoxy-8-phosphooctulonate synthase activity [GO:0008676]; keto-3-deoxy-D-manno-octulosonic acid biosynthetic process [GO:0019294]	284
A0A4P7TTD6	Agmatinase (EC 3.5.3.11) (Agmatine ureohydrolase) (AUH)	C494	3	6.33333	6	agmatinase activity [GO:0008783]; manganese ion binding [GO:0030145]; putrescine biosynthetic process from arginine [GO:0033388]; spermidine biosynthetic process [GO:0008295]	306
A0A4P7TSJ2	Phosphopentomutase (EC 5.4.2.7) (Phosphodeoxyribomutase)	C27	2	4.66667	6	cytoplasm [GO:0005737]; magnesium ion binding [GO:0000287]; manganese ion binding [GO:0030145]; phosphopentomutase activity [GO:0008973]; 5-phosphoribose 1-diphosphate biosynthetic process [GO:0006015]; cellular metabolic compound salvage [GO:0043094]; deoxyribonucleotide catabolic process [GO:0009264]	407
A0A4P7TP29	Glycerol-3-phosphate dehydrogenase [NAD(P)+] (EC 1.1.1.94) (NAD(P)H-dependent glycerol-3-phosphate dehydrogenase)	C217	20	-1.33333	6	glycerol-3-phosphate dehydrogenase complex [GO:0009331]; glycerol-3-phosphate dehydrogenase [NAD(P)+] activity [GO:0047952]; NAD binding [GO:0051287]; carbohydrate metabolic process [GO:0005975]; glycerol-3-phosphate biosynthetic process [GO:0046167]; glycerol-3-phosphate catabolic process [GO:0046168]; glycerophospholipid metabolic process [GO:0006650]; phospholipid biosynthetic process [GO:0008…	339
A0A4V1CTL9	Glyceraldehyde-3-phosphate dehydrogenase (EC 1.2.1.-)	C278	7	-4.66667	6	glyceraldehyde-3-phosphate dehydrogenase (NAD+) (phosphorylating) activity [GO:0004365]; NAD binding [GO:0051287]; NADP binding [GO:0050661]; glucose metabolic process [GO:0006006]	331
A0A4P7TRW5	Cell division protein ZapA (Z ring-associated protein ZapA)	C267	6	-5.66667	6	cytoplasm [GO:0005737]; plasma membrane [GO:0005886]; division septum assembly [GO:0000917]	109
A0A4P7TRP0	Fatty acid oxidation complex subunit alpha [Includes: Enoyl-CoA hydratase/Delta(3)-cis-Delta(2)-trans-enoyl-CoA isomerase/3-hydroxybutyryl-CoA epimerase (EC 4.2.1.17) (EC 5.1.2.3) (EC 5.3.3.8); 3-hydroxyacyl-CoA dehydrogenase (EC 1.1.1.35)]	C316	2	-6	6	fatty acid beta-oxidation multienzyme complex [GO:0036125]; 3-hydroxyacyl-CoA dehydrogenase activity [GO:0003857]; 3-hydroxybutyryl-CoA epimerase activity [GO:0008692]; delta(3)-delta(2)-enoyl-CoA isomerase activity [GO:0004165]; enoyl-CoA hydratase activity [GO:0004300]; NAD+ binding [GO:0070403]; fatty acid beta-oxidation [GO:0006635]	729
A0A4P7TR13	30S ribosomal protein S12	C499	5	-13.3333	6	small ribosomal subunit [GO:0015935]; rRNA binding [GO:0019843]; structural constituent of ribosome [GO:0003735]; tRNA binding [GO:0000049]; translation [GO:0006412]	124
A0A4P7TIK3	Cytidine deaminase (EC 3.5.4.5) (Cytidine aminohydrolase) (CDA)	C224	2	12.6667	5.5	cytidine deaminase activity [GO:0004126]; deoxycytidine deaminase activity [GO:0047844]; zinc ion binding [GO:0008270]	294
A0A4V1CTN9	3',5'-cyclic adenosine monophosphate phosphodiesterase CpdA (3',5'-cyclic AMP phosphodiesterase) (cAMP phosphodiesterase) (EC 3.1.4.53)	C208	2	9	5.5	3',5'-cyclic-AMP phosphodiesterase activity [GO:0004115]; metal ion binding [GO:0046872]; nucleotide binding [GO:0000166]	275
A0A4P7TSG4	L,D-transpeptidase	C70	4	5	5.5	periplasmic space [GO:0042597]; peptidoglycan L,D-transpeptidase activity [GO:0071972]; transferase activity [GO:0016740]; peptidoglycan biosynthetic process [GO:0009252]	311
A0A4P7TJM0	Tryptophan--tRNA ligase (EC 6.1.1.2) (Tryptophanyl-tRNA synthetase) (TrpRS)	C410	5	2	5.5	cytoplasm [GO:0005737]; ATP binding [GO:0005524]; tryptophan-tRNA ligase activity [GO:0004830]; tryptophanyl-tRNA aminoacylation [GO:0006436]	334
A0A4P7TQK3	Serine hydroxymethyltransferase (SHMT) (Serine methylase) (EC 2.1.2.1)	C182	4	-0.666667	5.5	cytoplasm [GO:0005737]; glycine hydroxymethyltransferase activity [GO:0004372]; methyltransferase activity [GO:0008168]; pyridoxal phosphate binding [GO:0030170]; glycine biosynthetic process from serine [GO:0019264]; methylation [GO:0032259]; tetrahydrofolate interconversion [GO:0035999]	417
A0A4P7TMW6	Isocitrate dehydrogenase [NADP] (EC 1.1.1.42)	C201	7	-4.33333	5.5	isocitrate dehydrogenase (NADP+) activity [GO:0004450]; magnesium ion binding [GO:0000287]; NAD binding [GO:0051287]; glyoxylate cycle [GO:0006097]; tricarboxylic acid cycle [GO:0006099]	416
A0A4P7TNW6	UDP-glucose 4-epimerase (EC 5.1.3.2)	C280	3	-4.33333	5.5	UDP-glucose 4-epimerase activity [GO:0003978]; galactose metabolic process [GO:0006012]	338
A0A4P7TND6	2-oxoglutaramate amidase (EC 3.5.1.111)	C47	2	18.6667	5	2-oxoglutaramate amidase activity [GO:0106008]; nitrogen compound metabolic process [GO:0006807]	256
A0A4P7TRE9	Citrate synthase	C50	2	17.3333	5	cytoplasm [GO:0005737]; citrate (Si)-synthase activity [GO:0004108]; tricarboxylic acid cycle [GO:0006099]	427
A0A4P7TSI6	L-threonine 3-dehydrogenase (TDH) (EC 1.1.1.103)	C167	4	14.3333	5	cytoplasm [GO:0005737]; L-threonine 3-dehydrogenase activity [GO:0008743]; zinc ion binding [GO:0008270]; L-threonine catabolic process to glycine [GO:0019518]	341
A0A4P7TP29	Aspartate ammonia-lyase (Aspartase) (EC 4.3.1.1)	C285	4	9.66667	5	aspartate ammonia-lyase activity [GO:0008797]; aspartate metabolic process [GO:0006531]; tricarboxylic acid cycle [GO:0006099]	478
A0A4V1CU73	Aspartate ammonia-lyase (Aspartase) (EC 4.3.1.1)	C401	13	6.66667	5	aspartate ammonia-lyase activity [GO:0008797]; aspartate metabolic process [GO:0006531]; tricarboxylic acid cycle [GO:0006099]	478
A0A4P7TT01	Cytidine deaminase (EC 3.5.4.5) (Cytidine aminohydrolase) (CDA)	C249	2	4.33333	5	cytidine deaminase activity [GO:0004126]; deoxycytidine deaminase activity [GO:0047844]; zinc ion binding [GO:0008270]	294
A0A4P7TNT3	Zinc ribbon domain-containing protein	C53	19	1	5		71
A0A4V1CU73	Uroporphyrinogen decarboxylase (UPD) (URO-D) (EC 4.1.1.37)	C340	14	-0.666667	5	cytoplasm [GO:0005737]; uroporphyrinogen decarboxylase activity [GO:0004853]; protoporphyrinogen IX biosynthetic process [GO:0006782]	354
A0A4P7TJU8	DUF416 family protein	C93	20	-1.33333	5		196
A0A4P7TS70	Nuclease SbcCD subunit D	C239	2	-12	5	3'-5' exonuclease activity [GO:0008408]; endonuclease activity [GO:0004519]; DNA recombination [GO:0006310]; DNA replication [GO:0006260]	400
A0A4V1CUA9	SDR family oxidoreductase UcpA (EC 1.-.-.-)	C41	2	-24.6667	5	oxidoreductase activity [GO:0016491]	263
A0A4P7TSS8	Glucosamine-6-phosphate deaminase (EC 3.5.99.6) (GlcN6P deaminase) (GNPDA) (Glucosamine-6-phosphate isomerase)	C93	2	9	4.5	glucosamine-6-phosphate deaminase activity [GO:0004342]; carbohydrate metabolic process [GO:0005975]; N-acetylglucosamine metabolic process [GO:0006044]; N-acetylneuraminate catabolic process [GO:0019262]	266
A0A4P7TSW7	acetolactate synthase (EC 2.2.1.6)	C191	9	4.33333	4.5	cytoplasm [GO:0005737]; acetolactate synthase activity [GO:0003984]; acetolactate synthase regulator activity [GO:1990610]; isoleucine biosynthetic process [GO:0009097]; valine biosynthetic process [GO:0009099]	96
A0A4P7TJ24	NADP(H)-dependent aldo-keto reductase	C140	4	3.66667	4.5	oxidoreductase activity [GO:0016491]	346
A0A4P7TQ19	Methionine aminopeptidase (MAP) (MetAP) (EC 3.4.11.18) (Peptidase M)	C169	14	1	4.5	metalloaminopeptidase activity [GO:0070006]; transition metal ion binding [GO:0046914]; protein initiator methionine removal [GO:0070084]; proteolysis [GO:0006508]	264
A0A4P7TRU7	Protoporphyrinogen IX dehydrogenase [quinone] (EC 1.3.5.3) (Protoporphyrinogen IX dehydrogenase [menaquinone]) (Protoporphyrinogen IX dehydrogenase [ubiquinone]) (Protoporphyrinogen oxidase) (PPO)	C119	2	-3.66667	4.5	plasma membrane [GO:0005886]; electron transfer activity [GO:0009055]; FMN binding [GO:0010181]; menaquinone-dependent protoporphyrinogen oxidase activity [GO:0070819]; oxygen-dependent protoporphyrinogen oxidase activity [GO:0004729]; protoporphyrinogen IX biosynthetic process [GO:0006782]	181
A0A4P7TLL4	Glutaredoxin	C43	4	-4	4.5	2 iron, 2 sulfur cluster binding [GO:0051537]; disulfide oxidoreductase activity [GO:0015036]; metal ion binding [GO:0046872]	115
A0A4P7TL91	Metalloprotease PmbA	C210	2	11.3333	4	metallopeptidase activity [GO:0008237]; proteolysis [GO:0006508]	450
A0A4P7TLZ2	Glutamate decarboxylase (EC 4.1.1.15)	C435	2	4.66667	4	glutamate decarboxylase activity [GO:0004351]; pyridoxal phosphate binding [GO:0030170]; glutamate metabolic process [GO:0006536]	466
A0A4P7TP53	Erythronate-4-phosphate dehydrogenase (EC 1.1.1.290)	C77	9	3.66667	4	cytoplasm [GO:0005737]; 4-phosphoerythronate dehydrogenase activity [GO:0033711]; NAD binding [GO:0051287]; protein dimerization activity [GO:0046983]; pyridoxine biosynthetic process [GO:0008615]	378
A0A4P7TJR0	Aminotransferase (EC 2.6.1.-)	C204	3	-1	4	pyridoxal phosphate binding [GO:0030170]; transaminase activity [GO:0008483]; amino acid metabolic process [GO:0006520]; biosynthetic process [GO:0009058]	397
A0A4V1CU76	tRNA-cytidine(32) 2-sulfurtransferase (EC 2.8.1.-) (Two-thiocytidine biosynthesis protein A) (tRNA 2-thiocytidine biosynthesis protein TtcA)	C226	3	-2	4	cytoplasm [GO:0005737]; 4 iron, 4 sulfur cluster binding [GO:0051539]; ATP binding [GO:0005524]; magnesium ion binding [GO:0000287]; sulfurtransferase activity [GO:0016783]; tRNA binding [GO:0000049]; tRNA thio-modification [GO:0034227]	311
A0A4P7TKC9	Phenylalanine--tRNA ligase beta subunit (EC 6.1.1.20) (Phenylalanyl-tRNA synthetase beta subunit) (PheRS)	C47	6	13	3.5	cytoplasm [GO:0005737]; ATP binding [GO:0005524]; magnesium ion binding [GO:0000287]; phenylalanine-tRNA ligase activity [GO:0004826]; tRNA binding [GO:0000049]; phenylalanyl-tRNA aminoacylation [GO:0006432]	795
A0A4P7TU68	Adenylate kinase (AK) (EC 2.7.4.3) (ATP-AMP transphosphorylase) (ATP:AMP phosphotransferase) (Adenylate monophosphate kinase)	C263	3	9.33333	3.5	cytoplasm [GO:0005737]; adenylate kinase activity [GO:0004017]; ATP binding [GO:0005524]; AMP salvage [GO:0044209]; phosphorylation [GO:0016310]	214
A0A4P7TS05	GMP synthase [glutamine-hydrolyzing] (EC 6.3.5.2) (GMP synthetase) (Glutamine amidotransferase)	C246	3	8.33333	3.5	ATP binding [GO:0005524]; GMP synthase activity [GO:0003921]; glutamine metabolic process [GO:0006541]	525
A0A4P7TK09	NADP-dependent oxaloacetate-decarboxylating malate dehydrogenase	C366	7	1	3.5	acyltransferase activity [GO:0016746]; malate dehydrogenase (decarboxylating) (NAD+) activity [GO:0004471]; metal ion binding [GO:0046872]; NAD binding [GO:0051287]; malate metabolic process [GO:0006108]	759
A0A4P7TLH2	Guanosine-5'-triphosphate,3'-diphosphate pyrophosphatase (EC 3.6.1.40) (Guanosine pentaphosphate phosphohydrolase) (pppGpp-5'-phosphohydrolase)	C367	10	-2	3.5	guanosine-5'-triphosphate,3'-diphosphate diphosphatase activity [GO:0008894]; guanosine pentaphosphate catabolic process [GO:0015974]; guanosine tetraphosphate biosynthetic process [GO:0015970]	494
A0A4V1CTG2	Phosphoglycerate kinase (EC 2.7.2.3)	C162	40	-2	3.5	cytoplasm [GO:0005737]; ATP binding [GO:0005524]; phosphoglycerate kinase activity [GO:0004618]; glycolytic process [GO:0006096]; phosphorylation [GO:0016310]	387
A0A4P7TQY4	7-methyl-GTP pyrophosphatase (m(7)GTP pyrophosphatase) (EC 3.6.1.-)	C381	2	17.6667	3	cytoplasm [GO:0005737]; nucleoside triphosphate diphosphatase activity [GO:0047429]; nucleotide metabolic process [GO:0009117]	194
A0A4P7TN81	Pyruvate kinase (EC 2.7.1.40)	C106	10	8.66667	3	ATP binding [GO:0005524]; kinase activity [GO:0016301]; magnesium ion binding [GO:0000287]; potassium ion binding [GO:0030955]; pyruvate kinase activity [GO:0004743]; phosphorylation [GO:0016310]	470
A0A4P7TP42	Glutamate decarboxylase (EC 4.1.1.15)	C26	5	2.66667	3	glutamate decarboxylase activity [GO:0004351]; pyridoxal phosphate binding [GO:0030170]; glutamate metabolic process [GO:0006536]	466
A0A4P7TV24	Glutamate decarboxylase (EC 4.1.1.15)	C36	4	0	3	glutamate decarboxylase activity [GO:0004351]; pyridoxal phosphate binding [GO:0030170]; glutamate metabolic process [GO:0006536]	466
A0A4P7TJ30	Glutamate decarboxylase (EC 4.1.1.15)	C164	2	-1.33333	3	glutamate decarboxylase activity [GO:0004351]; pyridoxal phosphate binding [GO:0030170]; glutamate metabolic process [GO:0006536]	466
A0A4P7TQ64	Fumarate hydratase class II (Fumarase C) (EC 4.2.1.2) (Aerobic fumarase) (Iron-independent fumarase)	C186	7	-2.33333	3	tricarboxylic acid cycle enzyme complex [GO:0045239]; fumarate hydratase activity [GO:0004333]; fumarate metabolic process [GO:0006106]; tricarboxylic acid cycle [GO:0006099]	467
A0A4P7TSB4	Threonine--tRNA ligase (EC 6.1.1.3) (Threonyl-tRNA synthetase) (ThrRS)	C65	60	-2.66667	3	cytoplasm [GO:0005737]; ATP binding [GO:0005524]; metal ion binding [GO:0046872]; threonine-tRNA ligase activity [GO:0004829]; tRNA binding [GO:0000049]; threonyl-tRNA aminoacylation [GO:0006435]	642
A0A4P7TLJ3	Glutamate--cysteine ligase (EC 6.3.2.2) (Gamma-ECS) (GCS) (Gamma-glutamylcysteine synthetase)	C332	5	-3.33333	3	ATP binding [GO:0005524]; glutamate-cysteine ligase activity [GO:0004357]; glutathione biosynthetic process [GO:0006750]	518
A0A4P7TMP8	Fumarylacetoacetate hydrolase family protein	C21	3	-3.33333	3	hydrolase activity [GO:0016787]	219
A0A4P7TRE9	Fructokinase (EC 2.7.1.4)	C105	5	-5.33333	3	fructokinase activity [GO:0008865]	302
A0A4P7TQK3	Uroporphyrinogen decarboxylase (UPD) (URO-D) (EC 4.1.1.37)	C35	3	-6.33333	3	cytoplasm [GO:0005737]; uroporphyrinogen decarboxylase activity [GO:0004853]; protoporphyrinogen IX biosynthetic process [GO:0006782]	354
A0A4V1CU29	Glucosamine-6-phosphate deaminase (EC 3.5.99.6) (GlcN6P deaminase) (GNPDA) (Glucosamine-6-phosphate isomerase)	C176	2	-6.66667	3	glucosamine-6-phosphate deaminase activity [GO:0004342]; carbohydrate metabolic process [GO:0005975]; N-acetylglucosamine metabolic process [GO:0006044]; N-acetylneuraminate catabolic process [GO:0019262]	266
A0A4P7TRI5	Fumarate reductase flavoprotein subunit (EC 1.3.5.1)	C298	3	-7	3	plasma membrane [GO:0005886]; flavin adenine dinucleotide binding [GO:0050660]; fumarate reductase (menaquinone) [GO:0102040]; anaerobic respiration [GO:0009061]; electron transport chain [GO:0022900]	602
A0A4P7TLH2	Thioredoxin reductase (EC 1.8.1.9)	C379	4	-7.33333	3	cytoplasm [GO:0005737]; thioredoxin-disulfide reductase activity [GO:0004791]; removal of superoxide radicals [GO:0019430]	321
A0A4V1CTN4	Thioredoxin	C134	2	-22	3	protein-disulfide reductase activity [GO:0015035]	109
A0A4P7TLI6	GMP reductase (EC 1.7.1.7) (Guanosine 5'-monophosphate oxidoreductase) (Guanosine monophosphate reductase)	C180	12	17.3333	2.5	GMP reductase complex [GO:1902560]; GMP reductase activity [GO:0003920]; metal ion binding [GO:0046872]; purine nucleotide metabolic process [GO:0006163]	347
A0A4P7TTA3	Uridine phosphorylase (EC 2.4.2.3)	C505	3	9	2.5	cytoplasm [GO:0005737]; uridine phosphorylase activity [GO:0004850]; nucleoside catabolic process [GO:0009164]; nucleotide catabolic process [GO:0009166]; UMP salvage [GO:0044206]	253
A0A4P7TL36	Tryptophanase (EC 4.1.99.1) (L-tryptophan indole-lyase) (TNase)	C47	2	8.66667	2.5	tryptophanase activity [GO:0009034]	471
A0A4V1CTG4	dCTP deaminase (EC 3.5.4.13) (Deoxycytidine triphosphate deaminase)	C219	4	7	2.5	dCTP deaminase activity [GO:0008829]; nucleotide binding [GO:0000166]; dUMP biosynthetic process [GO:0006226]; dUTP biosynthetic process [GO:0006229]	193
A0A4P7TRH9	KHG/KDPG aldolase (EC 4.1.2.14) (EC 4.1.3.16)	C421	9	7	2.5	2-dehydro-3-deoxy-phosphogluconate aldolase activity [GO:0008675]; 4-hydroxy-2-oxoglutarate aldolase activity [GO:0008700]	213
A0A4P7TTB3	Leucine--tRNA ligase (EC 6.1.1.4) (Leucyl-tRNA synthetase) (LeuRS)	C249	2	3.66667	2.5	cytoplasm [GO:0005737]; aminoacyl-tRNA editing activity [GO:0002161]; ATP binding [GO:0005524]; leucine-tRNA ligase activity [GO:0004823]; leucyl-tRNA aminoacylation [GO:0006429]	860
A0A4P7TK95	VOC family protein	C414	3	-0.333333	2.5		188
A0A4P7TS70	Aminomethyltransferase (EC 2.1.2.10) (Glycine cleavage system T protein)	C118	13	-4.66667	2.5	aminomethyltransferase activity [GO:0004047]; methyltransferase activity [GO:0008168]; transaminase activity [GO:0008483]; glycine decarboxylation via glycine cleavage system [GO:0019464]; methylation [GO:0032259]	364
A0A4P7TLQ3	PTS system glucose-specific EIICB component (EC 2.7.1.199) (EIICB-Glc)	C387	2	-4.66667	2.5	plasma membrane [GO:0005886]; glucose transmembrane transporter activity [GO:0005355]; kinase activity [GO:0016301]; protein-N(PI)-phosphohistidine-sugar phosphotransferase activity [GO:0008982]; phosphoenolpyruvate-dependent sugar phosphotransferase system [GO:0009401]; phosphorylation [GO:0016310]	477
A0A4P7TMH2	2,3,4,5-tetrahydropyridine-2,6-dicarboxylate N-succinyltransferase (EC 2.3.1.117) (Tetrahydrodipicolinate N-succinyltransferase) (THDP succinyltransferase) (THP succinyltransferase) (Tetrahydropicolinate succinylase)	C266	10	-4.66667	2.5	cytoplasm [GO:0005737]; 2,3,4,5-tetrahydropyridine-2,6-dicarboxylate N-succinyltransferase activity [GO:0008666]; diaminopimelate biosynthetic process [GO:0019877]; lysine biosynthetic process via diaminopimelate [GO:0009089]	274
A0A4P7TQY0	Periplasmic nitrate reductase (EC 1.9.6.1)	C130	5	-4.66667	2.5	periplasmic space [GO:0042597]; 4 iron, 4 sulfur cluster binding [GO:0051539]; electron transfer activity [GO:0009055]; iron ion binding [GO:0005506]; molybdenum ion binding [GO:0030151]; molybdopterin cofactor binding [GO:0043546]; nitrate reductase (cytochrome) activity [GO:0050140]; nitrate reductase activity [GO:0008940]; Mo-molybdopterin cofactor biosynthetic process [GO:0006777]; nitrate as…	828
A0A4P7TLH2	UTP--glucose-1-phosphate uridylyltransferase (EC 2.7.7.9) (UDP-glucose pyrophosphorylase)	C130	5	-4.66667	2.5	UTP:glucose-1-phosphate uridylyltransferase activity [GO:0003983]; biosynthetic process [GO:0009058]; UDP-glucose metabolic process [GO:0006011]	302
A0A4P7TNK7	Aldehyde-alcohol dehydrogenase	C421	5	-7.66667	2.5	acetaldehyde dehydrogenase (acetylating) activity [GO:0008774]; alcohol dehydrogenase (NAD+) activity [GO:0004022]; metal ion binding [GO:0046872]; alcohol metabolic process [GO:0006066]; carbon utilization [GO:0015976]	891
A0A4P7TML5	D-amino acid dehydrogenase (EC 1.4.99.-)	C200	2	-18	2.5	D-amino-acid dehydrogenase activity [GO:0008718]; D-alanine catabolic process [GO:0055130]	432
A0A4P7TR05	Glycerol-3-phosphate dehydrogenase (EC 1.1.5.3)	C185	2	14	2	glycerol-3-phosphate dehydrogenase complex [GO:0009331]; plasma membrane [GO:0005886]; flavin adenine dinucleotide binding [GO:0050660]; FMN binding [GO:0010181]; sn-glycerol-3-phosphate:ubiquinone-8 oxidoreductase activity [GO:0052591]; glycerol catabolic process [GO:0019563]; glycerol-3-phosphate metabolic process [GO:0006072]	542
Q7BEH9	Pantothenate synthetase (PS) (EC 6.3.2.1) (Pantoate--beta-alanine ligase) (Pantoate-activating enzyme)	C305	3	10.3333	2	cytoplasm [GO:0005737]; ATP binding [GO:0005524]; pantoate-beta-alanine ligase activity [GO:0004592]; pantothenate biosynthetic process [GO:0015940]	283
A0A4P7TKQ3	Phosphoenolpyruvate carboxykinase (ATP) (PCK) (PEP carboxykinase) (PEPCK) (EC 4.1.1.49)	C149	4	6.66667	2	cytoplasm [GO:0005737]; ATP binding [GO:0005524]; kinase activity [GO:0016301]; metal ion binding [GO:0046872]; phosphoenolpyruvate carboxykinase (ATP) activity [GO:0004612]; gluconeogenesis [GO:0006094]; phosphorylation [GO:0016310]	540
A0A4P7TJX3	Aminotransferase (EC 2.6.1.-)	C247	2	2.33333	2	pyridoxal phosphate binding [GO:0030170]; transaminase activity [GO:0008483]; amino acid metabolic process [GO:0006520]; biosynthetic process [GO:0009058]	396
A0A4P7TKA6	Peptidase B (EC 3.4.11.23) (Aminopeptidase B)	C71	3	-0.333333	2	cytoplasm [GO:0005737]; manganese ion binding [GO:0030145]; metalloaminopeptidase activity [GO:0070006]; proteolysis [GO:0006508]	427
A0A4P7TKY2	NADP-dependent oxaloacetate-decarboxylating malate dehydrogenase	C48	6	-4	2	acyltransferase activity [GO:0016746]; malate dehydrogenase (decarboxylating) (NAD+) activity [GO:0004471]; metal ion binding [GO:0046872]; NAD binding [GO:0051287]; malate metabolic process [GO:0006108]	759
A0A4V1CTN6	3'(2'),5'-bisphosphate nucleotidase CysQ (EC 3.1.3.7) (3'(2'),5-bisphosphonucleoside 3'(2')-phosphohydrolase) (3'-phosphoadenosine 5'-phosphate phosphatase) (PAP phosphatase)	C143	2	-8	2	plasma membrane [GO:0005886]; 3'(2'),5'-bisphosphate nucleotidase activity [GO:0008441]; magnesium ion binding [GO:0000287]; phosphatidylinositol phosphate biosynthetic process [GO:0046854]; sulfur compound metabolic process [GO:0006790]	246
A0A4P7TK37	Orf, hypothetical	C325	2	-11.3333	2	extracellular region [GO:0005576]; ADP-riboxanase activity [GO:0140740]; toxin activity [GO:0090729]	484
A0A4P7TS41	ATP phosphoribosyltransferase (ATP-PRT) (ATP-PRTase) (EC 2.4.2.17)	C87	2	-11.3333	2	cytoplasm [GO:0005737]; ATP binding [GO:0005524]; ATP phosphoribosyltransferase activity [GO:0003879]; magnesium ion binding [GO:0000287]; histidine biosynthetic process [GO:0000105]	299
A0A4P7TQ28	Uridine kinase (EC 2.7.1.48) (Cytidine monophosphokinase) (Uridine monophosphokinase)	C63	7	-16	2	cytoplasm [GO:0005737]; ATP binding [GO:0005524]; phosphotransferase activity, alcohol group as acceptor [GO:0016773]; uridine kinase activity [GO:0004849]; CTP salvage [GO:0044211]; phosphorylation [GO:0016310]; UMP salvage [GO:0044206]	213
A0A4P7TKC9	dTDP-4-dehydrorhamnose reductase (EC 1.1.1.133)	C219	3	12.3333	1.5	dTDP-4-dehydrorhamnose reductase activity [GO:0008831]; dTDP-rhamnose biosynthetic process [GO:0019305]; O antigen biosynthetic process [GO:0009243]	299
A0A4P7TP93	Pyridoxal phosphate-dependent aminotransferase	C253	3	12.3333	1.5	pyridoxal phosphate binding [GO:0030170]; transaminase activity [GO:0008483]; biosynthetic process [GO:0009058]	405
A0A4P7TQB5	Acid stress chaperone HdeB	C131	3	10	1.5	periplasmic space [GO:0042597]; unfolded protein binding [GO:0051082]; cellular stress response to acidic pH [GO:1990451]	108
A0A4P7TS69	UDP-3-O-acyl-N-acetylglucosamine deacetylase (UDP-3-O-acyl-GlcNAc deacetylase) (EC 3.5.1.108) (UDP-3-O-[R-3-hydroxymyristoyl]-N-acetylglucosamine deacetylase)	C125	12	4	1.5	metal ion binding [GO:0046872]; UDP-3-O-[3-hydroxymyristoyl] N-acetylglucosamine deacetylase activity [GO:0008759]; UDP-3-O-acyl-N-acetylglucosamine deacetylase activity [GO:0103117]; lipid A biosynthetic process [GO:0009245]	305
A0A4P7TRC7	Glucose-1-phosphate thymidylyltransferase (EC 2.7.7.24)	C96	5	0	1.5	glucose-1-phosphate thymidylyltransferase activity [GO:0008879]; metal ion binding [GO:0046872]; extracellular polysaccharide biosynthetic process [GO:0045226]	292
A0A4P7TN48	Carbamoyl-phosphate synthase small chain (EC 6.3.5.5) (Carbamoyl-phosphate synthetase glutamine chain)	C77	4	-3.33333	1.5	ATP binding [GO:0005524]; carbamoyl-phosphate synthase (glutamine-hydrolyzing) activity [GO:0004088]; 'de novo' pyrimidine nucleobase biosynthetic process [GO:0006207]; 'de novo' UMP biosynthetic process [GO:0044205]; arginine biosynthetic process [GO:0006526]; glutamine metabolic process [GO:0006541]	382
A0A4P7TPY7	Orotate phosphoribosyltransferase (OPRT) (OPRTase) (EC 2.4.2.10)	C147	3	-6.66667	1.5	magnesium ion binding [GO:0000287]; orotate phosphoribosyltransferase activity [GO:0004588]; 'de novo' UMP biosynthetic process [GO:0044205]	213
A0A4P7TNS8	Metalloprotease PmbA	C260	3	7.33333	1	metallopeptidase activity [GO:0008237]; proteolysis [GO:0006508]	450
A0A4P7TS01	Citrate synthase	C246	9	3.33333	1	cytoplasm [GO:0005737]; citrate (Si)-synthase activity [GO:0004108]; tricarboxylic acid cycle [GO:0006099]	427
A0A4P7TKB0	Threonine--tRNA ligase (EC 6.1.1.3) (Threonyl-tRNA synthetase) (ThrRS)	C209	9	-1	1	cytoplasm [GO:0005737]; ATP binding [GO:0005524]; metal ion binding [GO:0046872]; threonine-tRNA ligase activity [GO:0004829]; tRNA binding [GO:0000049]; threonyl-tRNA aminoacylation [GO:0006435]	642
A0A4V1CU76	UTP--glucose-1-phosphate uridylyltransferase (EC 2.7.7.9) (Alpha-D-glucosyl-1-phosphate uridylyltransferase) (UDP-glucose pyrophosphorylase) (Uridine diphosphoglucose pyrophosphorylase)	C108	2	-18.3333	1	enzyme regulator activity [GO:0030234]; UTP:glucose-1-phosphate uridylyltransferase activity [GO:0003983]; lipopolysaccharide biosynthetic process [GO:0009103]; UDP-glucose metabolic process [GO:0006011]	297
A0A4P7TRC3	Phosphoserine aminotransferase (EC 2.6.1.52) (Phosphohydroxythreonine aminotransferase) (PSAT)	C502	2	11.3333	0.5	cytoplasm [GO:0005737]; O-phospho-L-serine:2-oxoglutarate aminotransferase activity [GO:0004648]; pyridoxal phosphate binding [GO:0030170]; L-serine biosynthetic process [GO:0006564]; pyridoxine biosynthetic process [GO:0008615]	362
A0A4P7TN73	Glutaredoxin	C72	11	10.3333	0.5	2 iron, 2 sulfur cluster binding [GO:0051537]; disulfide oxidoreductase activity [GO:0015036]; metal ion binding [GO:0046872]	115
A0A4P7TNT3	Phosphoglycerate kinase (EC 2.7.2.3)	C323	2	8	0.5	cytoplasm [GO:0005737]; ATP binding [GO:0005524]; phosphoglycerate kinase activity [GO:0004618]; glycolytic process [GO:0006096]; phosphorylation [GO:0016310]	387
A0A4P7TQN9	Phosphate acetyltransferase (EC 2.3.1.8) (Phosphotransacetylase)	C158	2	5.33333	0.5	cytoplasm [GO:0005737]; phosphate acetyltransferase activity [GO:0008959]; acetyl-CoA biosynthetic process [GO:0006085]	714
A0A4P7TPA3	6-phosphogluconolactonase (6-P-gluconolactonase) (EC 3.1.1.31)	C116	3	5	0.5	6-phosphogluconolactonase activity [GO:0017057]; glucose metabolic process [GO:0006006]; pentose-phosphate shunt [GO:0006098]	331
A0A4P7TPE4	Glycerophosphodiester phosphodiesterase (EC 3.1.4.46)	C84	6	1.33333	0.5	glycerophosphodiester phosphodiesterase activity [GO:0008889]; lipid metabolic process [GO:0006629]	358
A0A4P7TPV5	Fumarate hydratase class I (EC 4.2.1.2)	C45	3	1	0.5	4 iron, 4 sulfur cluster binding [GO:0051539]; fumarate hydratase activity [GO:0004333]; metal ion binding [GO:0046872]; generation of precursor metabolites and energy [GO:0006091]	548
A0A4P7TQK3	Ureidoglycolate lyase (EC 4.3.2.3) (Ureidoglycolatase)	C48	3	-1	0.5	ureidoglycolate hydrolase activity [GO:0004848]; ureidoglycolate lyase activity [GO:0050385]; allantoin catabolic process [GO:0000256]; purine nucleobase catabolic process [GO:0006145]	160
A0A4P7TNT1	Riboflavin biosynthesis protein RibD [Includes: Diaminohydroxyphosphoribosylaminopyrimidine deaminase (DRAP deaminase) (EC 3.5.4.26) (Riboflavin-specific deaminase); 5-amino-6-(5-phosphoribosylamino)uracil reductase (EC 1.1.1.193) (HTP reductase)]	C171	6	-1	0.5	5-amino-6-(5-phosphoribosylamino)uracil reductase activity [GO:0008703]; diaminohydroxyphosphoribosylaminopyrimidine deaminase activity [GO:0008835]; NADP binding [GO:0050661]; zinc ion binding [GO:0008270]; riboflavin biosynthetic process [GO:0009231]	367
A0A4V1CTG2	Nitroreductase NfsA (EC 1.5.1.38)	C249	33	-1.33333	0.5	FMN reductase (NADPH) activity [GO:0052873]	240
A0A4P7TJ68	Nif3-like dinuclear metal center hexameric protein	C115	5	-2	0.5	DNA damage response [GO:0006974]	247
A0A4P7TLL4	Ribose-5-phosphate isomerase A (EC 5.3.1.6) (Phosphoriboisomerase A) (PRI)	C30	18	-3.66667	0.5	ribose-5-phosphate isomerase activity [GO:0004751]; pentose-phosphate shunt, non-oxidative branch [GO:0009052]	219
A0A4P7TIY2	L-fucose isomerase (FucIase) (EC 5.3.1.25) (6-deoxy-L-galactose isomerase)	C582	2	-4	0.5	cytoplasm [GO:0005737]; L-fucose isomerase activity [GO:0008736]; manganese ion binding [GO:0030145]; L-fucose catabolic process [GO:0042355]	591
A0A4V1CU46	VOC family protein	C25	4	-9.66667	0.5		129
A0A4P7TR56	Gamma-glutamyl phosphate reductase (GPR) (EC 1.2.1.41) (Glutamate-5-semialdehyde dehydrogenase) (Glutamyl-gamma-semialdehyde dehydrogenase) (GSA dehydrogenase)	C253	5	3.66667	0	cytoplasm [GO:0005737]; glutamate-5-semialdehyde dehydrogenase activity [GO:0004350]; NADP binding [GO:0050661]; L-proline biosynthetic process [GO:0055129]	417
A0A4P7TRF3	Serine--tRNA ligase (EC 6.1.1.11) (Seryl-tRNA synthetase) (SerRS) (Seryl-tRNA(Ser/Sec) synthetase)	C64	12	2.66667	0	cytoplasm [GO:0005737]; ATP binding [GO:0005524]; serine-tRNA ligase activity [GO:0004828]; selenocysteine biosynthetic process [GO:0016260]; seryl-tRNA aminoacylation [GO:0006434]	430
A0A4P7TWA4	Fumarate hydratase class I (EC 4.2.1.2)	C58	2	2.33333	0	4 iron, 4 sulfur cluster binding [GO:0051539]; fumarate hydratase activity [GO:0004333]; metal ion binding [GO:0046872]; generation of precursor metabolites and energy [GO:0006091]	548
A0A4P7TJG3	UPF0438 protein YifE	C198	4	2.33333	0		112
A0A4P7TIT6	Transcription elongation factor GreA (Transcript cleavage factor GreA)	C572	7	-0.333333	0	DNA binding [GO:0003677]; RNA polymerase binding [GO:0070063]; translation elongation factor activity [GO:0003746]; regulation of DNA-templated transcription elongation [GO:0032784]	158
A0A4P7TJL7	2-C-methyl-D-erythritol 4-phosphate cytidylyltransferase (EC 2.7.7.60) (4-diphosphocytidyl-2C-methyl-D-erythritol synthase) (MEP cytidylyltransferase) (MCT)	C139	20	-2	0	2-C-methyl-D-erythritol 4-phosphate cytidylyltransferase activity [GO:0050518]; isopentenyl diphosphate biosynthetic process, methylerythritol 4-phosphate pathway [GO:0019288]; terpenoid biosynthetic process [GO:0016114]	236
A0A4P7TRB0	Bifunctional glutathionylspermidine amidase/synthase	C158	4	-3.66667	0		619
A0A4P7TSN4	Nucleoside diphosphate kinase (NDK) (NDP kinase) (EC 2.7.4.6) (Nucleoside-2-P kinase)	C251	8	-4	0	cytoplasm [GO:0005737]; ATP binding [GO:0005524]; metal ion binding [GO:0046872]; nucleoside diphosphate kinase activity [GO:0004550]; CTP biosynthetic process [GO:0006241]; GTP biosynthetic process [GO:0006183]; phosphorylation [GO:0016310]; UTP biosynthetic process [GO:0006228]	143
A0A4P7TTX0	O-acetyl-ADP-ribose deacetylase (EC 3.1.1.106) (Regulator of RNase III activity)	C48	2	-5.33333	0	deacetylase activity [GO:0019213]; purine nucleoside binding [GO:0001883]; ribonuclease inhibitor activity [GO:0008428]; negative regulation of ribonuclease activity [GO:0060701]; purine nucleoside metabolic process [GO:0042278]	177
A0A4P7TJ80	Malate dehydrogenase (EC 1.1.1.37)	C335	10	-5.33333	0	L-malate dehydrogenase activity [GO:0030060]; malate metabolic process [GO:0006108]; tricarboxylic acid cycle [GO:0006099]	312
A0A4V1CTY4	4-hydroxyphenylacetate degradation bifunctional isomerase/decarboxylase	C329	5	-9	0	5-carboxymethyl-2-hydroxymuconate delta-isomerase activity [GO:0008704]; 5-oxopent-3-ene-1,2,5-tricarboxylate decarboxylase activity [GO:0018800]; 4-hydroxyphenylacetate catabolic process [GO:1901023]	429
A0A4P7TRC3	Glycine dehydrogenase (decarboxylating) (EC 1.4.4.2) (Glycine cleavage system P-protein) (Glycine decarboxylase) (Glycine dehydrogenase (aminomethyl-transferring))	C224	3	-25.6667	0	glycine dehydrogenase (decarboxylating) activity [GO:0004375]; glycine decarboxylation via glycine cleavage system [GO:0019464]	957
A0A4P7TLL1	Fumarate hydratase class I (EC 4.2.1.2)	C224	3	-25.6667	0	4 iron, 4 sulfur cluster binding [GO:0051539]; fumarate hydratase activity [GO:0004333]; metal ion binding [GO:0046872]; generation of precursor metabolites and energy [GO:0006091]	548
A0A4P7TRZ5	1-deoxy-D-xylulose 5-phosphate reductoisomerase (DXP reductoisomerase) (EC 1.1.1.267) (1-deoxyxylulose-5-phosphate reductoisomerase) (2-C-methyl-D-erythritol 4-phosphate synthase)	C187	2	2.66667	-0.5	1-deoxy-D-xylulose-5-phosphate reductoisomerase activity [GO:0030604]; isomerase activity [GO:0016853]; metal ion binding [GO:0046872]; NADPH binding [GO:0070402]; isopentenyl diphosphate biosynthetic process, methylerythritol 4-phosphate pathway [GO:0019288]; terpenoid biosynthetic process [GO:0016114]	398
A0A4P7TPB2	Threonine--tRNA ligase (EC 6.1.1.3) (Threonyl-tRNA synthetase) (ThrRS)	C27	2	2.66667	-0.5	cytoplasm [GO:0005737]; ATP binding [GO:0005524]; metal ion binding [GO:0046872]; threonine-tRNA ligase activity [GO:0004829]; tRNA binding [GO:0000049]; threonyl-tRNA aminoacylation [GO:0006435]	642
A0A4P7TP29	Malate synthase G (EC 2.3.3.9)	C63	43	1.66667	-0.5	cytoplasm [GO:0005737]; malate synthase activity [GO:0004474]; metal ion binding [GO:0046872]; glyoxylate cycle [GO:0006097]; tricarboxylic acid cycle [GO:0006099]	723
A0A4P7TR56	Valine--tRNA ligase (EC 6.1.1.9) (Valyl-tRNA synthetase) (ValRS)	C133	2	1.66667	-0.5	cytoplasm [GO:0005737]; aminoacyl-tRNA editing activity [GO:0002161]; ATP binding [GO:0005524]; valine-tRNA ligase activity [GO:0004832]; valyl-tRNA aminoacylation [GO:0006438]	951
A0A4P7TRW7	Gamma-glutamyl phosphate reductase (GPR) (EC 1.2.1.41) (Glutamate-5-semialdehyde dehydrogenase) (Glutamyl-gamma-semialdehyde dehydrogenase) (GSA dehydrogenase)	C410	5	0.666667	-0.5	cytoplasm [GO:0005737]; glutamate-5-semialdehyde dehydrogenase activity [GO:0004350]; NADP binding [GO:0050661]; L-proline biosynthetic process [GO:0055129]	417
A0A4P7TJ12	DNA-binding protein YbiB	C438	4	0.666667	-0.5	anthranilate phosphoribosyltransferase activity [GO:0004048]; DNA binding [GO:0003677]; tryptophan biosynthetic process [GO:0000162]	320
A0A4P7TKC9	ATP-dependent 6-phosphofructokinase (ATP-PFK) (Phosphofructokinase) (EC 2.7.1.11) (Phosphohexokinase)	C308	7	-1.66667	-0.5	cytoplasm [GO:0005737]; 6-phosphofructokinase activity [GO:0003872]; ATP binding [GO:0005524]; diphosphate-fructose-6-phosphate 1-phosphotransferase activity [GO:0047334]; metal ion binding [GO:0046872]; fructose 6-phosphate metabolic process [GO:0006002]	320
A0A4P7TID8	Cytidine deaminase (EC 3.5.4.5) (Cytidine aminohydrolase) (CDA)	C259	6	-4.33333	-0.5	cytidine deaminase activity [GO:0004126]; deoxycytidine deaminase activity [GO:0047844]; zinc ion binding [GO:0008270]	294
A0A4P7TQ85	NADP-dependent oxaloacetate-decarboxylating malate dehydrogenase	C207	3	-6	-0.5	acyltransferase activity [GO:0016746]; malate dehydrogenase (decarboxylating) (NAD+) activity [GO:0004471]; metal ion binding [GO:0046872]; NAD binding [GO:0051287]; malate metabolic process [GO:0006108]	759
A0A4P7TQK3	Pyridoxal phosphate-dependent aminotransferase	C361	4	-6	-0.5	pyridoxal phosphate binding [GO:0030170]; transaminase activity [GO:0008483]; biosynthetic process [GO:0009058]	405
A0A4P7TPZ9	HNH nuclease family protein	C162	2	12	-1	endonuclease activity [GO:0004519]; nucleic acid binding [GO:0003676]	115
A0A4V1CUI0	DNA gyrase subunit B (EC 5.6.2.2)	C26	3	6.33333	-1	chromosome [GO:0005694]; cytoplasm [GO:0005737]; ATP binding [GO:0005524]; DNA binding [GO:0003677]; DNA topoisomerase type II (double strand cut, ATP-hydrolyzing) activity [GO:0003918]; metal ion binding [GO:0046872]; DNA topological change [GO:0006265]; DNA-templated DNA replication [GO:0006261]	804
A0A4P7TS78	Gfo/Idh/MocA family oxidoreductase	C519	2	-0.666667	-1	nucleotide binding [GO:0000166]	332
A0A4P7TQI1	Orotidine 5'-phosphate decarboxylase (EC 4.1.1.23) (OMP decarboxylase) (OMPDCase) (OMPdecase)	C96	3	-1.66667	-1	orotidine-5'-phosphate decarboxylase activity [GO:0004590]; 'de novo' pyrimidine nucleobase biosynthetic process [GO:0006207]; 'de novo' UMP biosynthetic process [GO:0044205]	245
A0A4V1CU78	Alpha-D-glucose phosphate-specific phosphoglucomutase (EC 5.4.2.2)	C424	3	-3.33333	-1	magnesium ion binding [GO:0000287]; phosphoglucomutase activity [GO:0004614]; carbohydrate metabolic process [GO:0005975]	546
A0A4P7TK37	Elongation factor P--(R)-beta-lysine ligase (EF-P--(R)-beta-lysine ligase) (EC 6.3.1.-) (EF-P post-translational modification enzyme A) (EF-P-lysine lysyltransferase)	C14	3	-13	-1	cytoplasm [GO:0005737]; acid-ammonia (or amide) ligase activity [GO:0016880]; ATP binding [GO:0005524]; lysine-tRNA ligase activity [GO:0004824]; translation elongation factor activity [GO:0003746]; lysyl-tRNA aminoacylation [GO:0006430]; protein-lysine lysylation [GO:0071915]	325
A0A4P7TS01	Protein IpgB	C129	9	7.66667	-1.5		208
A0A4P7TLZ2	Peptidase B (EC 3.4.11.23) (Aminopeptidase B)	C84	4	6.33333	-1.5	cytoplasm [GO:0005737]; manganese ion binding [GO:0030145]; metalloaminopeptidase activity [GO:0070006]; proteolysis [GO:0006508]	427
A0A4P7TSW4	Phenylalanine--tRNA ligase beta subunit (EC 6.1.1.20) (Phenylalanyl-tRNA synthetase beta subunit) (PheRS)	C237	2	4.66667	-1.5	cytoplasm [GO:0005737]; ATP binding [GO:0005524]; magnesium ion binding [GO:0000287]; phenylalanine-tRNA ligase activity [GO:0004826]; tRNA binding [GO:0000049]; phenylalanyl-tRNA aminoacylation [GO:0006432]	795
A0A4P7TMD8	6-phosphogluconolactonase (6-P-gluconolactonase) (EC 3.1.1.31)	C388	2	2.66667	-1.5	6-phosphogluconolactonase activity [GO:0017057]; glucose metabolic process [GO:0006006]; pentose-phosphate shunt [GO:0006098]	331
A0A4P7TSN4	Malate dehydrogenase (EC 1.1.1.37)	C113	11	1.33333	-1.5	L-malate dehydrogenase activity [GO:0030060]; malate metabolic process [GO:0006108]; tricarboxylic acid cycle [GO:0006099]	312
A0A4P7TL62	33 kDa chaperonin (Heat shock protein 33 homolog) (HSP33)	C128	8	-3.33333	-1.5	cytoplasm [GO:0005737]; unfolded protein binding [GO:0051082]; protein folding [GO:0006457]	289
A0A4P7TRG6	4-aminobutyrate transaminase	C197	4	-6.66667	-1.5	4-aminobutyrate transaminase activity [GO:0003867]; pyridoxal phosphate binding [GO:0030170]; gamma-aminobutyric acid metabolic process [GO:0009448]	421
A0A4P7TPR6	Glucose-6-phosphate 1-dehydrogenase (G6PD) (EC 1.1.1.49)	C78	10	-7	-1.5	glucose-6-phosphate dehydrogenase activity [GO:0004345]; NADP binding [GO:0050661]; glucose metabolic process [GO:0006006]; pentose-phosphate shunt [GO:0006098]	491
A0A4P7TL04	Acetyl-coenzyme A carboxylase carboxyl transferase subunit alpha (ACCase subunit alpha) (Acetyl-CoA carboxylase carboxyltransferase subunit alpha) (EC 2.1.3.15)	C24	2	19	-2	acetyl-CoA carboxylase complex [GO:0009317]; acetyl-CoA carboxylase activity [GO:0003989]; ATP binding [GO:0005524]; carboxyl- or carbamoyltransferase activity [GO:0016743]; fatty acid biosynthetic process [GO:0006633]; malonyl-CoA biosynthetic process [GO:2001295]	319
A0A4P7TQB2	Elongation factor Ts (EF-Ts)	C148	2	16	-2	cytoplasm [GO:0005737]; translation elongation factor activity [GO:0003746]	283
A0A4P7TSV1	Arginine--tRNA ligase (EC 6.1.1.19) (Arginyl-tRNA synthetase) (ArgRS)	C123	3	11	-2	cytoplasm [GO:0005737]; arginine-tRNA ligase activity [GO:0004814]; ATP binding [GO:0005524]; arginyl-tRNA aminoacylation [GO:0006420]	577
A0A4P7TJW0	YjjW family glycine radical enzyme activase	C166	3	5.66667	-2	4 iron, 4 sulfur cluster binding [GO:0051539]; metal ion binding [GO:0046872]; oxidoreductase activity [GO:0016491]	287
A0A4P7TJX3	Ribosomal RNA small subunit methyltransferase I (EC 2.1.1.198) (16S rRNA 2'-O-ribose C1402 methyltransferase) (rRNA (cytidine-2'-O-)-methyltransferase RsmI)	C246	6	3	-2	cytoplasm [GO:0005737]; rRNA (cytosine-2'-O-)-methyltransferase activity [GO:0070677]	286
A0A4P7TSI0	N-acetylmuramic acid 6-phosphate etherase (MurNAc-6-P etherase) (EC 4.2.1.126) (N-acetylmuramic acid 6-phosphate hydrolase) (N-acetylmuramic acid 6-phosphate lyase)	C317	3	3	-2	carbohydrate derivative binding [GO:0097367]; carbon-oxygen lyase activity [GO:0016835]; 1,6-anhydro-N-acetyl-beta-muramic acid catabolic process [GO:0097175]; amino sugar catabolic process [GO:0046348]; carbohydrate metabolic process [GO:0005975]; N-acetylmuramic acid catabolic process [GO:0097173]; peptidoglycan turnover [GO:0009254]	298
A0A4P7TQW6	Glyoxylate/hydroxypyruvate reductase B (EC 1.1.1.79) (EC 1.1.1.81)	C143	2	0.666667	-2	cytoplasm [GO:0005737]; plasma membrane [GO:0005886]; glycerate dehydrogenase activity [GO:0008465]; glyoxylate reductase (NADP+) activity [GO:0030267]; hydroxypyruvate reductase activity [GO:0016618]; NAD binding [GO:0051287]	324
A0A4P7TMI5	23S rRNA (guanosine-2'-O-)-methyltransferase RlmB (EC 2.1.1.185) (23S rRNA (guanosine2251 2'-O)-methyltransferase) (23S rRNA Gm2251 2'-O-methyltransferase)	C117	16	-4.66667	-2	cytoplasm [GO:0005737]; RNA binding [GO:0003723]; rRNA (guanosine-2'-O-)-methyltransferase activity [GO:0070039]	243
A0A4P7TQ92	Alpha/beta hydrolase	C222	2	-7.66667	-2	hydrolase activity [GO:0016787]	306
A0A4P7TTS9	Bifunctional aspartokinase/homoserine dehydrogenase [Includes: Aspartokinase (EC 2.7.2.4); Homoserine dehydrogenase (EC 1.1.1.3)]	C49	14	-7.66667	-2	aspartate kinase activity [GO:0004072]; ATP binding [GO:0005524]; homoserine dehydrogenase activity [GO:0004412]; NADP binding [GO:0050661]; lysine biosynthetic process via diaminopimelate [GO:0009089]; phosphorylation [GO:0016310]; threonine biosynthetic process [GO:0009088]	820
A0A4P7TIW7	Bifunctional protein HldE [Includes: D-beta-D-heptose 7-phosphate kinase (EC 2.7.1.167) (D-beta-D-heptose 7-phosphotransferase) (D-glycero-beta-D-manno-heptose-7-phosphate kinase); D-beta-D-heptose 1-phosphate adenylyltransferase (EC 2.7.7.70) (D-glycero-beta-D-manno-heptose 1-phosphate adenylyltransferase)]	C462	8	-9.66667	-2	ATP binding [GO:0005524]; heptose 7-phosphate kinase activity [GO:0033785]; heptose-1-phosphate adenylyltransferase activity [GO:0033786]; phosphotransferase activity, alcohol group as acceptor [GO:0016773]; ADP-L-glycero-beta-D-manno-heptose biosynthetic process [GO:0097171]; lipopolysaccharide core region biosynthetic process [GO:0009244]	477
A0A4P7TT46	Aconitate hydratase (Aconitase) (EC 4.2.1.3)	C163	13	3	-2.5	4 iron, 4 sulfur cluster binding [GO:0051539]; aconitate hydratase activity [GO:0003994]; citrate dehydratase activity [GO:0047780]; metal ion binding [GO:0046872]; tricarboxylic acid cycle [GO:0006099]	891
A0A4P7TRK2	Succinate--CoA ligase [ADP-forming] subunit alpha (EC 6.2.1.5) (Succinyl-CoA synthetase subunit alpha) (SCS-alpha)	C516	10	1.33333	-2.5	nucleotide binding [GO:0000166]; succinate-CoA ligase (ADP-forming) activity [GO:0004775]; tricarboxylic acid cycle [GO:0006099]	289
A0A4P7TLI6	5-methyltetrahydropteroyltriglutamate--homocysteine methyltransferase (EC 2.1.1.14) (Cobalamin-independent methionine synthase) (Methionine synthase, vitamin-B12 independent isozyme)	C159	17	0.333333	-2.5	5-methyltetrahydropteroyltriglutamate-homocysteine S-methyltransferase activity [GO:0003871]; zinc ion binding [GO:0008270]; methionine biosynthetic process [GO:0009086]; methylation [GO:0032259]	753
A0A4P7TNY8	Type III secretion system effector inositol phosphate phosphatase	C78	5	-1.33333	-2.5	extracellular region [GO:0005576]; phosphatase activity [GO:0016791]	538
A0A4P7TPK1	Deoxyribose-phosphate aldolase (DERA) (EC 4.1.2.4) (2-deoxy-D-ribose 5-phosphate aldolase) (Phosphodeoxyriboaldolase) (Deoxyriboaldolase)	C79	3	-8.33333	-2.5	cytoplasm [GO:0005737]; deoxyribose-phosphate aldolase activity [GO:0004139]; carbohydrate catabolic process [GO:0016052]; deoxyribonucleotide catabolic process [GO:0009264]; deoxyribose phosphate catabolic process [GO:0046386]	259
A0A4P7TJA8	KHG/KDPG aldolase (EC 4.1.2.14) (EC 4.1.3.16)	C130	2	-18	-2.5	2-dehydro-3-deoxy-phosphogluconate aldolase activity [GO:0008675]; 4-hydroxy-2-oxoglutarate aldolase activity [GO:0008700]	213
A0A4V1CU64	Phosphofructokinase	C175	7	3.66667	-3	kinase activity [GO:0016301]; phosphotransferase activity, alcohol group as acceptor [GO:0016773]; carbohydrate metabolic process [GO:0005975]; phosphorylation [GO:0016310]	309
A0A4P7TKM1	Nuclease SbcCD subunit C	C145	61	-1.66667	-3	ATP hydrolysis activity [GO:0016887]; endonuclease activity [GO:0004519]; exonuclease activity [GO:0004527]; DNA recombination [GO:0006310]; DNA replication [GO:0006260]; double-strand break repair [GO:0006302]	1047
A0A4P7TQQ3	Protein RecA (Recombinase A)	C47	23	-2	-3	cytoplasm [GO:0005737]; ATP binding [GO:0005524]; ATP-dependent DNA damage sensor activity [GO:0140664]; damaged DNA binding [GO:0003684]; single-stranded DNA binding [GO:0003697]; DNA recombination [GO:0006310]; DNA repair [GO:0006281]; SOS response [GO:0009432]	353
A0A4V1CUK4	Peptide chain release factor 3 (RF-3)	C363	7	-4.33333	-3	cytoplasm [GO:0005737]; GTP binding [GO:0005525]; GTPase activity [GO:0003924]; guanosine tetraphosphate binding [GO:0097216]; translation release factor activity, codon specific [GO:0016149]; regulation of translational termination [GO:0006449]	529
A0A4P7TJ04	Beta-ketoacyl-ACP synthase I (EC 2.3.1.41)	C118	2	-5.66667	-3	3-oxoacyl-[acyl-carrier-protein] synthase activity [GO:0004315]; fatty acid biosynthetic process [GO:0006633]	413
A0A4P7TR60	Thiol:disulfide interchange protein	C863	6	-6	-3	periplasmic space [GO:0042597]; disulfide oxidoreductase activity [GO:0015036]; isomerase activity [GO:0016853]	236
A0A4P7TQV7	Soluble pyridine nucleotide transhydrogenase (STH) (EC 1.6.1.1) (NAD(P)(+) transhydrogenase [B-specific])	C412	3	-8.66667	-3	cytoplasm [GO:0005737]; flavin adenine dinucleotide binding [GO:0050660]; NAD(P)+ transhydrogenase (B-specific) activity [GO:0003957]; NADP metabolic process [GO:0006739]	466
A0A4P7TT59	Succinate dehydrogenase flavoprotein subunit (EC 1.3.5.1)	C113	3	8	-3.5	plasma membrane [GO:0005886]; flavin adenine dinucleotide binding [GO:0050660]; fumarate reductase (menaquinone) [GO:0102040]; succinate dehydrogenase (ubiquinone) activity [GO:0008177]; electron transport chain [GO:0022900]; tricarboxylic acid cycle [GO:0006099]	588
A0A4P7TQL6	Pyruvate kinase (EC 2.7.1.40)	C105	7	7.66667	-3.5	ATP binding [GO:0005524]; kinase activity [GO:0016301]; magnesium ion binding [GO:0000287]; potassium ion binding [GO:0030955]; pyruvate kinase activity [GO:0004743]; phosphorylation [GO:0016310]	480
A0A4P7TL84	Transaldolase (EC 2.2.1.2)	C200	7	6	-3.5	cytoplasm [GO:0005737]; transaldolase activity [GO:0004801]; carbohydrate metabolic process [GO:0005975]; pentose-phosphate shunt [GO:0006098]	316
A0A4P7TMQ4	Glutamine--tRNA ligase (EC 6.1.1.18) (Glutaminyl-tRNA synthetase) (GlnRS)	C27	6	0.333333	-3.5	cytoplasm [GO:0005737]; ATP binding [GO:0005524]; glutamine-tRNA ligase activity [GO:0004819]; glutaminyl-tRNA aminoacylation [GO:0006425]; glutamyl-tRNA aminoacylation [GO:0006424]	554
A0A4P7TSG9	Stationary phase inducible protein CsiE	C303	5	-1.33333	-3.5	regulation of DNA-templated transcription [GO:0006355]	426
A0A4P7TKC9	Isocitrate dehydrogenase [NADP] (EC 1.1.1.42)	C263	13	-5.33333	-3.5	isocitrate dehydrogenase (NADP+) activity [GO:0004450]; magnesium ion binding [GO:0000287]; NAD binding [GO:0051287]; glyoxylate cycle [GO:0006097]; tricarboxylic acid cycle [GO:0006099]	416
A0A4P7TRN0	NADP-dependent oxaloacetate-decarboxylating malate dehydrogenase	C772	4	-14.3333	-3.5	acyltransferase activity [GO:0016746]; malate dehydrogenase (decarboxylating) (NAD+) activity [GO:0004471]; metal ion binding [GO:0046872]; NAD binding [GO:0051287]; malate metabolic process [GO:0006108]	759
A0A4P7TNT1	Riboflavin biosynthesis protein RibD [Includes: Diaminohydroxyphosphoribosylaminopyrimidine deaminase (DRAP deaminase) (EC 3.5.4.26) (Riboflavin-specific deaminase); 5-amino-6-(5-phosphoribosylamino)uracil reductase (EC 1.1.1.193) (HTP reductase)]	C157	4	-20.6667	-3.5	5-amino-6-(5-phosphoribosylamino)uracil reductase activity [GO:0008703]; diaminohydroxyphosphoribosylaminopyrimidine deaminase activity [GO:0008835]; NADP binding [GO:0050661]; zinc ion binding [GO:0008270]; riboflavin biosynthetic process [GO:0009231]	367
A0A4P7TSB1	Nif3-like dinuclear metal center hexameric protein	C233	2	19.3333	-4	DNA damage response [GO:0006974]	247
A0A4P7TN92	Phosphofructokinase	C221	3	19.3333	-4	kinase activity [GO:0016301]; phosphotransferase activity, alcohol group as acceptor [GO:0016773]; carbohydrate metabolic process [GO:0005975]; phosphorylation [GO:0016310]	309
A0A4P7TNS5	Esterase FrsA (EC 3.1.1.1)	C398	3	15	-4	carboxylesterase activity [GO:0106435]	414
A0A4P7TNV0	Oligoribonuclease (EC 3.1.-.-)	C62	3	10	-4	cytoplasm [GO:0005737]; 3'-5'-RNA exonuclease activity [GO:0000175]; nucleic acid binding [GO:0003676]	181
A0A4P7TLY6	Transcription-repair-coupling factor (TRCF) (EC 3.6.4.-)	C61	3	5.66667	-4	cytoplasm [GO:0005737]; ATP binding [GO:0005524]; damaged DNA binding [GO:0003684]; hydrolase activity [GO:0016787]; regulation of DNA-templated transcription [GO:0006355]; transcription-coupled nucleotide-excision repair, DNA damage recognition [GO:0000716]	1148
A0A4P7TLP4	Pyruvate dehydrogenase E1 component (EC 1.2.4.1)	C76	2	3.66667	-4	metal ion binding [GO:0046872]; pyruvate dehydrogenase (acetyl-transferring) activity [GO:0004739]; glycolytic process [GO:0006096]	887
A0A4P7TPE4	Glycerophosphodiester phosphodiesterase (EC 3.1.4.46)	C361	2	3.66667	-4	glycerophosphodiester phosphodiesterase activity [GO:0008889]; lipid metabolic process [GO:0006629]	247
A0A4P7TRR2	Asparagine--tRNA ligase (EC 6.1.1.22) (Asparaginyl-tRNA synthetase) (AsnRS)	C494	5	2.33333	-4	cytoplasm [GO:0005737]; asparagine-tRNA ligase activity [GO:0004816]; ATP binding [GO:0005524]; nucleic acid binding [GO:0003676]; asparaginyl-tRNA aminoacylation [GO:0006421]	466
A0A4P7TR26	NADH-quinone oxidoreductase subunit F (EC 7.1.1.-)	C154	2	0.666667	-4	plasma membrane [GO:0005886]; respiratory chain complex I [GO:0045271]; 4 iron, 4 sulfur cluster binding [GO:0051539]; FMN binding [GO:0010181]; metal ion binding [GO:0046872]; NAD binding [GO:0051287]; NADH dehydrogenase (ubiquinone) activity [GO:0008137]; quinone binding [GO:0048038]	445
A0A4P7TT46	50S ribosomal protein L35	C238	5	-4.33333	-4	ribonucleoprotein complex [GO:1990904]; ribosome [GO:0005840]; structural constituent of ribosome [GO:0003735]; translation [GO:0006412]	65
A0A4P7TJL8	Adenosine deaminase (EC 3.5.4.4) (Adenosine aminohydrolase)	C136	2	-4.66667	-4	2'-deoxyadenosine deaminase activity [GO:0046936]; adenosine deaminase activity [GO:0004000]; zinc ion binding [GO:0008270]; nucleotide metabolic process [GO:0009117]; purine ribonucleoside monophosphate biosynthetic process [GO:0009168]	333
A0A4P7TNG9	Pyruvate dehydrogenase [ubiquinone] (EC 1.2.5.1) (Pyruvate oxidase) (POX) (Pyruvate:ubiquinone-8 oxidoreductase)	C238	15	-5	-4	plasma membrane [GO:0005886]; flavin adenine dinucleotide binding [GO:0050660]; lipid binding [GO:0008289]; magnesium ion binding [GO:0000287]; pyruvate dehydrogenase (quinone) activity [GO:0052737]; thiamine pyrophosphate binding [GO:0030976]; ubiquinone binding [GO:0048039]; pyruvate catabolic process [GO:0042867]	572
A0A4P7TMW6	N-acetyl-gamma-glutamyl-phosphate reductase (AGPR) (EC 1.2.1.38) (N-acetyl-glutamate semialdehyde dehydrogenase) (NAGSA dehydrogenase)	C127	20	-6.33333	-4	cytoplasm [GO:0005737]; N-acetyl-gamma-glutamyl-phosphate reductase activity [GO:0003942]; NAD binding [GO:0051287]; NADP+ binding [GO:0070401]; protein dimerization activity [GO:0046983]; arginine biosynthetic process [GO:0006526]	334
A0A4P7TJS9	Glutamate racemase (EC 5.1.1.3)	C75	2	-9.33333	-4	glutamate racemase activity [GO:0008881]; cell wall organization [GO:0071555]; peptidoglycan biosynthetic process [GO:0009252]; regulation of cell shape [GO:0008360]	269
A0A4P7TIU7	Xanthine dehydrogenase FAD-binding subunit XdhB	C94	2	-13	-4	FAD binding [GO:0071949]; oxidoreductase activity [GO:0016491]	292
A0A4P7TP75	7-cyano-7-deazaguanine synthase (EC 6.3.4.20) (7-cyano-7-carbaguanine synthase) (PreQ(0) synthase) (Queuosine biosynthesis protein QueC)	C134	2	-15.6667	-4	ATP binding [GO:0005524]; ligase activity, forming carbon-nitrogen bonds [GO:0016879]; zinc ion binding [GO:0008270]; queuosine biosynthetic process [GO:0008616]	231
A0A4P7TQX3	ATP-dependent protease ATPase subunit HslU (Heat shock protein HslU) (Unfoldase HslU)	C288	7	-16	-4	HslUV protease complex [GO:0009376]; ATP binding [GO:0005524]; ATP hydrolysis activity [GO:0016887]; peptidase activity [GO:0008233]; proteasome-activating activity [GO:0036402]; protein unfolding [GO:0043335]	443
A0A4P7TS78	Asparagine synthase B (EC 6.3.5.4)	C81	2	18	-4.5	asparagine synthase (glutamine-hydrolyzing) activity [GO:0004066]; ATP binding [GO:0005524]; asparagine biosynthetic process [GO:0006529]; glutamine metabolic process [GO:0006541]	554
A0A4P7TRT1	Glutamate decarboxylase (EC 4.1.1.15)	C96	5	5	-4.5	glutamate decarboxylase activity [GO:0004351]; pyridoxal phosphate binding [GO:0030170]; glutamate metabolic process [GO:0006536]	466
A0A4P7TQY0	Glutamate decarboxylase (EC 4.1.1.15)	C100	32	1.66667	-4.5	glutamate decarboxylase activity [GO:0004351]; pyridoxal phosphate binding [GO:0030170]; glutamate metabolic process [GO:0006536]	466
A0A4P7TLH2	Phenylalanine--tRNA ligase beta subunit (EC 6.1.1.20) (Phenylalanyl-tRNA synthetase beta subunit) (PheRS)	C100	32	1.66667	-4.5	cytoplasm [GO:0005737]; ATP binding [GO:0005524]; magnesium ion binding [GO:0000287]; phenylalanine-tRNA ligase activity [GO:0004826]; tRNA binding [GO:0000049]; phenylalanyl-tRNA aminoacylation [GO:0006432]	795
A0A4P7TS30	Glycine dehydrogenase (decarboxylating) (EC 1.4.4.2) (Glycine cleavage system P-protein) (Glycine decarboxylase) (Glycine dehydrogenase (aminomethyl-transferring))	C219	3	0	-4.5	glycine dehydrogenase (decarboxylating) activity [GO:0004375]; glycine decarboxylation via glycine cleavage system [GO:0019464]	957
A0A4P7TRN0	Fumarate hydratase class I (EC 4.2.1.2)	C612	3	-1.33333	-4.5	4 iron, 4 sulfur cluster binding [GO:0051539]; fumarate hydratase activity [GO:0004333]; metal ion binding [GO:0046872]; generation of precursor metabolites and energy [GO:0006091]	548
A0A4P7TLL1	Alpha-D-glucose phosphate-specific phosphoglucomutase (EC 5.4.2.2)	C474	5	-8	-4.5	magnesium ion binding [GO:0000287]; phosphoglucomutase activity [GO:0004614]; carbohydrate metabolic process [GO:0005975]	546
A0A4P7TSB8	Pyruvate dehydrogenase E1 component (EC 1.2.4.1)	C181	5	-8	-4.5	metal ion binding [GO:0046872]; pyruvate dehydrogenase (acetyl-transferring) activity [GO:0004739]; glycolytic process [GO:0006096]	887
A0A4P7TLZ2	4-hydroxy-3-methylbut-2-enyl diphosphate reductase (HMBPP reductase) (EC 1.17.7.4)	C727	3	-18.3333	-4.5	4 iron, 4 sulfur cluster binding [GO:0051539]; 4-hydroxy-3-methylbut-2-en-1-yl diphosphate reductase activity [GO:0051745]; metal ion binding [GO:0046872]; dimethylallyl diphosphate biosynthetic process [GO:0050992]; isopentenyl diphosphate biosynthetic process, methylerythritol 4-phosphate pathway [GO:0019288]; terpenoid biosynthetic process [GO:0016114]	316
A0A4P7TNQ4	4-hydroxy-3-methylbut-2-enyl diphosphate reductase (HMBPP reductase) (EC 1.17.7.4)	C169	3	14.3333	-5	4 iron, 4 sulfur cluster binding [GO:0051539]; 4-hydroxy-3-methylbut-2-en-1-yl diphosphate reductase activity [GO:0051745]; metal ion binding [GO:0046872]; dimethylallyl diphosphate biosynthetic process [GO:0050992]; isopentenyl diphosphate biosynthetic process, methylerythritol 4-phosphate pathway [GO:0019288]; terpenoid biosynthetic process [GO:0016114]	316
A0A4V1CU59	L-threonine dehydratase (EC 4.3.1.19) (Threonine deaminase)	C189	2	10.6667	-5	L-threonine ammonia-lyase activity [GO:0004794]; pyridoxal phosphate binding [GO:0030170]; isoleucine biosynthetic process [GO:0009097]	514
A0A4P7TS02	Phospho-2-dehydro-3-deoxyheptonate aldolase (EC 2.5.1.54)	C51	5	9	-5	3-deoxy-7-phosphoheptulonate synthase activity [GO:0003849]; amino acid biosynthetic process [GO:0008652]; aromatic amino acid family biosynthetic process [GO:0009073]; chorismate biosynthetic process [GO:0009423]	350
A0A4P7TNE3	4-hydroxy-tetrahydrodipicolinate reductase (HTPA reductase) (EC 1.17.1.8)	C95	3	7.33333	-5	cytoplasm [GO:0005737]; 4-hydroxy-tetrahydrodipicolinate reductase [GO:0008839]; NAD binding [GO:0051287]; NADP binding [GO:0050661]; oxidoreductase activity, acting on CH or CH2 groups, NAD or NADP as acceptor [GO:0016726]; diaminopimelate biosynthetic process [GO:0019877]; lysine biosynthetic process via diaminopimelate [GO:0009089]	273
A0A4V1CTN8	Aspartate--ammonia ligase (EC 6.3.1.1) (Asparagine synthetase A)	C256	2	7	-5	cytoplasm [GO:0005737]; aspartate-ammonia ligase activity [GO:0004071]; ATP binding [GO:0005524]; L-asparagine biosynthetic process [GO:0070981]	330
A0A4P7TRT1	Molybdopterin molybdenumtransferase (EC 2.10.1.1)	C261	3	-2	-5	metal ion binding [GO:0046872]; molybdopterin molybdotransferase activity [GO:0061599]; Mo-molybdopterin cofactor biosynthetic process [GO:0006777]	411
A0A4P7TJT7	SDR family oxidoreductase	C567	4	-3.33333	-5		274
A0A4P7TSD9	Phosphoribosylformylglycinamidine synthase (FGAM synthase) (FGAMS) (EC 6.3.5.3) (Formylglycinamide ribonucleotide amidotransferase) (FGAR amidotransferase) (FGAR-AT)	C156	2	-4.66667	-5	cytoplasm [GO:0005737]; ATP binding [GO:0005524]; metal ion binding [GO:0046872]; phosphoribosylformylglycinamidine synthase activity [GO:0004642]; 'de novo' IMP biosynthetic process [GO:0006189]; glutamine metabolic process [GO:0006541]	1295
A0A4P7TJ80	Ribonucleotide monophosphatase NagD (EC 3.1.3.5)	C948	3	-5	-5	metal ion binding [GO:0046872]; XMP 5'-nucleosidase activity [GO:0106411]	250
A0A4P7TUU0	2,3-bisphosphoglycerate-independent phosphoglycerate mutase (BPG-independent PGAM) (Phosphoglyceromutase) (iPGM) (EC 5.4.2.12)	C424	4	-6.66667	-5	cytoplasm [GO:0005737]; 2,3-bisphosphoglycerate-independent phosphoglycerate mutase activity [GO:0046537]; manganese ion binding [GO:0030145]; glucose catabolic process [GO:0006007]; glycolytic process [GO:0006096]	514
A0A4P7TR84	Transaldolase (EC 2.2.1.2)	C66	9	12.6667	-5.5	cytoplasm [GO:0005737]; transaldolase activity [GO:0004801]; carbohydrate metabolic process [GO:0005975]; pentose-phosphate shunt [GO:0006098]	317
A0A4P7TK59	Glutaredoxin	C27	3	5	-5.5	cytoplasm [GO:0005737]; glutathione disulfide oxidoreductase activity [GO:0015038]; cell redox homeostasis [GO:0045454]; deoxyribonucleotide biosynthetic process [GO:0009263]	83
A0A4P7TVX8	O-acetyl-ADP-ribose deacetylase (EC 3.1.1.106) (Regulator of RNase III activity)	C61	18	2	-5.5	deacetylase activity [GO:0019213]; purine nucleoside binding [GO:0001883]; ribonuclease inhibitor activity [GO:0008428]; negative regulation of ribonuclease activity [GO:0060701]; purine nucleoside metabolic process [GO:0042278]	177
A0A4P7TIU4	Phosphofructokinase	C7	5	1.66667	-5.5	kinase activity [GO:0016301]; phosphotransferase activity, alcohol group as acceptor [GO:0016773]; carbohydrate metabolic process [GO:0005975]; phosphorylation [GO:0016310]	309
A0A4P7TSV4	Protein RecA (Recombinase A)	C139	5	-1.66667	-5.5	cytoplasm [GO:0005737]; ATP binding [GO:0005524]; ATP-dependent DNA damage sensor activity [GO:0140664]; damaged DNA binding [GO:0003684]; single-stranded DNA binding [GO:0003697]; DNA recombination [GO:0006310]; DNA repair [GO:0006281]; SOS response [GO:0009432]	353
A0A4P7TJA8	2-succinyl-5-enolpyruvyl-6-hydroxy-3-cyclohexene-1-carboxylate synthase (SEPHCHC synthase) (EC 2.2.1.9) (Menaquinone biosynthesis protein MenD)	C91	18	-5	-5.5	2-succinyl-5-enolpyruvyl-6-hydroxy-3-cyclohexene-1-carboxylic-acid synthase activity [GO:0070204]; magnesium ion binding [GO:0000287]; manganese ion binding [GO:0030145]; thiamine pyrophosphate binding [GO:0030976]; menaquinone biosynthetic process [GO:0009234]	556
A0A4P7TTM5	Glucose-1-phosphate adenylyltransferase (EC 2.7.7.27) (ADP-glucose pyrophosphorylase) (ADPGlc PPase) (ADP-glucose synthase)	C95	3	16.3333	-6	ATP binding [GO:0005524]; glucose-1-phosphate adenylyltransferase activity [GO:0008878]; glycogen biosynthetic process [GO:0005978]	431
A0A4P7TN03	Probable Fe(2+)-trafficking protein	C46	4	7.33333	-6	iron ion binding [GO:0005506]	91
A0A4P7TRL8	Phosphoglucosamine mutase (EC 5.4.2.10)	C156	7	3.66667	-6	magnesium ion binding [GO:0000287]; phosphoglucosamine mutase activity [GO:0008966]; carbohydrate metabolic process [GO:0005975]	445
A0A4P7TRB0	Threonine synthase (EC 4.2.3.1)	C50	4	1	-6	pyridoxal phosphate binding [GO:0030170]; threonine synthase activity [GO:0004795]; threonine biosynthetic process [GO:0009088]	428
A0A4P7TTS8	Fructosamine kinase family protein	C239	17	0	-6	kinase activity [GO:0016301]; phosphorylation [GO:0016310]	286
A0A4P7TMT2	Ketol-acid reductoisomerase (NADP(+)) (KARI) (EC 1.1.1.86) (Acetohydroxy-acid isomeroreductase) (AHIR) (Alpha-keto-beta-hydroxylacyl reductoisomerase)	C183	6	-2.33333	-6	isomerase activity [GO:0016853]; ketol-acid reductoisomerase activity [GO:0004455]; magnesium ion binding [GO:0000287]; isoleucine biosynthetic process [GO:0009097]; valine biosynthetic process [GO:0009099]	491
A0A4P7TJK9	Malonyl CoA-acyl carrier protein transacylase (EC 2.3.1.39)	C63	2	-3.33333	-6	[acyl-carrier-protein] S-malonyltransferase activity [GO:0004314]; fatty acid biosynthetic process [GO:0006633]	309
A0A4P7TSG3	Iron-sulfur cluster assembly scaffold protein IscU	C109	4	-5	-6	iron ion binding [GO:0005506]; iron-sulfur cluster binding [GO:0051536]; iron-sulfur cluster assembly [GO:0016226]	128
A0A4P7TT46	5-oxoprolinase subunit PxpB (EC 3.5.2.9)	C295	12	-8.33333	-6	5-oxoprolinase (ATP-hydrolyzing) activity [GO:0017168]; ATP binding [GO:0005524]	218
A0A4P7TJN1	Hydrogenase maturation carbamoyl dehydratase HypE (EC 4.2.1.-)	C200	2	-11.3333	-6	lyase activity [GO:0016829]	336
A0A4P7TK95	Aconitate hydratase (Aconitase) (EC 4.2.1.3)	C49	5	11.3333	-6.5	4 iron, 4 sulfur cluster binding [GO:0051539]; aconitate hydratase activity [GO:0003994]; citrate dehydratase activity [GO:0047780]; metal ion binding [GO:0046872]; tricarboxylic acid cycle [GO:0006099]	891
A0A4P7TSP5	Threonine--tRNA ligase (EC 6.1.1.3) (Threonyl-tRNA synthetase) (ThrRS)	C1329	2	7.66667	-6.5	cytoplasm [GO:0005737]; ATP binding [GO:0005524]; metal ion binding [GO:0046872]; threonine-tRNA ligase activity [GO:0004829]; tRNA binding [GO:0000049]; threonyl-tRNA aminoacylation [GO:0006435]	642
A0A4P7TMV9	N-acetyl-D-glucosamine kinase (EC 2.7.1.59) (GlcNAc kinase)	C25	2	4.66667	-6.5	ATP binding [GO:0005524]; N-acetylglucosamine kinase activity [GO:0045127]; zinc ion binding [GO:0008270]; N-acetylglucosamine metabolic process [GO:0006044]; peptidoglycan turnover [GO:0009254]	303
A0A4P7TNK7	Aspartate ammonia-lyase (Aspartase) (EC 4.3.1.1)	C246	7	4.33333	-6.5	aspartate ammonia-lyase activity [GO:0008797]; aspartate metabolic process [GO:0006531]; tricarboxylic acid cycle [GO:0006099]	478
A0A4P7TR60	Histidinol-phosphate aminotransferase (EC 2.6.1.9) (Imidazole acetol-phosphate transaminase)	C865	2	3.33333	-6.5	histidinol-phosphate transaminase activity [GO:0004400]; pyridoxal phosphate binding [GO:0030170]; histidine biosynthetic process [GO:0000105]	356
A0A4P7TKC9	Phenylalanine--tRNA ligase beta subunit (EC 6.1.1.20) (Phenylalanyl-tRNA synthetase beta subunit) (PheRS)	C143	4	-3.33333	-6.5	cytoplasm [GO:0005737]; ATP binding [GO:0005524]; magnesium ion binding [GO:0000287]; phenylalanine-tRNA ligase activity [GO:0004826]; tRNA binding [GO:0000049]; phenylalanyl-tRNA aminoacylation [GO:0006432]	795
A0A4V1CU73	NADP-dependent oxaloacetate-decarboxylating malate dehydrogenase	C80	5	-8	-6.5	acyltransferase activity [GO:0016746]; malate dehydrogenase (decarboxylating) (NAD+) activity [GO:0004471]; metal ion binding [GO:0046872]; NAD binding [GO:0051287]; malate metabolic process [GO:0006108]	759
A0A4P7TQT3	Periplasmic nitrate reductase (EC 1.9.6.1)	C71	15	-11.3333	-6.5	periplasmic space [GO:0042597]; 4 iron, 4 sulfur cluster binding [GO:0051539]; electron transfer activity [GO:0009055]; iron ion binding [GO:0005506]; molybdenum ion binding [GO:0030151]; molybdopterin cofactor binding [GO:0043546]; nitrate reductase (cytochrome) activity [GO:0050140]; nitrate reductase activity [GO:0008940]; Mo-molybdopterin cofactor biosynthetic process [GO:0006777]; nitrate as…	828
A0A4P7TLZ2	Aldehyde-alcohol dehydrogenase	C169	2	-12.6667	-6.5	acetaldehyde dehydrogenase (acetylating) activity [GO:0008774]; alcohol dehydrogenase (NAD+) activity [GO:0004022]; metal ion binding [GO:0046872]; alcohol metabolic process [GO:0006066]; carbon utilization [GO:0015976]	891
A0A4P7TR50	Adenosine deaminase (EC 3.5.4.4) (Adenosine aminohydrolase)	C177	2	22	-7	2'-deoxyadenosine deaminase activity [GO:0046936]; adenosine deaminase activity [GO:0004000]; zinc ion binding [GO:0008270]; nucleotide metabolic process [GO:0009117]; purine ribonucleoside monophosphate biosynthetic process [GO:0009168]	333
A0A4P7TSC8	Glutamate synthase large subunit (EC 1.4.1.13)	C254	2	9.66667	-7	3 iron, 4 sulfur cluster binding [GO:0051538]; glutamate synthase (NADPH) activity [GO:0004355]; metal ion binding [GO:0046872]; glutamate biosynthetic process [GO:0006537]; glutamine metabolic process [GO:0006541]	1486
A0A4P7TSJ9	Aminodeoxychorismate lyase (EC 4.1.3.38)	C211	2	7	-7	4-amino-4-deoxychorismate lyase activity [GO:0008696]; pyridoxal phosphate binding [GO:0030170]; folic acid biosynthetic process [GO:0046656]	269
A0A4P7TJE5	50S ribosomal protein L10	C101	2	3.33333	-7	large ribosomal subunit [GO:0015934]; large ribosomal subunit rRNA binding [GO:0070180]; structural constituent of ribosome [GO:0003735]; translation [GO:0006412]	165
A0A4P7TQK3	RNA-binding transcriptional accessory protein	C480	4	3.33333	-7	nucleic acid binding [GO:0003676]; nucleobase-containing compound metabolic process [GO:0006139]	773
A0A4P7TLP4	UDP-N-acetylenolpyruvoylglucosamine reductase (EC 1.3.1.98) (UDP-N-acetylmuramate dehydrogenase)	C245	3	1	-7	cytoplasm [GO:0005737]; FAD binding [GO:0071949]; UDP-N-acetylmuramate dehydrogenase activity [GO:0008762]; cell cycle [GO:0007049]; cell division [GO:0051301]; cell wall organization [GO:0071555]; peptidoglycan biosynthetic process [GO:0009252]; regulation of cell shape [GO:0008360]	342
A0A4P7TR19	Flavodoxin	C51	3	0	-7	FMN binding [GO:0010181]	149
A0A4P7TSE9	Cell division topological specificity factor	C107	2	-2	-7	cell cycle [GO:0007049]; cell division [GO:0051301]; regulation of division septum assembly [GO:0032955]	88
A0A4P7TKP5	Methionyl-tRNA formyltransferase (EC 2.1.2.9)	C288	2	-3.33333	-7	methionyl-tRNA formyltransferase activity [GO:0004479]	315
A0A4P7TNB1	23S rRNA (uracil(747)-C(5))-methyltransferase RlmC (EC 2.1.1.189) (23S rRNA(m5U747)-methyltransferase)	C334	2	-4.66667	-7	4 iron, 4 sulfur cluster binding [GO:0051539]; iron ion binding [GO:0005506]; rRNA (uridine-C5-)-methyltransferase activity [GO:0070041]	375
A0A4V1CUE3	Oxidoreductase	C130	4	-7	-7	nucleotide binding [GO:0000166]	345
A0A4P7TN34	Gamma-glutamyl phosphate reductase (GPR) (EC 1.2.1.41) (Glutamate-5-semialdehyde dehydrogenase) (Glutamyl-gamma-semialdehyde dehydrogenase) (GSA dehydrogenase)	C325	2	16	-7.5	cytoplasm [GO:0005737]; glutamate-5-semialdehyde dehydrogenase activity [GO:0004350]; NADP binding [GO:0050661]; L-proline biosynthetic process [GO:0055129]	417
A0A4P7TT05	Aspartate-semialdehyde dehydrogenase (ASA dehydrogenase) (ASADH) (EC 1.2.1.11) (Aspartate-beta-semialdehyde dehydrogenase)	C193	4	6	-7.5	aspartate-semialdehyde dehydrogenase activity [GO:0004073]; NAD binding [GO:0051287]; NADP binding [GO:0050661]; protein dimerization activity [GO:0046983]; 'de novo' L-methionine biosynthetic process [GO:0071266]; diaminopimelate biosynthetic process [GO:0019877]; isoleucine biosynthetic process [GO:0009097]; lysine biosynthetic process via diaminopimelate [GO:0009089]; threonine biosynthetic pr…	367
A0A4P7TNS5	GMP synthase [glutamine-hydrolyzing] (EC 6.3.5.2) (GMP synthetase) (Glutamine amidotransferase)	C388	2	2	-7.5	ATP binding [GO:0005524]; GMP synthase activity [GO:0003921]; glutamine metabolic process [GO:0006541]	525
A0A4V1CU54	NADH-quinone oxidoreductase subunit F (EC 7.1.1.-)	C250	3	-1.33333	-7.5	plasma membrane [GO:0005886]; respiratory chain complex I [GO:0045271]; 4 iron, 4 sulfur cluster binding [GO:0051539]; FMN binding [GO:0010181]; metal ion binding [GO:0046872]; NAD binding [GO:0051287]; NADH dehydrogenase (ubiquinone) activity [GO:0008137]; quinone binding [GO:0048038]	445
A0A4P7TW64	Outer membrane protein A (Outer membrane porin A)	C114	53	-4.66667	-7.5	cell outer membrane [GO:0009279]; pore complex [GO:0046930]; porin activity [GO:0015288]; monoatomic ion transmembrane transport [GO:0034220]	348
A0A4P7TU58	Peptidyl-prolyl cis-trans isomerase (EC 5.2.1.8)	C77	4	-9.66667	-7.5	peptidyl-prolyl cis-trans isomerase activity [GO:0003755]; protein folding [GO:0006457]	196
A0A4P7TR56	D-alanine--D-alanine ligase (EC 6.3.2.4) (D-Ala-D-Ala ligase) (D-alanylalanine synthetase)	C166	4	8.33333	-8	cytoplasm [GO:0005737]; ATP binding [GO:0005524]; D-alanine-D-alanine ligase activity [GO:0008716]; metal ion binding [GO:0046872]; cell wall organization [GO:0071555]; peptidoglycan biosynthetic process [GO:0009252]; regulation of cell shape [GO:0008360]	306
A0A4P7TS45	Elongation factor G (EF-G)	C265	5	7	-8	cytoplasm [GO:0005737]; GTP binding [GO:0005525]; GTPase activity [GO:0003924]; guanosine tetraphosphate binding [GO:0097216]; translation elongation factor activity [GO:0003746]	704
A0A4P7TLI0	Elongation factor G (EF-G)	C76	2	4	-8	cytoplasm [GO:0005737]; GTP binding [GO:0005525]; GTPase activity [GO:0003924]; guanosine tetraphosphate binding [GO:0097216]; translation elongation factor activity [GO:0003746]	704
A0A4P7TW64	UDP-N-acetylmuramate--L-alanyl-gamma-D-glutamyl-meso-2,6-diaminoheptandioate ligase (EC 6.3.2.45) (Murein peptide ligase) (UDP-N-acetylmuramate:L-alanyl-gamma-D-glutamyl-meso-diaminopimelate ligase)	C266	8	2.66667	-8	ATP binding [GO:0005524]; UDP-N-acetylmuramate-L-alanyl-gamma-D-glutamyl-meso-2,6-diaminoheptanedioate ligase activity [GO:0106418]; cell cycle [GO:0007049]; cell division [GO:0051301]; cell wall organization [GO:0071555]; peptidoglycan biosynthetic process [GO:0009252]; peptidoglycan turnover [GO:0009254]; regulation of cell shape [GO:0008360]	457
A0A4P7TJH0	dTDP-4-dehydrorhamnose 3,5-epimerase (EC 5.1.3.13) (Thymidine diphospho-4-keto-rhamnose 3,5-epimerase)	C228	2	-0.666667	-8	dTDP-4-dehydrorhamnose 3,5-epimerase activity [GO:0008830]; dTDP-rhamnose biosynthetic process [GO:0019305]	181
A0A4P7TMR5	Uracil-DNA glycosylase (UDG) (EC 3.2.2.27)	C263	2	-3	-8	cytoplasm [GO:0005737]; uracil DNA N-glycosylase activity [GO:0004844]; base-excision repair [GO:0006284]	229
A0A4P7TJR0	NAD kinase (EC 2.7.1.23) (ATP-dependent NAD kinase)	C202	3	-3.66667	-8	cytoplasm [GO:0005737]; ATP binding [GO:0005524]; metal ion binding [GO:0046872]; NAD binding [GO:0051287]; NAD+ kinase activity [GO:0003951]; NAD metabolic process [GO:0019674]; NADP biosynthetic process [GO:0006741]; phosphorylation [GO:0016310]	292
A0A4P7TMV4	Probable septum site-determining protein MinC	C81	2	-8	-8	cell morphogenesis [GO:0000902]; division septum assembly [GO:0000917]; regulation of cell division [GO:0051302]; regulation of cell septum assembly [GO:1901891]	231
A0A4P7TP18	3-ketoacyl-CoA thiolase (EC 2.3.1.16) (Acetyl-CoA acyltransferase) (Beta-ketothiolase) (Fatty acid oxidation complex subunit beta)	C175	3	6.66667	-8.5	cytoplasm [GO:0005737]; acetyl-CoA C-acyltransferase activity [GO:0003988]; fatty acid beta-oxidation [GO:0006635]	387
A0A4P7TKJ4	Cystathionine gamma-synthase (EC 2.5.1.48)	C108	4	3.66667	-8.5	cystathionine gamma-synthase activity [GO:0003962]; cystathionine gamma-synthase activity (acts on O-phosphohomoserine) [GO:0102028]; pyridoxal phosphate binding [GO:0030170]; transsulfuration [GO:0019346]	386
A0A4P7TV84	S-formylglutathione hydrolase (EC 3.1.2.12)	C347	4	1	-8.5	carboxylic ester hydrolase activity [GO:0052689]; S-formylglutathione hydrolase activity [GO:0018738]; formaldehyde catabolic process [GO:0046294]	278
A0A4V1CTN4	Succinate--CoA ligase [ADP-forming] subunit beta (EC 6.2.1.5) (Succinyl-CoA synthetase subunit beta) (SCS-beta)	C4	6	-2	-8.5	cytoplasm [GO:0005737]; ATP binding [GO:0005524]; magnesium ion binding [GO:0000287]; succinate-CoA ligase (ADP-forming) activity [GO:0004775]; tricarboxylic acid cycle [GO:0006099]	388
A0A4P7TLZ2	Phenylalanine--tRNA ligase beta subunit (EC 6.1.1.20) (Phenylalanyl-tRNA synthetase beta subunit) (PheRS)	C79	9	-4	-8.5	cytoplasm [GO:0005737]; ATP binding [GO:0005524]; magnesium ion binding [GO:0000287]; phenylalanine-tRNA ligase activity [GO:0004826]; tRNA binding [GO:0000049]; phenylalanyl-tRNA aminoacylation [GO:0006432]	795
A0A4P7TTJ7	dCTP deaminase (EC 3.5.4.13) (Deoxycytidine triphosphate deaminase)	C108	2	-12.3333	-8.5	dCTP deaminase activity [GO:0008829]; nucleotide binding [GO:0000166]; dUMP biosynthetic process [GO:0006226]; dUTP biosynthetic process [GO:0006229]	193
A0A4P7TUN1	Leucine--tRNA ligase (EC 6.1.1.4) (Leucyl-tRNA synthetase) (LeuRS)	C160	2	20.6667	-9	cytoplasm [GO:0005737]; aminoacyl-tRNA editing activity [GO:0002161]; ATP binding [GO:0005524]; leucine-tRNA ligase activity [GO:0004823]; leucyl-tRNA aminoacylation [GO:0006429]	860
A0A4P7TST7	Bifunctional aspartokinase/homoserine dehydrogenase [Includes: Aspartokinase (EC 2.7.2.4); Homoserine dehydrogenase (EC 1.1.1.3)]	C146	2	6	-9	aspartate kinase activity [GO:0004072]; ATP binding [GO:0005524]; homoserine dehydrogenase activity [GO:0004412]; NADP binding [GO:0050661]; lysine biosynthetic process via diaminopimelate [GO:0009089]; phosphorylation [GO:0016310]; threonine biosynthetic process [GO:0009088]	820
A0A4P7TTE4	Class I fructose-bisphosphate aldolase (EC 4.1.2.13)	C53	2	3.33333	-9	fructose-bisphosphate aldolase activity [GO:0004332]	350
A0A4P7TJI0	4-hydroxythreonine-4-phosphate dehydrogenase (EC 1.1.1.262) (4-(phosphohydroxy)-L-threonine dehydrogenase)	C64	3	0.666667	-9	cytoplasm [GO:0005737]; 4-hydroxythreonine-4-phosphate dehydrogenase activity [GO:0050570]; cobalt ion binding [GO:0050897]; magnesium ion binding [GO:0000287]; NAD binding [GO:0051287]; zinc ion binding [GO:0008270]; pyridoxal phosphate biosynthetic process [GO:0042823]; pyridoxine biosynthetic process [GO:0008615]	329
A0A4P7TQD1	Arabinose 5-phosphate isomerase (API) (EC 5.3.1.13)	C25	12	0.333333	-9	arabinose-5-phosphate isomerase activity [GO:0019146]; carbohydrate derivative binding [GO:0097367]; metal ion binding [GO:0046872]; lipopolysaccharide biosynthetic process [GO:0009103]	328
A0A4P7TTA3	Hypoxanthine phosphoribosyltransferase (EC 2.4.2.8)	C285	6	-2.66667	-9	cytoplasm [GO:0005737]; guanine phosphoribosyltransferase activity [GO:0052657]; hypoxanthine phosphoribosyltransferase activity [GO:0004422]; metal ion binding [GO:0046872]; nucleotide binding [GO:0000166]; IMP salvage [GO:0032264]; purine ribonucleoside salvage [GO:0006166]	178
A0A4P7TMF4	Thioredoxin TrxC	C42	2	-6	-9	protein-disulfide reductase activity [GO:0015035]	139
A0A4P7TT38	S-adenosylmethionine synthase (AdoMet synthase) (EC 2.5.1.6) (MAT) (Methionine adenosyltransferase)	C158	3	-8.33333	-9	cytoplasm [GO:0005737]; ATP binding [GO:0005524]; magnesium ion binding [GO:0000287]; methionine adenosyltransferase activity [GO:0004478]; one-carbon metabolic process [GO:0006730]; S-adenosylmethionine biosynthetic process [GO:0006556]	384
A0A4V1CTQ0	Nucleoside triphosphate pyrophosphatase (EC 3.6.1.9) (Nucleotide pyrophosphatase) (Nucleotide PPase)	C276	4	-9	-9	cytoplasm [GO:0005737]; nucleoside triphosphate diphosphatase activity [GO:0047429]; nucleotide metabolic process [GO:0009117]	197
A0A4P7TQ92	tRNA U34 carboxymethyltransferase (EC 2.5.1.-)	C280	9	-10.3333	-9	transferase activity, transferring alkyl or aryl (other than methyl) groups [GO:0016765]; tRNA wobble uridine modification [GO:0002098]	323
A0A4P7TTQ9	3-ketoacyl-CoA thiolase (EC 2.3.1.16) (Acetyl-CoA acyltransferase) (Beta-ketothiolase) (Fatty acid oxidation complex subunit beta)	C551	4	12	-9.5	cytoplasm [GO:0005737]; acetyl-CoA C-acyltransferase activity [GO:0003988]; fatty acid beta-oxidation [GO:0006635]	387
A0A4P7TPZ9	Ribonucleoside-diphosphate reductase (EC 1.17.4.1)	C239	3	12	-9.5	ATP binding [GO:0005524]; ribonucleoside-diphosphate reductase activity, thioredoxin disulfide as acceptor [GO:0004748]; deoxyribonucleotide biosynthetic process [GO:0009263]; DNA replication [GO:0006260]	761
A0A4P7TTJ4	Succinate dehydrogenase flavoprotein subunit (EC 1.3.5.1)	C117	13	3.33333	-9.5	plasma membrane [GO:0005886]; flavin adenine dinucleotide binding [GO:0050660]; fumarate reductase (menaquinone) [GO:0102040]; succinate dehydrogenase (ubiquinone) activity [GO:0008177]; electron transport chain [GO:0022900]; tricarboxylic acid cycle [GO:0006099]	588
A0A4P7TW64	Phosphopentomutase (EC 5.4.2.7) (Phosphodeoxyribomutase)	C398	44	-0.666667	-9.5	cytoplasm [GO:0005737]; magnesium ion binding [GO:0000287]; manganese ion binding [GO:0030145]; phosphopentomutase activity [GO:0008973]; 5-phosphoribose 1-diphosphate biosynthetic process [GO:0006015]; cellular metabolic compound salvage [GO:0043094]; deoxyribonucleotide catabolic process [GO:0009264]	407
A0A4P7TJQ1	Stationary phase inducible protein CsiE	C132	3	-2.66667	-9.5	regulation of DNA-templated transcription [GO:0006355]	426
A0A4P7TRW5	GTPase Era	C194	12	-4	-9.5	cytoplasm [GO:0005737]; plasma membrane [GO:0005886]; GTP binding [GO:0005525]; GTPase activity [GO:0003924]; small ribosomal subunit rRNA binding [GO:0070181]; ribosomal small subunit biogenesis [GO:0042274]	301
A0A4P7TQ83	DNA-binding protein YbiB	C15	14	-4.33333	-9.5	anthranilate phosphoribosyltransferase activity [GO:0004048]; DNA binding [GO:0003677]; tryptophan biosynthetic process [GO:0000162]	320
A0A4P7TTJ4	Phosphoglycerate kinase (EC 2.7.2.3)	C138	8	-7	-9.5	cytoplasm [GO:0005737]; ATP binding [GO:0005524]; phosphoglycerate kinase activity [GO:0004618]; glycolytic process [GO:0006096]; phosphorylation [GO:0016310]	387
A0A4P7TRL8	Periplasmic nitrate reductase (EC 1.9.6.1)	C45	6	-8.33333	-9.5	periplasmic space [GO:0042597]; 4 iron, 4 sulfur cluster binding [GO:0051539]; electron transfer activity [GO:0009055]; iron ion binding [GO:0005506]; molybdenum ion binding [GO:0030151]; molybdopterin cofactor binding [GO:0043546]; nitrate reductase (cytochrome) activity [GO:0050140]; nitrate reductase activity [GO:0008940]; Mo-molybdopterin cofactor biosynthetic process [GO:0006777]; nitrate as…	828
A0A4P7TK95	Ketol-acid reductoisomerase (NADP(+)) (KARI) (EC 1.1.1.86) (Acetohydroxy-acid isomeroreductase) (AHIR) (Alpha-keto-beta-hydroxylacyl reductoisomerase)	C67	6	-11	-9.5	isomerase activity [GO:0016853]; ketol-acid reductoisomerase activity [GO:0004455]; magnesium ion binding [GO:0000287]; isoleucine biosynthetic process [GO:0009097]; valine biosynthetic process [GO:0009099]	491
A0A4P7TK36	Elongation factor G (EF-G)	C152	2	-16.6667	-9.5	cytoplasm [GO:0005737]; GTP binding [GO:0005525]; GTPase activity [GO:0003924]; guanosine tetraphosphate binding [GO:0097216]; translation elongation factor activity [GO:0003746]	704
A0A4P7TJL8	Class I fructose-bisphosphate aldolase (EC 4.1.2.13)	C260	2	29.3333	-10	fructose-bisphosphate aldolase activity [GO:0004332]	350
A0A4V1CTG2	Carbamoyl-phosphate synthase large chain (EC 6.3.5.5) (Carbamoyl-phosphate synthetase ammonia chain)	C133	2	6	-10	ATP binding [GO:0005524]; carbamoyl-phosphate synthase (glutamine-hydrolyzing) activity [GO:0004088]; metal ion binding [GO:0046872]; 'de novo' UMP biosynthetic process [GO:0044205]; arginine biosynthetic process [GO:0006526]	1073
A0A4P7TV84	RNA polymerase-binding transcription factor DksA	C318	4	2.66667	-10	cytoplasm [GO:0005737]; zinc ion binding [GO:0008270]; regulation of gene expression [GO:0010468]	151
A0A4P7TSG9	RNA polymerase-binding transcription factor DksA	C33	5	2.33333	-10	cytoplasm [GO:0005737]; zinc ion binding [GO:0008270]; regulation of gene expression [GO:0010468]	151
A0A4P7TKJ4	Dual-specificity RNA methyltransferase RlmN (EC 2.1.1.192) (23S rRNA (adenine(2503)-C(2))-methyltransferase) (23S rRNA m2A2503 methyltransferase) (Ribosomal RNA large subunit methyltransferase N) (tRNA (adenine(37)-C(2))-methyltransferase) (tRNA m2A37 methyltransferase)	C279	15	0.333333	-10	cytoplasm [GO:0005737]; 4 iron, 4 sulfur cluster binding [GO:0051539]; metal ion binding [GO:0046872]; rRNA (adenine-C2-)-methyltransferase activity [GO:0070040]; rRNA binding [GO:0019843]; tRNA (adenine-C2-)-methyltransferase activity [GO:0002935]; tRNA binding [GO:0000049]; rRNA base methylation [GO:0070475]	384
A0A4V1CTJ1	Chaperone protein DnaK (HSP70) (Heat shock 70 kDa protein) (Heat shock protein 70)	C8	3	0.333333	-10	ATP binding [GO:0005524]; ATP-dependent protein folding chaperone [GO:0140662]; unfolded protein binding [GO:0051082]	638
A0A4V1CTL9	Oxygen-dependent coproporphyrinogen-III oxidase (CPO) (Coprogen oxidase) (Coproporphyrinogenase) (EC 1.3.3.3)	C565	2	-3.66667	-10	cytoplasm [GO:0005737]; coproporphyrinogen oxidase activity [GO:0004109]; metal ion binding [GO:0046872]; protein homodimerization activity [GO:0042803]; protoporphyrinogen IX biosynthetic process [GO:0006782]	299
A0A4V1CU52	Dihydrolipoyl dehydrogenase (EC 1.8.1.4)	C45	14	-5	-10	dihydrolipoyl dehydrogenase activity [GO:0004148]; flavin adenine dinucleotide binding [GO:0050660]	474
A0A4P7TLS5	Fe-S cluster assembly protein SufB	C254	2	-9.33333	-10	iron-sulfur cluster assembly [GO:0016226]	495
A0A4P7TKC3	Acetyl-coenzyme A carboxylase carboxyl transferase subunit beta (ACCase subunit beta) (Acetyl-CoA carboxylase carboxyltransferase subunit beta) (EC 2.1.3.15)	C154	4	-11	-10	acetyl-CoA carboxylase complex [GO:0009317]; acetyl-CoA carboxylase activity [GO:0003989]; ATP binding [GO:0005524]; carboxyl- or carbamoyltransferase activity [GO:0016743]; zinc ion binding [GO:0008270]; fatty acid biosynthetic process [GO:0006633]; malonyl-CoA biosynthetic process [GO:2001295]	304
A0A4P7TRH0	UDP-N-acetyl-D-mannosamine dehydrogenase (EC 1.1.1.336) (UDP-ManNAc 6-dehydrogenase)	C200	2	16.3333	-10.5	NAD binding [GO:0051287]; oxidoreductase activity, acting on the CH-CH group of donors, NAD or NADP as acceptor [GO:0016628]; UDP-N-acetyl-D-mannosamine dehydrogenase activity [GO:0089714]; enterobacterial common antigen biosynthetic process [GO:0009246]	420
A0A4P7TMF8	Glutamate decarboxylase (EC 4.1.1.15)	C171	2	8.66667	-10.5	glutamate decarboxylase activity [GO:0004351]; pyridoxal phosphate binding [GO:0030170]; glutamate metabolic process [GO:0006536]	466
A0A4P7TNQ3	Glutamate decarboxylase (EC 4.1.1.15)	C63	2	8.33333	-10.5	glutamate decarboxylase activity [GO:0004351]; pyridoxal phosphate binding [GO:0030170]; glutamate metabolic process [GO:0006536]	466
A0A4P7TJ27	Transaldolase (EC 2.2.1.2)	C413	5	8	-10.5	cytoplasm [GO:0005737]; transaldolase activity [GO:0004801]; carbohydrate metabolic process [GO:0005975]; pentose-phosphate shunt [GO:0006098]	316
A0A4P7TMN9	Glycerol-3-phosphate dehydrogenase (EC 1.1.5.3)	C42	5	6.33333	-10.5	glycerol-3-phosphate dehydrogenase complex [GO:0009331]; plasma membrane [GO:0005886]; flavin adenine dinucleotide binding [GO:0050660]; FMN binding [GO:0010181]; sn-glycerol-3-phosphate:ubiquinone-8 oxidoreductase activity [GO:0052591]; glycerol catabolic process [GO:0019563]; glycerol-3-phosphate metabolic process [GO:0006072]	542
A0A4P7TL62	S-ribosylhomocysteine lyase (EC 4.4.1.21) (AI-2 synthesis protein) (Autoinducer-2 production protein LuxS)	C89	6	-3.33333	-10.5	iron ion binding [GO:0005506]; S-ribosylhomocysteine lyase activity [GO:0043768]; quorum sensing [GO:0009372]	171
A0A4P7TRK3	5'-methylthioadenosine/S-adenosylhomocysteine nucleosidase (MTA/SAH nucleosidase) (MTAN) (EC 3.2.2.9) (5'-deoxyadenosine nucleosidase) (DOA nucleosidase) (dAdo nucleosidase) (5'-methylthioadenosine nucleosidase) (MTA nucleosidase) (S-adenosylhomocysteine nucleosidase) (AdoHcy nucleosidase) (SAH nucleosidase) (SRH nucleosidase)	C86	3	-4.33333	-10.5	adenosylhomocysteine nucleosidase activity [GO:0008782]; methylthioadenosine nucleosidase activity [GO:0008930]; L-methionine salvage from methylthioadenosine [GO:0019509]; L-methionine salvage from S-adenosylmethionine [GO:0019284]; purine deoxyribonucleoside catabolic process [GO:0046124]	232
A0A4P7TNG9	Leucine--tRNA ligase (EC 6.1.1.4) (Leucyl-tRNA synthetase) (LeuRS)	C18	6	-6.66667	-10.5	cytoplasm [GO:0005737]; aminoacyl-tRNA editing activity [GO:0002161]; ATP binding [GO:0005524]; leucine-tRNA ligase activity [GO:0004823]; leucyl-tRNA aminoacylation [GO:0006429]	860
A0A4P7TNS5	Glucose-6-phosphate 1-dehydrogenase (G6PD) (EC 1.1.1.49)	C180	5	11	-11	glucose-6-phosphate dehydrogenase activity [GO:0004345]; NADP binding [GO:0050661]; glucose metabolic process [GO:0006006]; pentose-phosphate shunt [GO:0006098]	491
A0A4P7TNE3	Peptide chain release factor 3 (RF-3)	C35	4	9.66667	-11	cytoplasm [GO:0005737]; GTP binding [GO:0005525]; GTPase activity [GO:0003924]; guanosine tetraphosphate binding [GO:0097216]; translation release factor activity, codon specific [GO:0016149]; regulation of translational termination [GO:0006449]	529
A0A4P7TRV4	NADH-quinone oxidoreductase subunit F (EC 7.1.1.-)	C200	3	3.66667	-11	plasma membrane [GO:0005886]; respiratory chain complex I [GO:0045271]; 4 iron, 4 sulfur cluster binding [GO:0051539]; FMN binding [GO:0010181]; metal ion binding [GO:0046872]; NAD binding [GO:0051287]; NADH dehydrogenase (ubiquinone) activity [GO:0008137]; quinone binding [GO:0048038]	445
A0A4P7TN06	Molybdopterin molybdenumtransferase (EC 2.10.1.1)	C150	2	2	-11	metal ion binding [GO:0046872]; molybdopterin molybdotransferase activity [GO:0061599]; Mo-molybdopterin cofactor biosynthetic process [GO:0006777]	411
A0A4P7TQY0	Regulator of RpoS	C284	10	1.33333	-11	phosphorelay signal transduction system [GO:0000160]; positive regulation of proteolysis [GO:0045862]; regulation of gene expression [GO:0010468]	337
A0A4P7TLH2	C4-type zinc finger protein YbiI	C284	10	1.33333	-11	zinc ion binding [GO:0008270]	88
A0A4V1CU64	Alanine--tRNA ligase (EC 6.1.1.7) (Alanyl-tRNA synthetase) (AlaRS)	C166	2	-0.666667	-11	cytoplasm [GO:0005737]; alanine-tRNA ligase activity [GO:0004813]; ATP binding [GO:0005524]; tRNA binding [GO:0000049]; zinc ion binding [GO:0008270]; alanyl-tRNA aminoacylation [GO:0006419]	876
A0A4P7TNG8	Threonylcarbamoyl-AMP synthase	C141	5	-1	-11	double-stranded RNA binding [GO:0003725]	206
A0A4P7TTA3	UPF0502 protein YceH	C37	2	-2	-11		215
A0A4P7TKA6	Homoserine kinase (HK) (HSK) (EC 2.7.1.39)	C111	6	-4.33333	-11	cytoplasm [GO:0005737]; ATP binding [GO:0005524]; homoserine kinase activity [GO:0004413]; phosphorylation [GO:0016310]; threonine biosynthetic process [GO:0009088]	310
A0A4P7TJJ0	Metal-dependent hydrolase	C83	31	-6.33333	-11	deoxyribonuclease activity [GO:0004536]	265
A0A4P7TMB4	4-hydroxy-tetrahydrodipicolinate synthase (HTPA synthase) (EC 4.3.3.7)	C273	4	-8.66667	-11	cytoplasm [GO:0005737]; 4-hydroxy-tetrahydrodipicolinate synthase activity [GO:0008840]; diaminopimelate biosynthetic process [GO:0019877]; lysine biosynthetic process via diaminopimelate [GO:0009089]	292
A0A4P7TPR8	asparaginase (EC 3.5.1.1)	C132	4	-10.6667	-11	asparaginase activity [GO:0004067]; amino acid metabolic process [GO:0006520]	338
A0A4V1CUC9	GNAT family N-acetyltransferase	C123	2	-11	-11	glucosamine 6-phosphate N-acetyltransferase activity [GO:0004343]; UDP-N-acetylglucosamine biosynthetic process [GO:0006048]	329
A0A4V1CTH3	Glutarate 2-hydroxylase (G-2-H) (EC 1.14.11.64)	C75	4	-12	-11	ferrous iron binding [GO:0008198]; glutarate dioxygenase activity [GO:0106343]; oxidoreductase activity, acting on paired donors, with incorporation or reduction of molecular oxygen, with 2-oxoglutarate as one donor, and the other dehydrogenated [GO:0050498]; L-lysine catabolic process [GO:0019477]	325
A0A4P7TMQ0	Succinate--CoA ligase [ADP-forming] subunit beta (EC 6.2.1.5) (Succinyl-CoA synthetase subunit beta) (SCS-beta)	C209	3	1.66667	-11.5	cytoplasm [GO:0005737]; ATP binding [GO:0005524]; magnesium ion binding [GO:0000287]; succinate-CoA ligase (ADP-forming) activity [GO:0004775]; tricarboxylic acid cycle [GO:0006099]	388
A0A4P7TTZ6	Malate synthase G (EC 2.3.3.9)	C223	4	1	-11.5	cytoplasm [GO:0005737]; malate synthase activity [GO:0004474]; metal ion binding [GO:0046872]; glyoxylate cycle [GO:0006097]; tricarboxylic acid cycle [GO:0006099]	723
A0A4P7TRY8	D-lactate dehydrogenase (EC 1.1.1.28)	C109	2	-0.333333	-11.5	cytoplasm [GO:0005737]; D-lactate dehydrogenase activity [GO:0008720]; NAD binding [GO:0051287]	329
A0A4P7TKF8	SDR family oxidoreductase UcpA (EC 1.-.-.-)	C280	5	-5.33333	-11.5	oxidoreductase activity [GO:0016491]	263
A0A4P7TME9	SDR family oxidoreductase UcpA (EC 1.-.-.-)	C21	2	-6.66667	-11.5	oxidoreductase activity [GO:0016491]	263
A0A4P7TJU8	Fe-S cluster assembly protein SufB	C50	3	-10.6667	-11.5	iron-sulfur cluster assembly [GO:0016226]	495
A0A4P7TLS5	Phospho-2-dehydro-3-deoxyheptonate aldolase (EC 2.5.1.54)	C448	3	-14	-11.5	3-deoxy-7-phosphoheptulonate synthase activity [GO:0003849]; amino acid biosynthetic process [GO:0008652]; aromatic amino acid family biosynthetic process [GO:0009073]; chorismate biosynthetic process [GO:0009423]	356
A0A4P7TKK5	Esterase	C109	2	14.3333	-12	serine-type peptidase activity [GO:0008236]; proteolysis [GO:0006508]	249
A0A4P7TV73	Universal stress protein	C301	3	8.66667	-12	cytoplasm [GO:0005737]	144
A0A4P7TIZ6	Cysteine synthase (EC 2.5.1.47)	C112	2	3.66667	-12	cysteine synthase activity [GO:0004124]; cysteine biosynthetic process from serine [GO:0006535]	303
A0A4P7TPF6	DNA-binding protein	C31	5	1.33333	-12	cytoplasm [GO:0005737]; nucleoid [GO:0009295]; DNA binding [GO:0003677]; protein dimerization activity [GO:0046983]; structural constituent of chromatin [GO:0030527]; regulation of DNA-templated transcription [GO:0006355]	137
A0A4P7TQD1	Two-component system response regulator BaeR	C47	9	0	-12	DNA binding [GO:0003677]; phosphorelay signal transduction system [GO:0000160]; regulation of DNA-templated transcription [GO:0006355]	240
A0A4P7TLB5	Glutamine--fructose-6-phosphate aminotransferase [isomerizing] (EC 2.6.1.16) (D-fructose-6-phosphate amidotransferase) (GFAT) (Glucosamine-6-phosphate synthase) (Hexosephosphate aminotransferase) (L-glutamine--D-fructose-6-phosphate amidotransferase)	C76	2	-0.333333	-12	cytoplasm [GO:0005737]; carbohydrate derivative binding [GO:0097367]; glutamine-fructose-6-phosphate transaminase (isomerizing) activity [GO:0004360]; carbohydrate derivative biosynthetic process [GO:1901137]; carbohydrate metabolic process [GO:0005975]; glutamine metabolic process [GO:0006541]	609
A0A4P7TK61	tRNA (guanine-N(1)-)-methyltransferase (EC 2.1.1.228) (M1G-methyltransferase) (tRNA [GM37] methyltransferase)	C150	4	-3	-12	cytoplasm [GO:0005737]; tRNA (guanine(37)-N(1))-methyltransferase activity [GO:0052906]	255
A0A4P7TJU8	Peptidyl-prolyl cis-trans isomerase (PPIase) (EC 5.2.1.8)	C184	4	-9.66667	-12	peptidyl-prolyl cis-trans isomerase activity [GO:0003755]; protein folding [GO:0006457]; protein peptidyl-prolyl isomerization [GO:0000413]	164
A0A4P7TPC7	Uncharacterized Nudix hydrolase YfcD	C10	9	-9.66667	-12	hydrolase activity, acting on acid anhydrides [GO:0016817]; metal ion binding [GO:0046872]	180
A0A4P7TJ12	Pyrroline-5-carboxylate reductase (P5C reductase) (P5CR) (EC 1.5.1.2) (PCA reductase)	C688	2	-18.6667	-12	cytoplasm [GO:0005737]; pyrroline-5-carboxylate reductase activity [GO:0004735]; L-proline biosynthetic process [GO:0055129]	269
A0A4P7TJM2	UPF0253 protein YaeP	C261	5	1.33333	-12.5		66
A0A4P7TVJ4	7-carboxy-7-deazaguanine synthase (CDG synthase) (EC 4.3.99.3) (Queuosine biosynthesis protein QueE)	C30	5	-0.333333	-12.5	4 iron, 4 sulfur cluster binding [GO:0051539]; carbon-nitrogen lyase activity [GO:0016840]; magnesium ion binding [GO:0000287]; S-adenosyl-L-methionine binding [GO:1904047]; queuosine biosynthetic process [GO:0008616]	223
A0A4V1CU73	Glycerol-3-phosphate dehydrogenase [NAD(P)+] (EC 1.1.1.94) (NAD(P)H-dependent glycerol-3-phosphate dehydrogenase)	C295	4	-2.33333	-12.5	glycerol-3-phosphate dehydrogenase complex [GO:0009331]; glycerol-3-phosphate dehydrogenase [NAD(P)+] activity [GO:0047952]; NAD binding [GO:0051287]; carbohydrate metabolic process [GO:0005975]; glycerol-3-phosphate biosynthetic process [GO:0046167]; glycerol-3-phosphate catabolic process [GO:0046168]; glycerophospholipid metabolic process [GO:0006650]; phospholipid biosynthetic process [GO:0008…	339
A0A4P7TJD8	Glutathione-disulfide reductase (EC 1.8.1.7)	C127	2	-2.66667	-12.5	flavin adenine dinucleotide binding [GO:0050660]; glutathione-disulfide reductase (NADPH) activity [GO:0004362]; NADP binding [GO:0050661]; cell redox homeostasis [GO:0045454]; glutathione metabolic process [GO:0006749]	450
A0A4V1CTT1	Serine--tRNA ligase (EC 6.1.1.11) (Seryl-tRNA synthetase) (SerRS) (Seryl-tRNA(Ser/Sec) synthetase)	C65	12	-7.33333	-12.5	cytoplasm [GO:0005737]; ATP binding [GO:0005524]; serine-tRNA ligase activity [GO:0004828]; selenocysteine biosynthetic process [GO:0016260]; seryl-tRNA aminoacylation [GO:0006434]	430
A0A4P7TRV8	Aspartate ammonia-lyase (Aspartase) (EC 4.3.1.1)	C72	4	-9.66667	-12.5	aspartate ammonia-lyase activity [GO:0008797]; aspartate metabolic process [GO:0006531]; tricarboxylic acid cycle [GO:0006099]	478
A0A4P7TPQ3	CTP synthase (EC 6.3.4.2) (Cytidine 5'-triphosphate synthase) (Cytidine triphosphate synthetase) (CTP synthetase) (CTPS) (UTP--ammonia ligase)	C5	2	22	-13	ATP binding [GO:0005524]; CTP synthase activity [GO:0003883]; glutaminase activity [GO:0004359]; metal ion binding [GO:0046872]; 'de novo' CTP biosynthetic process [GO:0044210]; glutamine metabolic process [GO:0006541]	545
A0A4P7TLQ5	Thioredoxin/glutathione peroxidase BtuE (EC 1.11.1.24) (EC 1.11.1.9)	C89	2	11.3333	-13	glutathione peroxidase activity [GO:0004602]; thioredoxin-dependent peroxiredoxin activity [GO:0140824]; response to oxidative stress [GO:0006979]	183
A0A4V1CTY4	Probable phosphoglycerate mutase GpmB (EC 5.4.2.-) (PGAM) (Phosphoglyceromutase)	C359	6	1	-13	membrane [GO:0016020]; phosphoglycerate mutase activity [GO:0004619]; glycolytic process [GO:0006096]	215
A0A4P7TP30	Mannose-6-phosphate isomerase (EC 5.3.1.8)	C75	4	-0.666667	-13	mannose-6-phosphate isomerase activity [GO:0004476]; zinc ion binding [GO:0008270]; carbohydrate metabolic process [GO:0005975]; GDP-mannose biosynthetic process [GO:0009298]	391
A0A4P7TPD6	Succinate dehydrogenase iron-sulfur subunit (EC 1.3.5.1)	C81	2	-6	-13	2 iron, 2 sulfur cluster binding [GO:0051537]; 3 iron, 4 sulfur cluster binding [GO:0051538]; 4 iron, 4 sulfur cluster binding [GO:0051539]; electron transfer activity [GO:0009055]; fumarate reductase (menaquinone) [GO:0102040]; metal ion binding [GO:0046872]; succinate dehydrogenase (ubiquinone) activity [GO:0008177]; tricarboxylic acid cycle [GO:0006099]	238
A0A4P7TQK2	Protein deglycase YajL (EC 3.5.1.124)	C18	2	-7.66667	-13	hydrolase activity [GO:0016787]	196
A0A4P7TRP0	TetR/AcrR family transcriptional regulator	C253	4	-14	-13	DNA binding [GO:0003677]	215
A0A4V1CTN8	Aldehyde dehydrogenase	C213	7	15.6667	-13.5	oxidoreductase activity, acting on the aldehyde or oxo group of donors, NAD or NADP as acceptor [GO:0016620]	512
A0A4P7TIL4	Hydrogenase 2 large subunit	C197	3	14.6667	-13.5	plasma membrane [GO:0005886]; ferredoxin hydrogenase activity [GO:0008901]; nickel cation binding [GO:0016151]; respiratory electron transport chain [GO:0022904]	567
A0A4P7TR13	Bifunctional aspartokinase/homoserine dehydrogenase [Includes: Aspartokinase (EC 2.7.2.4); Homoserine dehydrogenase (EC 1.1.1.3)]	C54	12	4	-13.5	aspartate kinase activity [GO:0004072]; ATP binding [GO:0005524]; homoserine dehydrogenase activity [GO:0004412]; NADP binding [GO:0050661]; lysine biosynthetic process via diaminopimelate [GO:0009089]; phosphorylation [GO:0016310]; threonine biosynthetic process [GO:0009088]	810
A0A4P7TKE3	Acetate kinase (EC 2.7.2.1) (Acetokinase)	C225	7	0.666667	-13.5	cytoplasm [GO:0005737]; acetate kinase activity [GO:0008776]; ATP binding [GO:0005524]; magnesium ion binding [GO:0000287]; acetyl-CoA biosynthetic process [GO:0006085]; organic acid metabolic process [GO:0006082]; phosphorylation [GO:0016310]	400
A0A4P7TRZ5	ATP-dependent 6-phosphofructokinase (ATP-PFK) (Phosphofructokinase) (EC 2.7.1.11) (Phosphohexokinase)	C315	4	0.333333	-13.5	cytoplasm [GO:0005737]; 6-phosphofructokinase activity [GO:0003872]; ATP binding [GO:0005524]; diphosphate-fructose-6-phosphate 1-phosphotransferase activity [GO:0047334]; metal ion binding [GO:0046872]; fructose 6-phosphate metabolic process [GO:0006002]	320
A0A4P7TK65	SDR family oxidoreductase UcpA (EC 1.-.-.-)	C83	3	0.333333	-13.5	oxidoreductase activity [GO:0016491]	263
A0A4P7TJU8	Pyridoxal phosphate-dependent aminotransferase	C219	3	-9	-13.5	pyridoxal phosphate binding [GO:0030170]; transaminase activity [GO:0008483]; biosynthetic process [GO:0009058]	405
A0A4V1CU52	L-threonine dehydratase (EC 4.3.1.19) (Threonine deaminase)	C392	3	-12.3333	-13.5	L-threonine ammonia-lyase activity [GO:0004794]; pyridoxal phosphate binding [GO:0030170]; isoleucine biosynthetic process [GO:0009097]	514
A0A4P7TK52	SDR family oxidoreductase	C67	4	9	-14		274
A0A4P7TTL1	Dihydrolipoyl dehydrogenase (EC 1.8.1.4)	C163	2	5	-14	dihydrolipoyl dehydrogenase activity [GO:0004148]; flavin adenine dinucleotide binding [GO:0050660]	474
A0A4P7TQX2	1,4-dihydroxy-2-naphthoyl-CoA synthase (DHNA-CoA synthase) (EC 4.1.3.36)	C408	2	1.33333	-14	1,4-dihydroxy-2-naphthoyl-CoA synthase activity [GO:0008935]; menaquinone biosynthetic process [GO:0009234]	285
A0A4P7TM25	Histidine ABC transporter substrate-binding protein HisJ	C297	3	0.333333	-14	outer membrane-bounded periplasmic space [GO:0030288]; amino acid transport [GO:0006865]	260
A0A4P7TS30	Phosphothreonine lyase OspF (Effector protein OspF)	C356	2	-3.66667	-14	extracellular region [GO:0005576]; lyase activity [GO:0016829]	239
A0A4P7TU09	Selenide, water dikinase (EC 2.7.9.3) (Selenium donor protein) (Selenophosphate synthase)	C39	2	-5.33333	-14	ATP binding [GO:0005524]; magnesium ion binding [GO:0000287]; selenide, water dikinase activity [GO:0004756]; phosphorylation [GO:0016310]; selenocysteine biosynthetic process [GO:0016260]	347
A0A4P7TK37	Glycerol-3-phosphate dehydrogenase (EC 1.1.5.3)	C69	3	-10	-14	glycerol-3-phosphate dehydrogenase complex [GO:0009331]; sn-glycerol-3-phosphate:ubiquinone-8 oxidoreductase activity [GO:0052591]; glycerol-3-phosphate metabolic process [GO:0006072]	501
A0A4P7TJP3	4-hydroxy-3-methylbut-2-en-1-yl diphosphate synthase (flavodoxin) (EC 1.17.7.3) (1-hydroxy-2-methyl-2-(E)-butenyl 4-diphosphate synthase)	C270	3	-11	-14	4 iron, 4 sulfur cluster binding [GO:0051539]; 4-hydroxy-3-methylbut-2-en-1-yl diphosphate synthase activity [GO:0046429]; iron ion binding [GO:0005506]; isopentenyl diphosphate biosynthetic process, methylerythritol 4-phosphate pathway [GO:0019288]; terpenoid biosynthetic process [GO:0016114]	375
A0A4P7TUG3	N-acetylglucosamine-6-phosphate deacetylase (EC 3.5.1.25)	C204	2	11	-14.5	metal ion binding [GO:0046872]; N-acetylgalactosamine-6-phosphate deacetylase activity [GO:0047419]; N-acetylglucosamine-6-phosphate deacetylase activity [GO:0008448]; carbohydrate metabolic process [GO:0005975]; N-acetylglucosamine metabolic process [GO:0006044]	382
A0A4P7TPX9	Bifunctional aspartokinase/homoserine dehydrogenase [Includes: Aspartokinase (EC 2.7.2.4); Homoserine dehydrogenase (EC 1.1.1.3)]	C150	4	2.33333	-14.5	aspartate kinase activity [GO:0004072]; ATP binding [GO:0005524]; homoserine dehydrogenase activity [GO:0004412]; NADP binding [GO:0050661]; lysine biosynthetic process via diaminopimelate [GO:0009089]; phosphorylation [GO:0016310]; threonine biosynthetic process [GO:0009088]	810
A0A4P7TJA8	Glycerol-3-phosphate dehydrogenase (EC 1.1.5.3)	C117	13	0	-14.5	glycerol-3-phosphate dehydrogenase complex [GO:0009331]; plasma membrane [GO:0005886]; flavin adenine dinucleotide binding [GO:0050660]; FMN binding [GO:0010181]; sn-glycerol-3-phosphate:ubiquinone-8 oxidoreductase activity [GO:0052591]; glycerol catabolic process [GO:0019563]; glycerol-3-phosphate metabolic process [GO:0006072]	542
A0A4V1CU98	Fumarate reductase flavoprotein subunit (EC 1.3.5.1)	C98	8	-0.666667	-14.5	plasma membrane [GO:0005886]; flavin adenine dinucleotide binding [GO:0050660]; fumarate reductase (menaquinone) [GO:0102040]; anaerobic respiration [GO:0009061]; electron transport chain [GO:0022900]	602
A0A4P7TL62	Thioredoxin reductase (EC 1.8.1.9)	C170	6	19	-15	cytoplasm [GO:0005737]; thioredoxin-disulfide reductase activity [GO:0004791]; removal of superoxide radicals [GO:0019430]	321
A0A4P7TT89	Glucose-6-phosphate 1-dehydrogenase (G6PD) (EC 1.1.1.49)	C157	5	10	-15	glucose-6-phosphate dehydrogenase activity [GO:0004345]; NADP binding [GO:0050661]; glucose metabolic process [GO:0006006]; pentose-phosphate shunt [GO:0006098]	491
A0A4P7TQX2	Protein RecA (Recombinase A)	C287	3	4	-15	cytoplasm [GO:0005737]; ATP binding [GO:0005524]; ATP-dependent DNA damage sensor activity [GO:0140664]; damaged DNA binding [GO:0003684]; single-stranded DNA binding [GO:0003697]; DNA recombination [GO:0006310]; DNA repair [GO:0006281]; SOS response [GO:0009432]	353
A0A4P7TSH7	Asparagine--tRNA ligase (EC 6.1.1.22) (Asparaginyl-tRNA synthetase) (AsnRS)	C58	4	2	-15	cytoplasm [GO:0005737]; asparagine-tRNA ligase activity [GO:0004816]; ATP binding [GO:0005524]; nucleic acid binding [GO:0003676]; asparaginyl-tRNA aminoacylation [GO:0006421]	466
A0A4P7TQB1	Lipopolysaccharide export system ATP-binding protein LptB	C53	2	1.33333	-15	ATP-binding cassette (ABC) transporter complex [GO:0043190]; ATP binding [GO:0005524]; ATP hydrolysis activity [GO:0016887]; transmembrane transport [GO:0055085]	241
A0A4P7TQY4	Uridylate kinase (UK) (EC 2.7.4.22) (Uridine monophosphate kinase) (UMP kinase) (UMPK)	C333	2	-1	-15	cytoplasm [GO:0005737]; ATP binding [GO:0005524]; UMP kinase activity [GO:0033862]; 'de novo' CTP biosynthetic process [GO:0044210]; phosphorylation [GO:0016310]	241
A0A4P7TM99	Glycine--tRNA ligase beta subunit (EC 6.1.1.14) (Glycyl-tRNA synthetase beta subunit) (GlyRS)	C280	2	-2.33333	-15	cytoplasm [GO:0005737]; arginine-tRNA ligase activity [GO:0004814]; ATP binding [GO:0005524]; glycine-tRNA ligase activity [GO:0004820]; arginyl-tRNA aminoacylation [GO:0006420]; glycyl-tRNA aminoacylation [GO:0006426]	689
A0A4P7TKA6	ATP-dependent zinc metalloprotease FtsH (EC 3.4.24.-)	C370	2	-3	-15	plasma membrane [GO:0005886]; ATP binding [GO:0005524]; ATP hydrolysis activity [GO:0016887]; ATP-dependent peptidase activity [GO:0004176]; metalloendopeptidase activity [GO:0004222]; zinc ion binding [GO:0008270]; protein catabolic process [GO:0030163]; proteolysis [GO:0006508]	644
A0A4P7TN92	6-N-hydroxylaminopurine resistance protein	C72	4	-5.33333	-15	catalytic activity [GO:0003824]; molybdenum ion binding [GO:0030151]; pyridoxal phosphate binding [GO:0030170]	224
A0A4V1CU04	Bifunctional NAD(P)H-hydrate repair enzyme (Nicotinamide nucleotide repair protein) [Includes: ADP-dependent (S)-NAD(P)H-hydrate dehydratase (EC 4.2.1.136) (ADP-dependent NAD(P)HX dehydratase); NAD(P)H-hydrate epimerase (EC 5.1.99.6)]	C32	19	-6	-15	ADP-dependent NAD(P)H-hydrate dehydratase activity [GO:0052855]; ATP binding [GO:0005524]; metal ion binding [GO:0046872]; NADHX epimerase activity [GO:0052856]; NADPHX epimerase activity [GO:0052857]; nicotinamide nucleotide metabolic process [GO:0046496]	515
A0A4P7TN81	Aldehyde dehydrogenase PuuC (EC 1.2.1.5)	C139	4	-8.66667	-15	aldehyde dehydrogenase [NAD(P)+] activity [GO:0004030]	495
A0A4P7TVY9	Fructose-1,6-bisphosphatase class 1 (FBPase class 1) (EC 3.1.3.11) (D-fructose-1,6-bisphosphate 1-phosphohydrolase class 1)	C179	5	9.66667	-15.5	cytoplasm [GO:0005737]; fructose 1,6-bisphosphate 1-phosphatase activity [GO:0042132]; magnesium ion binding [GO:0000287]; gluconeogenesis [GO:0006094]	332
A0A4P7TL19	Fructose-1,6-bisphosphatase class 1 (FBPase class 1) (EC 3.1.3.11) (D-fructose-1,6-bisphosphate 1-phosphohydrolase class 1)	C66	5	4.33333	-15.5	cytoplasm [GO:0005737]; fructose 1,6-bisphosphate 1-phosphatase activity [GO:0042132]; magnesium ion binding [GO:0000287]; gluconeogenesis [GO:0006094]	332
A0A4P7TKE3	oligopeptidase A (EC 3.4.24.70)	C36	22	2	-15.5	metal ion binding [GO:0046872]; metalloendopeptidase activity [GO:0004222]; proteolysis [GO:0006508]	680
A0A4P7TRC3	Threonine--tRNA ligase (EC 6.1.1.3) (Threonyl-tRNA synthetase) (ThrRS)	C474	4	1	-15.5	cytoplasm [GO:0005737]; ATP binding [GO:0005524]; metal ion binding [GO:0046872]; threonine-tRNA ligase activity [GO:0004829]; tRNA binding [GO:0000049]; threonyl-tRNA aminoacylation [GO:0006435]	642
A0A4P7TQF7	Acetate kinase (EC 2.7.2.1) (Acetokinase)	C224	6	-2	-15.5	cytoplasm [GO:0005737]; acetate kinase activity [GO:0008776]; ATP binding [GO:0005524]; magnesium ion binding [GO:0000287]; acetyl-CoA biosynthetic process [GO:0006085]; organic acid metabolic process [GO:0006082]; phosphorylation [GO:0016310]	400
A0A4P7TRM7	Biotin carboxylase (EC 6.3.4.14) (Acetyl-coenzyme A carboxylase biotin carboxylase subunit A)	C362	2	13	-16	acetyl-CoA carboxylase activity [GO:0003989]; ATP binding [GO:0005524]; biotin carboxylase activity [GO:0004075]; metal ion binding [GO:0046872]; fatty acid biosynthetic process [GO:0006633]; malonyl-CoA biosynthetic process [GO:2001295]	449
A0A4P7TSP1	Fumarate hydratase class I (EC 4.2.1.2)	C390	5	11	-16	4 iron, 4 sulfur cluster binding [GO:0051539]; fumarate hydratase activity [GO:0004333]; metal ion binding [GO:0046872]; generation of precursor metabolites and energy [GO:0006091]	548
A0A4P7TRA2	Glutamate synthase large subunit (EC 1.4.1.13)	C81	2	6.33333	-16	3 iron, 4 sulfur cluster binding [GO:0051538]; glutamate synthase (NADPH) activity [GO:0004355]; metal ion binding [GO:0046872]; glutamate biosynthetic process [GO:0006537]; glutamine metabolic process [GO:0006541]	1486
A0A4P7TS43	Carbamoyl-phosphate synthase large chain (EC 6.3.5.5) (Carbamoyl-phosphate synthetase ammonia chain)	C446	2	6	-16	ATP binding [GO:0005524]; carbamoyl-phosphate synthase (glutamine-hydrolyzing) activity [GO:0004088]; metal ion binding [GO:0046872]; 'de novo' UMP biosynthetic process [GO:0044205]; arginine biosynthetic process [GO:0006526]	1073
A0A4P7TSP5	Catabolite activator protein (Catabolite gene activator) (cAMP receptor protein) (cAMP regulatory protein)	C1102	2	3	-16	DNA binding [GO:0003677]; DNA-binding transcription factor activity [GO:0003700]	210
A0A4P7TRA6	PF03932 family protein CutC	C257	2	-4	-16	cytoplasm [GO:0005737]	248
A0A4P7TXF3	UDP-N-acetylglucosamine 2-epimerase (EC 5.1.3.14) (UDP-GlcNAc-2-epimerase)	C61	3	-5.33333	-16	cytoplasm [GO:0005737]; UDP-N-acetylglucosamine 2-epimerase activity [GO:0008761]; enterobacterial common antigen biosynthetic process [GO:0009246]	376
A0A4P7TQK3	Acetyl-coenzyme A synthetase (AcCoA synthetase) (Acs) (EC 6.2.1.1) (Acetate--CoA ligase) (Acyl-activating enzyme)	C400	2	-7.33333	-16	acetate-CoA ligase activity [GO:0003987]; AMP binding [GO:0016208]; ATP binding [GO:0005524]; metal ion binding [GO:0046872]; acetyl-CoA biosynthetic process from acetate [GO:0019427]; chemotaxis [GO:0006935]	652
A0A4P7TTQ9	Peptide chain release factor 1 (RF-1)	C34	2	-9	-16	cytoplasm [GO:0005737]; translation release factor activity, codon specific [GO:0016149]	360
A0A4P7TQF7	Invasin IpaA	C276	4	-14.6667	-16	extracellular region [GO:0005576]; actin binding [GO:0003779]	633
A0A4P7TVX8	50S ribosomal protein L31	C388	4	3.33333	-16.5	ribonucleoprotein complex [GO:1990904]; ribosome [GO:0005840]; metal ion binding [GO:0046872]; rRNA binding [GO:0019843]; structural constituent of ribosome [GO:0003735]; translation [GO:0006412]	70
A0A4P7TTA3	Anaerobic ribonucleoside-triphosphate reductase (EC 1.17.4.2)	C128	2	-2.66667	-16.5	ATP binding [GO:0005524]; ribonucleoside-triphosphate reductase activity [GO:0008998]; DNA replication [GO:0006260]	712
A0A4P7TRT1	Glycerol-3-phosphate dehydrogenase (EC 1.1.5.3)	C197	3	-7.33333	-16.5	glycerol-3-phosphate dehydrogenase complex [GO:0009331]; plasma membrane [GO:0005886]; flavin adenine dinucleotide binding [GO:0050660]; FMN binding [GO:0010181]; sn-glycerol-3-phosphate:ubiquinone-8 oxidoreductase activity [GO:0052591]; glycerol catabolic process [GO:0019563]; glycerol-3-phosphate metabolic process [GO:0006072]	542
A0A4P7TIX8	D-erythrose-4-phosphate dehydrogenase (E4PDH) (EC 1.2.1.72)	C316	4	-10	-16.5	cytoplasm [GO:0005737]; erythrose-4-phosphate dehydrogenase activity [GO:0048001]; NAD binding [GO:0051287]; pyridoxal phosphate biosynthetic process [GO:0042823]; pyridoxine biosynthetic process [GO:0008615]	339
A0A4P7TQV7	Type III secretion system effector inositol phosphate phosphatase	C129	2	18.3333	-17	extracellular region [GO:0005576]; phosphatase activity [GO:0016791]	538
A0A4P7TS05	Guanosine-5'-triphosphate,3'-diphosphate pyrophosphatase (EC 3.6.1.40) (Guanosine pentaphosphate phosphohydrolase) (pppGpp-5'-phosphohydrolase)	C106	2	16.6667	-17	guanosine-5'-triphosphate,3'-diphosphate diphosphatase activity [GO:0008894]; guanosine pentaphosphate catabolic process [GO:0015974]; guanosine tetraphosphate biosynthetic process [GO:0015970]	494
A0A4P7TJ80	Leucine--tRNA ligase (EC 6.1.1.4) (Leucyl-tRNA synthetase) (LeuRS)	C950	6	8	-17	cytoplasm [GO:0005737]; aminoacyl-tRNA editing activity [GO:0002161]; ATP binding [GO:0005524]; leucine-tRNA ligase activity [GO:0004823]; leucyl-tRNA aminoacylation [GO:0006429]	860
A0A4P7TQM4	2-C-methyl-D-erythritol 4-phosphate cytidylyltransferase (EC 2.7.7.60) (4-diphosphocytidyl-2C-methyl-D-erythritol synthase) (MEP cytidylyltransferase) (MCT)	C39	3	-3.33333	-17	2-C-methyl-D-erythritol 4-phosphate cytidylyltransferase activity [GO:0050518]; isopentenyl diphosphate biosynthetic process, methylerythritol 4-phosphate pathway [GO:0019288]; terpenoid biosynthetic process [GO:0016114]	236
A0A4P7TJG3	Glycine dehydrogenase (decarboxylating) (EC 1.4.4.2) (Glycine cleavage system P-protein) (Glycine decarboxylase) (Glycine dehydrogenase (aminomethyl-transferring))	C177	2	-3.33333	-17	glycine dehydrogenase (decarboxylating) activity [GO:0004375]; glycine decarboxylation via glycine cleavage system [GO:0019464]	957
A0A4V1CUK4	Soluble pyridine nucleotide transhydrogenase (STH) (EC 1.6.1.1) (NAD(P)(+) transhydrogenase [B-specific])	C439	5	-11.6667	-17	cytoplasm [GO:0005737]; flavin adenine dinucleotide binding [GO:0050660]; NAD(P)+ transhydrogenase (B-specific) activity [GO:0003957]; NADP metabolic process [GO:0006739]	466
A0A4P7TMB5	4-hydroxy-3-methylbut-2-enyl diphosphate reductase (HMBPP reductase) (EC 1.17.7.4)	C210	5	-11.6667	-17	4 iron, 4 sulfur cluster binding [GO:0051539]; 4-hydroxy-3-methylbut-2-en-1-yl diphosphate reductase activity [GO:0051745]; metal ion binding [GO:0046872]; dimethylallyl diphosphate biosynthetic process [GO:0050992]; isopentenyl diphosphate biosynthetic process, methylerythritol 4-phosphate pathway [GO:0019288]; terpenoid biosynthetic process [GO:0016114]	316
A0A4P7TUH1	Glucose-1-phosphate adenylyltransferase (EC 2.7.7.27) (ADP-glucose pyrophosphorylase) (ADPGlc PPase) (ADP-glucose synthase)	C40	2	-15.6667	-17	ATP binding [GO:0005524]; glucose-1-phosphate adenylyltransferase activity [GO:0008878]; glycogen biosynthetic process [GO:0005978]	431
A0A4P7TV34	Enoyl-[acyl-carrier-protein] reductase [NADH] (EC 1.3.1.9)	C27	5	-19.3333	-17	enoyl-[acyl-carrier-protein] reductase (NADH) activity [GO:0004318]; enoyl-[acyl-carrier-protein] reductase activity [GO:0016631]; biotin biosynthetic process [GO:0009102]; fatty acid biosynthetic process [GO:0006633]	262
A0A4P7TKA6	dTDP-4-amino-4,6-dideoxygalactose transaminase (EC 2.6.1.59)	C248	3	-22.3333	-17	dTDP-4-amino-4,6-dideoxygalactose transaminase activity [GO:0019180]; pyridoxal phosphate binding [GO:0030170]; enterobacterial common antigen biosynthetic process [GO:0009246]	376
A0A4P7TRT1	Hydrogenase 2 large subunit	C12	3	8	-17.5	plasma membrane [GO:0005886]; ferredoxin hydrogenase activity [GO:0008901]; nickel cation binding [GO:0016151]; respiratory electron transport chain [GO:0022904]	567
A0A4V1CTR9	Phosphopentomutase (EC 5.4.2.7) (Phosphodeoxyribomutase)	C288	2	6	-17.5	cytoplasm [GO:0005737]; magnesium ion binding [GO:0000287]; manganese ion binding [GO:0030145]; phosphopentomutase activity [GO:0008973]; 5-phosphoribose 1-diphosphate biosynthetic process [GO:0006015]; cellular metabolic compound salvage [GO:0043094]; deoxyribonucleotide catabolic process [GO:0009264]	407
A0A4P7TMJ7	UPF0227 protein YcfP	C35	7	5.33333	-17.5	hydrolase activity [GO:0016787]	180
A0A4V1CU49	Serine hydroxymethyltransferase (SHMT) (Serine methylase) (EC 2.1.2.1)	C262	8	-1.66667	-17.5	cytoplasm [GO:0005737]; glycine hydroxymethyltransferase activity [GO:0004372]; methyltransferase activity [GO:0008168]; pyridoxal phosphate binding [GO:0030170]; glycine biosynthetic process from serine [GO:0019264]; methylation [GO:0032259]; tetrahydrofolate interconversion [GO:0035999]	417
A0A4P7TIL4	N-acetylmuramic acid 6-phosphate etherase (MurNAc-6-P etherase) (EC 4.2.1.126) (N-acetylmuramic acid 6-phosphate hydrolase) (N-acetylmuramic acid 6-phosphate lyase)	C21	3	-6	-17.5	carbohydrate derivative binding [GO:0097367]; carbon-oxygen lyase activity [GO:0016835]; 1,6-anhydro-N-acetyl-beta-muramic acid catabolic process [GO:0097175]; amino sugar catabolic process [GO:0046348]; carbohydrate metabolic process [GO:0005975]; N-acetylmuramic acid catabolic process [GO:0097173]; peptidoglycan turnover [GO:0009254]	298
A0A4P7TQV2	4-hydroxy-3-methylbut-2-enyl diphosphate reductase (HMBPP reductase) (EC 1.17.7.4)	C665	2	-8	-17.5	4 iron, 4 sulfur cluster binding [GO:0051539]; 4-hydroxy-3-methylbut-2-en-1-yl diphosphate reductase activity [GO:0051745]; metal ion binding [GO:0046872]; dimethylallyl diphosphate biosynthetic process [GO:0050992]; isopentenyl diphosphate biosynthetic process, methylerythritol 4-phosphate pathway [GO:0019288]; terpenoid biosynthetic process [GO:0016114]	316
A0A4V1CTR8	Anhydro-N-acetylmuramic acid kinase (EC 2.7.1.170) (AnhMurNAc kinase)	C86	3	-10	-17.5	ATP binding [GO:0005524]; kinase activity [GO:0016301]; phosphotransferase activity, alcohol group as acceptor [GO:0016773]; 1,6-anhydro-N-acetyl-beta-muramic acid catabolic process [GO:0097175]; amino sugar metabolic process [GO:0006040]; carbohydrate metabolic process [GO:0005975]; peptidoglycan turnover [GO:0009254]; phosphorylation [GO:0016310]	369
A0A4P7TNG3	Ribosome-binding ATPase YchF	C525	4	-20	-17.5	ATP binding [GO:0005524]; ATP hydrolysis activity [GO:0016887]; GTP binding [GO:0005525]; ribosomal large subunit binding [GO:0043023]	363
A0A4P7TJE3	Glutamate-1-semialdehyde 2,1-aminomutase (GSA) (EC 5.4.3.8) (Glutamate-1-semialdehyde aminotransferase) (GSA-AT)	C134	2	14.6667	-18	cytoplasm [GO:0005737]; glutamate-1-semialdehyde 2,1-aminomutase activity [GO:0042286]; pyridoxal phosphate binding [GO:0030170]; transaminase activity [GO:0008483]; protoporphyrinogen IX biosynthetic process [GO:0006782]	426
A0A4P7TJW0	Phosphoenolpyruvate carboxylase (PEPC) (PEPCase) (EC 4.1.1.31)	C260	9	8.33333	-18	magnesium ion binding [GO:0000287]; phosphoenolpyruvate carboxylase activity [GO:0008964]; carbon fixation [GO:0015977]; oxaloacetate metabolic process [GO:0006107]; tricarboxylic acid cycle [GO:0006099]	883
A0A4P7TRW5	Lactoylglutathione lyase (EC 4.4.1.5) (Glyoxalase I)	C145	3	5.66667	-18	lactoylglutathione lyase activity [GO:0004462]; metal ion binding [GO:0046872]	135
A0A4P7TRU2	Formate acetyltransferase (EC 2.3.1.54) (Pyruvate formate-lyase)	C68	10	4.66667	-18	cytoplasm [GO:0005737]; formate C-acetyltransferase activity [GO:0008861]; glucose metabolic process [GO:0006006]	760
A0A4P7TJM0	Hydrogenase nickel incorporation protein HypB	C68	9	3.66667	-18	GTPase activity [GO:0003924]; nickel cation binding [GO:0016151]; protein maturation [GO:0051604]	290
A0A4P7TP25	Xaa-Pro dipeptidase (X-Pro dipeptidase) (EC 3.4.13.9) (Imidodipeptidase) (Proline dipeptidase) (Prolidase)	C127	5	-1.33333	-18	metal ion binding [GO:0046872]; metalloexopeptidase activity [GO:0008235]; phosphoric triester hydrolase activity [GO:0016795]; proline dipeptidase activity [GO:0102009]; proteolysis [GO:0006508]	443
A0A4P7TLL5	Superoxide dismutase (EC 1.15.1.1)	C80	7	-2.66667	-18	metal ion binding [GO:0046872]; superoxide dismutase activity [GO:0004784]	193
A0A4P7TJW3	Inositol-1-monophosphatase (EC 3.1.3.25)	C179	4	-5.33333	-18	inositol monophosphate 1-phosphatase activity [GO:0008934]; inositol monophosphate 3-phosphatase activity [GO:0052832]; inositol monophosphate 4-phosphatase activity [GO:0052833]; metal ion binding [GO:0046872]; phosphatidylinositol phosphate biosynthetic process [GO:0046854]; transcription antitermination [GO:0031564]	267
A0A4P7TKT2	Quinone-dependent D-lactate dehydrogenase (EC 1.1.5.12) (D-lactate dehydrogenase) (D-LDH)	C256	2	-9.66667	-18	extrinsic component of cytoplasmic side of plasma membrane [GO:0031234]; D-lactate dehydrogenase (quinone) activity [GO:0102029]; FAD binding [GO:0071949]; quinone binding [GO:0048038]; lactate oxidation [GO:0019516]; respiratory electron transport chain [GO:0022904]; transmembrane transport [GO:0055085]	571
A0A4P7TST7	Aldehyde dehydrogenase	C42	4	32.6667	-18.5	oxidoreductase activity, acting on the aldehyde or oxo group of donors, NAD or NADP as acceptor [GO:0016620]	512
A0A4P7TSV7	GMP synthase [glutamine-hydrolyzing] (EC 6.3.5.2) (GMP synthetase) (Glutamine amidotransferase)	C172	3	5	-18.5	ATP binding [GO:0005524]; GMP synthase activity [GO:0003921]; glutamine metabolic process [GO:0006541]	525
A0A4P7TTH9	Orf, hypothetical	C87	5	0.666667	-18.5	extracellular region [GO:0005576]; ADP-riboxanase activity [GO:0140740]; toxin activity [GO:0090729]	484
A0A4P7TR13	D-alanine--D-alanine ligase (EC 6.3.2.4) (D-Ala-D-Ala ligase) (D-alanylalanine synthetase)	C190	6	-2.33333	-18.5	cytoplasm [GO:0005737]; ATP binding [GO:0005524]; D-alanine-D-alanine ligase activity [GO:0008716]; metal ion binding [GO:0046872]; cell wall organization [GO:0071555]; peptidoglycan biosynthetic process [GO:0009252]; regulation of cell shape [GO:0008360]	306
A0A4P7TMN4	NAD kinase (EC 2.7.1.23) (ATP-dependent NAD kinase)	C343	2	-13.6667	-18.5	cytoplasm [GO:0005737]; ATP binding [GO:0005524]; metal ion binding [GO:0046872]; NAD binding [GO:0051287]; NAD+ kinase activity [GO:0003951]; NAD metabolic process [GO:0019674]; NADP biosynthetic process [GO:0006741]; phosphorylation [GO:0016310]	292
A0A4V1CU54	Arabinose 5-phosphate isomerase (API) (EC 5.3.1.13)	C225	3	6	-19	arabinose-5-phosphate isomerase activity [GO:0019146]; carbohydrate derivative binding [GO:0097367]; metal ion binding [GO:0046872]; lipopolysaccharide biosynthetic process [GO:0009103]	328
A0A4P7TTF4	(Fe-S)-binding protein	C164	2	2.33333	-19		239
A0A4P7TMR5	30S ribosomal protein S2	C7	3	2	-19	small ribosomal subunit [GO:0015935]; structural constituent of ribosome [GO:0003735]; translation [GO:0006412]	241
Q7BEH9	Peptidase T (EC 3.4.11.4) (Aminotripeptidase) (Tripeptidase) (Tripeptide aminopeptidase)	C38	2	1.33333	-19	cytoplasm [GO:0005737]; metallopeptidase activity [GO:0008237]; tripeptide aminopeptidase activity [GO:0045148]; zinc ion binding [GO:0008270]; peptide catabolic process [GO:0043171]; proteolysis [GO:0006508]	408
A0A4P7TR20	Methionine ABC transporter ATP-binding protein MetN	C186	2	-2	-19	Gram-negative-bacterium-type cell wall [GO:0009276]; plasma membrane [GO:0005886]; ABC-type D-methionine transporter activity [GO:0033232]; ATP binding [GO:0005524]; ATP hydrolysis activity [GO:0016887]	343
A0A4P7TJR0	Alpha,alpha-phosphotrehalase (EC 3.2.1.93)	C163	11	-7.33333	-19	cytoplasm [GO:0005737]; alpha,alpha-phosphotrehalase activity [GO:0008788]; trehalose catabolic process [GO:0005993]	551
A0A4P7TQ94	Two-component system response regulator ArcA	C173	3	-7.33333	-19	DNA binding [GO:0003677]; phosphorelay signal transduction system [GO:0000160]; regulation of DNA-templated transcription [GO:0006355]	238
A0A4P7TQV1	ATP-dependent Clp protease proteolytic subunit (EC 3.4.21.92) (Endopeptidase Clp)	C127	13	-11.3333	-19	cytoplasm [GO:0005737]; ATP-dependent peptidase activity [GO:0004176]; serine-type endopeptidase activity [GO:0004252]; transferase activity [GO:0016740]; proteolysis [GO:0006508]	207
A0A4V1CU80	Aconitate hydratase B (EC 4.2.1.3) (EC 4.2.1.99) (2-methylisocitrate dehydratase)	C250	2	11.3333	-19.5	cytosol [GO:0005829]; 2-methylisocitrate dehydratase activity [GO:0047456]; 4 iron, 4 sulfur cluster binding [GO:0051539]; aconitate hydratase activity [GO:0003994]; citrate dehydratase activity [GO:0047780]; metal ion binding [GO:0046872]; RNA binding [GO:0003723]; tricarboxylic acid cycle [GO:0006099]	865
A0A4P7TTM5	Aspartate ammonia-lyase (Aspartase) (EC 4.3.1.1)	C171	2	6	-19.5	aspartate ammonia-lyase activity [GO:0008797]; aspartate metabolic process [GO:0006531]; tricarboxylic acid cycle [GO:0006099]	478
A0A4P7TII3	Phenylalanine--tRNA ligase beta subunit (EC 6.1.1.20) (Phenylalanyl-tRNA synthetase beta subunit) (PheRS)	C188	3	-4.66667	-19.5	cytoplasm [GO:0005737]; ATP binding [GO:0005524]; magnesium ion binding [GO:0000287]; phenylalanine-tRNA ligase activity [GO:0004826]; tRNA binding [GO:0000049]; phenylalanyl-tRNA aminoacylation [GO:0006432]	795
A0A4P7TMF4	Threonine synthase (EC 4.2.3.1)	C240	19	-6.66667	-19.5	pyridoxal phosphate binding [GO:0030170]; threonine synthase activity [GO:0004795]; threonine biosynthetic process [GO:0009088]	428
A0A4P7TTK6	S-adenosylmethionine synthase (AdoMet synthase) (EC 2.5.1.6) (MAT) (Methionine adenosyltransferase)	C683	4	9	-20	cytoplasm [GO:0005737]; ATP binding [GO:0005524]; magnesium ion binding [GO:0000287]; methionine adenosyltransferase activity [GO:0004478]; one-carbon metabolic process [GO:0006730]; S-adenosylmethionine biosynthetic process [GO:0006556]	384
A0A4V1CTV3	Fructuronate reductase (EC 1.1.1.57)	C13	2	3.66667	-20	fructuronate reductase activity [GO:0008866]; mannitol metabolic process [GO:0019594]	486
A0A4V1CU73	3,4-dihydroxy-2-butanone 4-phosphate synthase (DHBP synthase) (EC 4.1.99.12)	C261	10	-4	-20	3,4-dihydroxy-2-butanone-4-phosphate synthase activity [GO:0008686]; magnesium ion binding [GO:0000287]; manganese ion binding [GO:0030145]; riboflavin biosynthetic process [GO:0009231]	217
A0A4P7TLZ2	Formyltetrahydrofolate deformylase (EC 3.5.1.10) (Formyl-FH(4) hydrolase)	C213	2	-7.33333	-20	formyltetrahydrofolate deformylase activity [GO:0008864]; 'de novo' IMP biosynthetic process [GO:0006189]; one-carbon metabolic process [GO:0006730]	280
A0A4P7TRN0	NH(3)-dependent NAD(+) synthetase (EC 6.3.1.5)	C260	7	6.33333	-20.5	cytoplasm [GO:0005737]; ATP binding [GO:0005524]; glutaminase activity [GO:0004359]; metal ion binding [GO:0046872]; NAD+ synthase (glutamine-hydrolyzing) activity [GO:0003952]; NAD+ synthase activity [GO:0008795]; NAD biosynthetic process [GO:0009435]	275
A0A4P7TSJ5	Histidine--tRNA ligase (EC 6.1.1.21) (Histidyl-tRNA synthetase) (HisRS)	C111	2	-3.33333	-20.5	cytoplasm [GO:0005737]; ATP binding [GO:0005524]; histidine-tRNA ligase activity [GO:0004821]; histidyl-tRNA aminoacylation [GO:0006427]	424
A0A4P7TM09	Pyruvate dehydrogenase E1 component (EC 1.2.4.1)	C201	3	-5.33333	-20.5	metal ion binding [GO:0046872]; pyruvate dehydrogenase (acetyl-transferring) activity [GO:0004739]; glycolytic process [GO:0006096]	887
A0A4V1CU98	CTP synthase (EC 6.3.4.2) (Cytidine 5'-triphosphate synthase) (Cytidine triphosphate synthetase) (CTP synthetase) (CTPS) (UTP--ammonia ligase)	C450	10	-9	-20.5	ATP binding [GO:0005524]; CTP synthase activity [GO:0003883]; glutaminase activity [GO:0004359]; metal ion binding [GO:0046872]; 'de novo' CTP biosynthetic process [GO:0044210]; glutamine metabolic process [GO:0006541]	545
A0A4P7TR08	Glycine--tRNA ligase beta subunit (EC 6.1.1.14) (Glycyl-tRNA synthetase beta subunit) (GlyRS)	C138	3	14.6667	-21	cytoplasm [GO:0005737]; arginine-tRNA ligase activity [GO:0004814]; ATP binding [GO:0005524]; glycine-tRNA ligase activity [GO:0004820]; arginyl-tRNA aminoacylation [GO:0006420]; glycyl-tRNA aminoacylation [GO:0006426]	689
A0A4P7TJR6	Ribosomal RNA small subunit methyltransferase J (EC 2.1.1.242) (16S rRNA m2G1516 methyltransferase) (rRNA (guanine-N(2)-)-methyltransferase)	C93	4	6.66667	-21	cytoplasm [GO:0005737]; rRNA (guanine-N2-)-methyltransferase activity [GO:0008990]	250
A0A4P7TJN3	D-alanine--D-alanine ligase (EC 6.3.2.4) (D-Ala-D-Ala ligase) (D-alanylalanine synthetase)	C37	3	0	-21	cytoplasm [GO:0005737]; ATP binding [GO:0005524]; D-alanine-D-alanine ligase activity [GO:0008716]; metal ion binding [GO:0046872]; cell wall organization [GO:0071555]; peptidoglycan biosynthetic process [GO:0009252]; regulation of cell shape [GO:0008360]	364
A0A4P7TS53	Ribonuclease 3 (EC 3.1.26.3) (Ribonuclease III) (RNase III)	C80	6	-1	-21	cytoplasm [GO:0005737]; metal ion binding [GO:0046872]; ribonuclease III activity [GO:0004525]; rRNA binding [GO:0019843]; mRNA processing [GO:0006397]; rRNA processing [GO:0006364]; tRNA processing [GO:0008033]	226
A0A4P7TKJ6	Iron-sulfur cluster assembly protein CyaY	C306	4	-3	-21	cytoplasm [GO:0005737]; ferric iron binding [GO:0008199]; iron-sulfur cluster assembly [GO:0016226]	106
A0A4P7TJM2	ribonucleoside-diphosphate reductase (EC 1.17.4.1)	C228	4	-5.66667	-21	ribonucleoside-diphosphate reductase activity, thioredoxin disulfide as acceptor [GO:0004748]; deoxyribonucleotide biosynthetic process [GO:0009263]; DNA replication [GO:0006260]	376
A0A4P7TPM1	Transketolase (EC 2.2.1.1)	C243	2	9.66667	-21.5	metal ion binding [GO:0046872]; transketolase activity [GO:0004802]	663
A0A4P7TME0	Dihydrolipoyl dehydrogenase (EC 1.8.1.4)	C494	3	9	-21.5	dihydrolipoyl dehydrogenase activity [GO:0004148]; flavin adenine dinucleotide binding [GO:0050660]	474
A0A4V1CUC9	GNAT family N-acetyltransferase	C174	2	6.33333	-21.5	glucosamine 6-phosphate N-acetyltransferase activity [GO:0004343]; UDP-N-acetylglucosamine biosynthetic process [GO:0006048]	329
A0A4P7TRM4	Uridylate kinase (UK) (EC 2.7.4.22) (Uridine monophosphate kinase) (UMP kinase) (UMPK)	C193	3	2	-21.5	cytoplasm [GO:0005737]; ATP binding [GO:0005524]; UMP kinase activity [GO:0033862]; 'de novo' CTP biosynthetic process [GO:0044210]; phosphorylation [GO:0016310]	241
A0A4P7TNS6	Delta-aminolevulinic acid dehydratase (EC 4.2.1.24)	C207	2	0.666667	-21.5	metal ion binding [GO:0046872]; porphobilinogen synthase activity [GO:0004655]; protoporphyrinogen IX biosynthetic process [GO:0006782]	324
A0A4P7TUA4	ATP synthase subunit alpha (EC 7.1.2.2) (ATP synthase F1 sector subunit alpha) (F-ATPase subunit alpha)	C70	10	-6	-21.5	plasma membrane [GO:0005886]; proton-transporting ATP synthase complex, catalytic core F(1) [GO:0045261]; ATP binding [GO:0005524]; proton-transporting ATP synthase activity, rotational mechanism [GO:0046933]; proton-transporting ATPase activity, rotational mechanism [GO:0046961]	513
A0A4P7TMP7	Nitrate reductase molybdenum cofactor assembly chaperone	C16	2	1.33333	-22	unfolded protein binding [GO:0051082]; chaperone-mediated protein complex assembly [GO:0051131]; nitrate assimilation [GO:0042128]	236
A0A4V1CU52	Chaperone protein	C25	5	1	-22	cytoplasm [GO:0005737]	120
A0A4P7TPX9	High frequency lysogenization protein HflD homolog	C114	5	-0.666667	-22	cytoplasm [GO:0005737]; plasma membrane [GO:0005886]	213
A0A4P7TQZ9	Transcriptional regulator	C98	5	13.3333	-22.5	DNA binding [GO:0003677]	191
A0A4P7TQW3	Glutamate 5-kinase (EC 2.7.2.11) (Gamma-glutamyl kinase) (GK)	C16	6	12.3333	-22.5	cytoplasm [GO:0005737]; ATP binding [GO:0005524]; glutamate 5-kinase activity [GO:0004349]; RNA binding [GO:0003723]; L-proline biosynthetic process [GO:0055129]; phosphorylation [GO:0016310]	367
A0A4P7TV73	Malate synthase G (EC 2.3.3.9)	C375	11	-0.666667	-22.5	cytoplasm [GO:0005737]; malate synthase activity [GO:0004474]; metal ion binding [GO:0046872]; glyoxylate cycle [GO:0006097]; tricarboxylic acid cycle [GO:0006099]	723
A0A4P7TJ12	Glycerol-3-phosphate dehydrogenase (EC 1.1.5.3)	C496	6	-1	-22.5	glycerol-3-phosphate dehydrogenase complex [GO:0009331]; plasma membrane [GO:0005886]; flavin adenine dinucleotide binding [GO:0050660]; FMN binding [GO:0010181]; sn-glycerol-3-phosphate:ubiquinone-8 oxidoreductase activity [GO:0052591]; glycerol catabolic process [GO:0019563]; glycerol-3-phosphate metabolic process [GO:0006072]	542
A0A4P7TKA6	Branched-chain-amino-acid aminotransferase (BCAT) (EC 2.6.1.42)	C532	2	3.66667	-23	L-isoleucine transaminase activity [GO:0052656]; L-leucine transaminase activity [GO:0052654]; L-leucine:2-oxoglutarate aminotransferase activity [GO:0050048]; L-valine transaminase activity [GO:0052655]; isoleucine biosynthetic process [GO:0009097]; leucine biosynthetic process [GO:0009098]; valine biosynthetic process [GO:0009099]	309
A0A4P7TLI6	KHG/KDPG aldolase (EC 4.1.2.14) (EC 4.1.3.16)	C52	7	1.33333	-23	2-dehydro-3-deoxy-phosphogluconate aldolase activity [GO:0008675]; 4-hydroxy-2-oxoglutarate aldolase activity [GO:0008700]	213
A0A4P7TT68	Glutamine--fructose-6-phosphate aminotransferase [isomerizing] (EC 2.6.1.16) (D-fructose-6-phosphate amidotransferase) (GFAT) (Glucosamine-6-phosphate synthase) (Hexosephosphate aminotransferase) (L-glutamine--D-fructose-6-phosphate amidotransferase)	C278	4	-5.66667	-23	cytoplasm [GO:0005737]; carbohydrate derivative binding [GO:0097367]; glutamine-fructose-6-phosphate transaminase (isomerizing) activity [GO:0004360]; carbohydrate derivative biosynthetic process [GO:1901137]; carbohydrate metabolic process [GO:0005975]; glutamine metabolic process [GO:0006541]	609
A0A4P7TSY7	Catalase-peroxidase (CP) (EC 1.11.1.21) (Peroxidase/catalase)	C225	5	-6	-23	catalase activity [GO:0004096]; heme binding [GO:0020037]; metal ion binding [GO:0046872]; hydrogen peroxide catabolic process [GO:0042744]; response to oxidative stress [GO:0006979]	726
A0A4P7TL74	Ribosomal RNA large subunit methyltransferase F (EC 2.1.1.181) (23S rRNA mA1618 methyltransferase) (rRNA adenine N-6-methyltransferase)	C6	3	10	-23.5	cytoplasm [GO:0005737]; 23S rRNA (adenine(1618)-N(6))-methyltransferase activity [GO:0052907]	335
A0A4P7TNJ3	Elongation factor Ts (EF-Ts)	C51	2	7.33333	-23.5	cytoplasm [GO:0005737]; translation elongation factor activity [GO:0003746]	283
A0A4P7TS11	Glucose-1-phosphate adenylyltransferase (EC 2.7.7.27) (ADP-glucose pyrophosphorylase) (ADPGlc PPase) (ADP-glucose synthase)	C88	6	1.66667	-23.5	ATP binding [GO:0005524]; glucose-1-phosphate adenylyltransferase activity [GO:0008878]; glycogen biosynthetic process [GO:0005978]	431
A0A4P7TRE5	Phosphoglucosamine mutase (EC 5.4.2.10)	C138	4	-2.33333	-23.5	magnesium ion binding [GO:0000287]; phosphoglucosamine mutase activity [GO:0008966]; carbohydrate metabolic process [GO:0005975]	445
A0A4P7TVX8	Glutamine--fructose-6-phosphate aminotransferase [isomerizing] (EC 2.6.1.16) (D-fructose-6-phosphate amidotransferase) (GFAT) (Glucosamine-6-phosphate synthase) (Hexosephosphate aminotransferase) (L-glutamine--D-fructose-6-phosphate amidotransferase)	C360	5	-7.66667	-23.5	cytoplasm [GO:0005737]; carbohydrate derivative binding [GO:0097367]; glutamine-fructose-6-phosphate transaminase (isomerizing) activity [GO:0004360]; carbohydrate derivative biosynthetic process [GO:1901137]; carbohydrate metabolic process [GO:0005975]; glutamine metabolic process [GO:0006541]	609
A0A4P7TK66	Aspartate--tRNA ligase (EC 6.1.1.12) (Aspartyl-tRNA synthetase) (AspRS)	C145	2	-12.6667	-23.5	cytoplasm [GO:0005737]; aspartate-tRNA ligase activity [GO:0004815]; ATP binding [GO:0005524]; nucleic acid binding [GO:0003676]; aspartyl-tRNA aminoacylation [GO:0006422]	590
A0A4P7TV73	ATP synthase gamma chain (ATP synthase F1 sector gamma subunit) (F-ATPase gamma subunit)	C323	7	9.66667	-24	plasma membrane [GO:0005886]; proton-transporting ATP synthase complex, catalytic core F(1) [GO:0045261]; ATP binding [GO:0005524]; proton-transporting ATP synthase activity, rotational mechanism [GO:0046933]; proton motive force-driven plasma membrane ATP synthesis [GO:0042777]	287
A0A4P7TMS5	ATP synthase subunit beta (EC 7.1.2.2) (ATP synthase F1 sector subunit beta) (F-ATPase subunit beta)	C173	3	-0.333333	-24	plasma membrane [GO:0005886]; proton-transporting ATP synthase complex, catalytic core F(1) [GO:0045261]; ATP binding [GO:0005524]; proton-transporting ATP synthase activity, rotational mechanism [GO:0046933]; proton-transporting ATPase activity, rotational mechanism [GO:0046961]	460
A0A4P7TSV4	5'-deoxynucleotidase YfbR (EC 3.1.3.89) (5'-deoxyribonucleotidase) (Nucleoside 5'-monophosphate phosphohydrolase)	C206	2	-11.6667	-24	cytoplasm [GO:0005737]; 5'-deoxynucleotidase activity [GO:0002953]; metal ion binding [GO:0046872]; nucleotide binding [GO:0000166]	199
A0A4P7TPR6	Dihydroxyacetone kinase subunit DhaK (EC 2.7.1.121)	C23	5	-13	-24	glycerone kinase activity [GO:0004371]; phosphoenolpyruvate-glycerone phosphotransferase activity [GO:0047324]; glycerol metabolic process [GO:0006071]; phosphorylation [GO:0016310]	356
A0A4P7TRP8	ATP-dependent Clp protease adapter protein ClpS	C101	2	-30	-24	peptidase activity [GO:0008233]; protein catabolic process [GO:0030163]; proteolysis [GO:0006508]	106
A0A4P7TJM0	Beta-ketoacyl-[acyl-carrier-protein] synthase III (Beta-ketoacyl-ACP synthase III) (KAS III) (EC 2.3.1.180) (3-oxoacyl-[acyl-carrier-protein] synthase 3) (3-oxoacyl-[acyl-carrier-protein] synthase III)	C387	4	16.3333	-24.5	cytoplasm [GO:0005737]; 3-oxoacyl-[acyl-carrier-protein] synthase activity [GO:0004315]; beta-ketoacyl-acyl-carrier-protein synthase III activity [GO:0033818]; fatty acid biosynthetic process [GO:0006633]	317
A0A4P7TL74	Threonine--tRNA ligase (EC 6.1.1.3) (Threonyl-tRNA synthetase) (ThrRS)	C21	6	15	-24.5	cytoplasm [GO:0005737]; ATP binding [GO:0005524]; metal ion binding [GO:0046872]; threonine-tRNA ligase activity [GO:0004829]; tRNA binding [GO:0000049]; threonyl-tRNA aminoacylation [GO:0006435]	642
A0A4P7TQK3	Dihydroxy-acid dehydratase (DAD) (EC 4.2.1.9)	C473	2	-5	-24.5	2 iron, 2 sulfur cluster binding [GO:0051537]; dihydroxy-acid dehydratase activity [GO:0004160]; magnesium ion binding [GO:0000287]; isoleucine biosynthetic process [GO:0009097]; valine biosynthetic process [GO:0009099]	616
A0A4P7TVA1	Serine hydroxymethyltransferase (SHMT) (Serine methylase) (EC 2.1.2.1)	C61	2	-16	-24.5	cytoplasm [GO:0005737]; glycine hydroxymethyltransferase activity [GO:0004372]; methyltransferase activity [GO:0008168]; pyridoxal phosphate binding [GO:0030170]; glycine biosynthetic process from serine [GO:0019264]; methylation [GO:0032259]; tetrahydrofolate interconversion [GO:0035999]	417
A0A4P7TRI8	Tryptophanase (EC 4.1.99.1) (L-tryptophan indole-lyase) (TNase)	C146	4	-25.3333	-24.5	tryptophanase activity [GO:0009034]	471
A0A4P7TNQ3	Phospho-2-dehydro-3-deoxyheptonate aldolase (EC 2.5.1.54)	C42	8	12	-25	3-deoxy-7-phosphoheptulonate synthase activity [GO:0003849]; amino acid biosynthetic process [GO:0008652]; aromatic amino acid family biosynthetic process [GO:0009073]; chorismate biosynthetic process [GO:0009423]	350
A0A4P7TRI5	C4-type zinc finger protein YbiI	C413	6	6.33333	-25	zinc ion binding [GO:0008270]	88
A0A4P7TWE9	Formate acetyltransferase (EC 2.3.1.54) (Pyruvate formate-lyase)	C290	5	6.33333	-25	cytoplasm [GO:0005737]; formate C-acetyltransferase activity [GO:0008861]; glucose metabolic process [GO:0006006]	760
A0A4V1CTJ8	Aspartate--tRNA ligase (EC 6.1.1.12) (Aspartyl-tRNA synthetase) (AspRS)	C206	3	5.66667	-25	cytoplasm [GO:0005737]; aspartate-tRNA ligase activity [GO:0004815]; ATP binding [GO:0005524]; nucleic acid binding [GO:0003676]; aspartyl-tRNA aminoacylation [GO:0006422]	590
A0A4P7TLI9	dTDP-glucose 4,6-dehydratase (EC 4.2.1.46)	C170	5	5	-25	dTDP-glucose 4,6-dehydratase activity [GO:0008460]; nucleotide-sugar metabolic process [GO:0009225]	355
A0A4P7TRP1	L-serine dehydratase (EC 4.3.1.17)	C395	2	1.66667	-25	4 iron, 4 sulfur cluster binding [GO:0051539]; L-serine ammonia-lyase activity [GO:0003941]; metal ion binding [GO:0046872]; gluconeogenesis [GO:0006094]	454
A0A4P7TSB8	Phosphoribosylformylglycinamidine cyclo-ligase (EC 6.3.3.1) (AIR synthase) (AIRS) (Phosphoribosyl-aminoimidazole synthetase)	C208	5	-1.33333	-25	cytoplasm [GO:0005737]; ATP binding [GO:0005524]; phosphoribosylformylglycinamidine cyclo-ligase activity [GO:0004641]; 'de novo' IMP biosynthetic process [GO:0006189]	345
A0A4P7TNG3	1-(5-phosphoribosyl)-5-[(5-phosphoribosylamino)methylideneamino] imidazole-4-carboxamide isomerase (EC 5.3.1.16) (Phosphoribosylformimino-5-aminoimidazole carboxamide ribotide isomerase)	C123	3	-12.6667	-25	cytoplasm [GO:0005737]; 1-(5-phosphoribosyl)-5-[(5-phosphoribosylamino)methylideneamino]imidazole-4-carboxamide isomerase activity [GO:0003949]; histidine biosynthetic process [GO:0000105]	245
A0A4P7TRJ3	Aminopeptidase N (EC 3.4.11.2)	C121	2	-29.6667	-25	aminopeptidase activity [GO:0004177]; metallopeptidase activity [GO:0008237]; zinc ion binding [GO:0008270]; proteolysis [GO:0006508]	871
A0A4P7TKD5	Riboflavin biosynthesis protein [Includes: Riboflavin kinase (EC 2.7.1.26) (Flavokinase); FMN adenylyltransferase (EC 2.7.7.2) (FAD pyrophosphorylase) (FAD synthase)]	C20	8	7.66667	-25.5	ATP binding [GO:0005524]; FMN adenylyltransferase activity [GO:0003919]; riboflavin kinase activity [GO:0008531]; FAD biosynthetic process [GO:0006747]; FMN biosynthetic process [GO:0009398]; phosphorylation [GO:0016310]; riboflavin biosynthetic process [GO:0009231]	313
A0A4P7TSK7	Adenylosuccinate synthetase (AMPSase) (AdSS) (EC 6.3.4.4) (IMP--aspartate ligase)	C143	3	-0.333333	-25.5	cytoplasm [GO:0005737]; adenylosuccinate synthase activity [GO:0004019]; GTP binding [GO:0005525]; magnesium ion binding [GO:0000287]; 'de novo' AMP biosynthetic process [GO:0044208]	432
A0A4P7TQ19	Elongation factor Tu (EF-Tu)	C70	2	-0.333333	-25.5	cytoplasm [GO:0005737]; GTP binding [GO:0005525]; GTPase activity [GO:0003924]; guanosine tetraphosphate binding [GO:0097216]; translation elongation factor activity [GO:0003746]	394
A0A4V1CU93	Methionine aminopeptidase (MAP) (MetAP) (EC 3.4.11.18) (Peptidase M)	C256	34	-2	-25.5	metalloaminopeptidase activity [GO:0070006]; transition metal ion binding [GO:0046914]; protein initiator methionine removal [GO:0070084]; proteolysis [GO:0006508]	264
A0A4P7TQA0	DNA gyrase subunit B (EC 5.6.2.2)	C329	21	-6.33333	-25.5	chromosome [GO:0005694]; cytoplasm [GO:0005737]; ATP binding [GO:0005524]; DNA binding [GO:0003677]; DNA topoisomerase type II (double strand cut, ATP-hydrolyzing) activity [GO:0003918]; metal ion binding [GO:0046872]; DNA topological change [GO:0006265]; DNA-templated DNA replication [GO:0006261]	804
A0A4P7TNM3	Phosphofructokinase	C91	2	-16.6667	-25.5	1-phosphofructokinase activity [GO:0008662]; ATP binding [GO:0005524]	312
A0A4P7TRW7	Shikimate dehydrogenase (NADP(+)) (SDH) (EC 1.1.1.25)	C476	2	-21.6667	-25.5	NADP binding [GO:0050661]; shikimate 3-dehydrogenase (NADP+) activity [GO:0004764]; amino acid biosynthetic process [GO:0008652]; aromatic amino acid family biosynthetic process [GO:0009073]; chorismate biosynthetic process [GO:0009423]; shikimate metabolic process [GO:0019632]	272
A0A4P7TMM2	Acid-sensing system DNA-binding response regulator EvgA	C344	5	5.33333	-26	DNA binding [GO:0003677]; phosphorelay signal transduction system [GO:0000160]; regulation of DNA-templated transcription [GO:0006355]	204
A0A4P7TQ77	Exoribonuclease 2 (EC 3.1.13.1) (Exoribonuclease II) (RNase II) (Ribonuclease II)	C92	2	3.33333	-26	cytosol [GO:0005829]; exoribonuclease II activity [GO:0008859]; RNA binding [GO:0003723]; mRNA catabolic process [GO:0006402]	644
A0A4P7TRZ5	ATP-dependent 6-phosphofructokinase (ATP-PFK) (Phosphofructokinase) (EC 2.7.1.11) (Phosphohexokinase)	C284	2	7.66667	-26.5	cytoplasm [GO:0005737]; 6-phosphofructokinase activity [GO:0003872]; ATP binding [GO:0005524]; diphosphate-fructose-6-phosphate 1-phosphotransferase activity [GO:0047334]; metal ion binding [GO:0046872]; fructose 6-phosphate metabolic process [GO:0006002]	320
A0A4P7TU09	UDP-N-acetylenolpyruvoylglucosamine reductase (EC 1.3.1.98) (UDP-N-acetylmuramate dehydrogenase)	C144	2	6	-26.5	cytoplasm [GO:0005737]; FAD binding [GO:0071949]; UDP-N-acetylmuramate dehydrogenase activity [GO:0008762]; cell cycle [GO:0007049]; cell division [GO:0051301]; cell wall organization [GO:0071555]; peptidoglycan biosynthetic process [GO:0009252]; regulation of cell shape [GO:0008360]	342
A0A4P7TMR3	Glycerol-3-phosphate dehydrogenase (EC 1.1.5.3)	C81	9	4.33333	-26.5	glycerol-3-phosphate dehydrogenase complex [GO:0009331]; sn-glycerol-3-phosphate:ubiquinone-8 oxidoreductase activity [GO:0052591]; glycerol-3-phosphate metabolic process [GO:0006072]	501
A0A4P7TSJ9	DsrE/F sulfur relay family protein YchN	C272	2	-8.66667	-26.5		117
A0A4P7TNL5	Alanine transaminase (EC 2.6.1.2)	C357	4	-24	-26.5	L-alanine:2-oxoglutarate aminotransferase activity [GO:0004021]; pyridoxal phosphate binding [GO:0030170]; biosynthetic process [GO:0009058]	412
A0A4P7TMK3	Peptide chain release factor 2 (RF-2)	C274	4	2.66667	-27	cytoplasm [GO:0005737]; translation release factor activity, codon specific [GO:0016149]	365
A0A4P7TK13	D-serine dehydratase (EC 4.3.1.18) (D-serine deaminase) (DSD)	C233	2	2.66667	-27	D-serine ammonia-lyase activity [GO:0008721]; hydro-lyase activity [GO:0016836]; pyridoxal phosphate binding [GO:0030170]; D-amino acid metabolic process [GO:0046416]	442
A0A4V1CU51	Carbonic anhydrase (EC 4.2.1.1) (Carbonate dehydratase)	C42	6	-3	-27	carbonate dehydratase activity [GO:0004089]; zinc ion binding [GO:0008270]; carbon utilization [GO:0015976]	220
A0A4P7TQ53	SDR family oxidoreductase UcpA (EC 1.-.-.-)	C636	2	15.3333	-27.5	oxidoreductase activity [GO:0016491]	263
A0A4P7TQ98	Tryptophanase (EC 4.1.99.1) (L-tryptophan indole-lyase) (TNase)	C412	2	13	-27.5	tryptophanase activity [GO:0009034]	471
A0A4P7TNS8	Phosphate acetyltransferase (EC 2.3.1.8) (Phosphotransacetylase)	C432	9	1.66667	-27.5	cytoplasm [GO:0005737]; phosphate acetyltransferase activity [GO:0008959]; acetyl-CoA biosynthetic process [GO:0006085]	714
A0A4P7TRI5	Glycine dehydrogenase (decarboxylating) (EC 1.4.4.2) (Glycine cleavage system P-protein) (Glycine decarboxylase) (Glycine dehydrogenase (aminomethyl-transferring))	C281	2	-1.33333	-27.5	glycine dehydrogenase (decarboxylating) activity [GO:0004375]; glycine decarboxylation via glycine cleavage system [GO:0019464]	957
A0A4P7TIT0	Asparagine--tRNA ligase (EC 6.1.1.22) (Asparaginyl-tRNA synthetase) (AsnRS)	C250	5	-5.66667	-27.5	cytoplasm [GO:0005737]; asparagine-tRNA ligase activity [GO:0004816]; ATP binding [GO:0005524]; nucleic acid binding [GO:0003676]; asparaginyl-tRNA aminoacylation [GO:0006421]	466
A0A4P7TJ80	UDP-N-acetylmuramate--L-alanyl-gamma-D-glutamyl-meso-2,6-diaminoheptandioate ligase (EC 6.3.2.45) (Murein peptide ligase) (UDP-N-acetylmuramate:L-alanyl-gamma-D-glutamyl-meso-diaminopimelate ligase)	C512	2	-38.6667	-27.5	ATP binding [GO:0005524]; UDP-N-acetylmuramate-L-alanyl-gamma-D-glutamyl-meso-2,6-diaminoheptanedioate ligase activity [GO:0106418]; cell cycle [GO:0007049]; cell division [GO:0051301]; cell wall organization [GO:0071555]; peptidoglycan biosynthetic process [GO:0009252]; peptidoglycan turnover [GO:0009254]; regulation of cell shape [GO:0008360]	457
A0A4P7TIX9	RNA polymerase-associated protein RapA (EC 3.6.4.-) (ATP-dependent helicase HepA)	C99	5	6.66667	-28	ATP binding [GO:0005524]; ATP-dependent chromatin remodeler activity [GO:0140658]; DNA binding [GO:0003677]; helicase activity [GO:0004386]; hydrolase activity, acting on acid anhydrides [GO:0016817]; regulation of DNA-templated transcription [GO:0006355]	968
A0A4P7TU58	PTS N-acetyl glucosamine transporter subunit IIABC	C177	9	4.66667	-28	organelle inner membrane [GO:0019866]; plasma membrane [GO:0005886]; kinase activity [GO:0016301]; N-acetylglucosamine transmembrane transporter activity [GO:0015572]; protein-N(PI)-phosphohistidine-sugar phosphotransferase activity [GO:0008982]; phosphoenolpyruvate-dependent sugar phosphotransferase system [GO:0009401]; phosphorylation [GO:0016310]	648
A0A4P7TJU8	D-3-phosphoglycerate dehydrogenase (EC 1.1.1.399) (EC 1.1.1.95) (2-oxoglutarate reductase)	C56	3	-2	-28	cytoplasm [GO:0005737]; NAD binding [GO:0051287]; phosphoglycerate dehydrogenase activity [GO:0004617]; L-serine biosynthetic process [GO:0006564]	410
A0A4P7TN92	L-fucose mutarotase (EC 5.1.3.29) (Fucose 1-epimerase) (Type-2 mutarotase)	C323	9	-5.66667	-28	cytoplasm [GO:0005737]; D-ribose pyranase activity [GO:0062193]; fucose binding [GO:0042806]; L-fucose mutarotase activity [GO:0036373]; L-fucose metabolic process [GO:0042354]	140
A0A4P7TMJ0	Thymidine kinase (EC 2.7.1.21)	C182	3	-12.3333	-28	cytoplasm [GO:0005737]; ATP binding [GO:0005524]; thymidine kinase activity [GO:0004797]; zinc ion binding [GO:0008270]; DNA biosynthetic process [GO:0071897]; phosphorylation [GO:0016310]	205
A0A4P7TIQ2	Threonine--tRNA ligase (EC 6.1.1.3) (Threonyl-tRNA synthetase) (ThrRS)	C289	8	2.66667	-28.5	cytoplasm [GO:0005737]; ATP binding [GO:0005524]; metal ion binding [GO:0046872]; threonine-tRNA ligase activity [GO:0004829]; tRNA binding [GO:0000049]; threonyl-tRNA aminoacylation [GO:0006435]	642
A0A4P7TKP0	GMP synthase [glutamine-hydrolyzing] (EC 6.3.5.2) (GMP synthetase) (Glutamine amidotransferase)	C77	2	0.666667	-28.5	ATP binding [GO:0005524]; GMP synthase activity [GO:0003921]; glutamine metabolic process [GO:0006541]	525
A0A4V1CTN0	Phosphate acetyltransferase (EC 2.3.1.8) (Phosphotransacetylase)	C52	5	-3	-28.5	cytoplasm [GO:0005737]; phosphate acetyltransferase activity [GO:0008959]; acetyl-CoA biosynthetic process [GO:0006085]	714
A0A4P7TR08	D-alanine--D-alanine ligase (EC 6.3.2.4) (D-Ala-D-Ala ligase) (D-alanylalanine synthetase)	C295	6	-4	-28.5	cytoplasm [GO:0005737]; ATP binding [GO:0005524]; D-alanine-D-alanine ligase activity [GO:0008716]; metal ion binding [GO:0046872]; cell wall organization [GO:0071555]; peptidoglycan biosynthetic process [GO:0009252]; regulation of cell shape [GO:0008360]	364
A0A4P7TIY8	Glutathione synthetase (EC 6.3.2.3) (GSH synthetase) (GSH-S) (GSHase) (Glutathione synthase)	C374	3	-4	-28.5	ATP binding [GO:0005524]; glutathione synthase activity [GO:0004363]; metal ion binding [GO:0046872]	316
A0A4P7TLN4	Imidazole glycerol phosphate synthase subunit HisH (EC 4.3.2.10) (IGP synthase glutaminase subunit) (EC 3.5.1.2) (IGP synthase subunit HisH) (ImGP synthase subunit HisH) (IGPS subunit HisH)	C422	8	5	-29	cytoplasm [GO:0005737]; glutaminase activity [GO:0004359]; imidazoleglycerol-phosphate synthase activity [GO:0000107]; lyase activity [GO:0016829]; glutamine metabolic process [GO:0006541]; histidine biosynthetic process [GO:0000105]	196
A0A4P7TJW9	DUF1456 family protein	C502	11	4.33333	-29		156
A0A4P7TN33	Bifunctional chorismate mutase/prephenate dehydratase (EC 4.2.1.51) (EC 5.4.99.5) (Chorismate mutase-prephenate dehydratase) (p-protein)	C356	3	0.666667	-29	cytoplasm [GO:0005737]; chorismate mutase activity [GO:0004106]; prephenate dehydratase activity [GO:0004664]; chorismate metabolic process [GO:0046417]; L-phenylalanine biosynthetic process [GO:0009094]	386
A0A4P7TNS8	Glucans biosynthesis protein D	C424	8	-0.666667	-29	periplasmic space [GO:0042597]; carbohydrate binding [GO:0030246]; catalytic activity [GO:0003824]; glucan biosynthetic process [GO:0009250]	551
A0A4P7TQK3	Phosphoenolpyruvate-protein phosphotransferase (EC 2.7.3.9) (Phosphotransferase system, enzyme I)	C388	7	-7	-29	cytoplasm [GO:0005737]; kinase activity [GO:0016301]; metal ion binding [GO:0046872]; phosphoenolpyruvate-protein phosphotransferase activity [GO:0008965]; phosphoenolpyruvate-dependent sugar phosphotransferase system [GO:0009401]; phosphorylation [GO:0016310]	575
A0A4P7TJR0	ATP-binding protein Uup (EC 3.6.1.-)	C257	4	-9.33333	-29	cytoplasm [GO:0005737]; ATP binding [GO:0005524]; ATP hydrolysis activity [GO:0016887]; DNA binding [GO:0003677]; ribosome binding [GO:0043022]; DNA repair [GO:0006281]	635
A0A4P7TJX5	Pyridoxine/pyridoxal/pyridoxamine kinase (PN/PL/PM kinase) (EC 2.7.1.35) (B6-vitamer kinase)	C236	4	4.66667	-30	ATP binding [GO:0005524]; magnesium ion binding [GO:0000287]; pyridoxal kinase activity [GO:0008478]; zinc ion binding [GO:0008270]; phosphorylation [GO:0016310]; pyridoxal 5'-phosphate salvage [GO:0009443]	283
A0A4P7TMB1	L-threonine 3-dehydrogenase (TDH) (EC 1.1.1.103)	C61	22	2.66667	-30.5	cytoplasm [GO:0005737]; L-threonine 3-dehydrogenase activity [GO:0008743]; zinc ion binding [GO:0008270]; L-threonine catabolic process to glycine [GO:0019518]	341
A0A4P7TSS8	Thiol peroxidase (Tpx) (EC 1.11.1.24) (Peroxiredoxin tpx) (Prx) (Thioredoxin peroxidase) (Thioredoxin-dependent peroxiredoxin)	C120	2	0	-30.5	thioredoxin peroxidase activity [GO:0008379]	168
A0A4P7TLV1	Putative glucose-6-phosphate 1-epimerase (EC 5.1.3.15)	C15	12	-11.3333	-30.5	carbohydrate binding [GO:0030246]; glucose-6-phosphate 1-epimerase activity [GO:0047938]; carbohydrate metabolic process [GO:0005975]	294
A0A4P7TQB1	UPF0227 protein YcfP	C385	2	14.3333	-31	hydrolase activity [GO:0016787]	180
A0A4P7TLD6	Gfo/Idh/MocA family oxidoreductase	C39	2	5.33333	-31	nucleotide binding [GO:0000166]	332
A0A4P7TP25	Bifunctional NAD(P)H-hydrate repair enzyme (Nicotinamide nucleotide repair protein) [Includes: ADP-dependent (S)-NAD(P)H-hydrate dehydratase (EC 4.2.1.136) (ADP-dependent NAD(P)HX dehydratase); NAD(P)H-hydrate epimerase (EC 5.1.99.6)]	C81	5	4.66667	-31	ADP-dependent NAD(P)H-hydrate dehydratase activity [GO:0052855]; ATP binding [GO:0005524]; metal ion binding [GO:0046872]; NADHX epimerase activity [GO:0052856]; NADPHX epimerase activity [GO:0052857]; nicotinamide nucleotide metabolic process [GO:0046496]	515
A0A4P7TID8	Ribosome-binding ATPase YchF	C92	5	-1.33333	-31	ATP binding [GO:0005524]; ATP hydrolysis activity [GO:0016887]; GTP binding [GO:0005525]; ribosomal large subunit binding [GO:0043023]	363
A0A4P7TMC2	Bifunctional NADP-dependent 3-hydroxy acid dehydrogenase/3-hydroxypropionate dehydrogenase YdfG (EC 1.1.1.298, EC 1.1.1.381)	C80	5	-6	-31	3-hydroxypropionate dehydrogenase (NADP+) activity [GO:0035527]	248
A0A4P7TMJ7	Tellurite resistance methyltransferase TehB (EC 2.1.1.265)	C168	3	-7.66667	-31	cytoplasm [GO:0005737]; S-adenosylmethionine-dependent methyltransferase activity [GO:0008757]; methylation [GO:0032259]; response to tellurium ion [GO:0046690]	197
A0A4P7TMU9	Aconitate hydratase (Aconitase) (EC 4.2.1.3)	C164	8	17.3333	-32	4 iron, 4 sulfur cluster binding [GO:0051539]; aconitate hydratase activity [GO:0003994]; citrate dehydratase activity [GO:0047780]; metal ion binding [GO:0046872]; tricarboxylic acid cycle [GO:0006099]	891
A0A4P7TR60	3-oxoacyl-[acyl-carrier-protein] synthase 2 (EC 2.3.1.179)	C180	3	11.3333	-32	3-oxoacyl-[acyl-carrier-protein] synthase activity [GO:0004315]; fatty acid biosynthetic process [GO:0006633]	413
A0A4P7TPW9	1-deoxy-D-xylulose 5-phosphate reductoisomerase (DXP reductoisomerase) (EC 1.1.1.267) (1-deoxyxylulose-5-phosphate reductoisomerase) (2-C-methyl-D-erythritol 4-phosphate synthase)	C38	9	2.33333	-32	1-deoxy-D-xylulose-5-phosphate reductoisomerase activity [GO:0030604]; isomerase activity [GO:0016853]; metal ion binding [GO:0046872]; NADPH binding [GO:0070402]; isopentenyl diphosphate biosynthetic process, methylerythritol 4-phosphate pathway [GO:0019288]; terpenoid biosynthetic process [GO:0016114]	398
A0A4P7TQ85	Ribosome-binding ATPase YchF	C15	2	0.666667	-32	ATP binding [GO:0005524]; ATP hydrolysis activity [GO:0016887]; GTP binding [GO:0005525]; ribosomal large subunit binding [GO:0043023]	363
A0A4P7TMJ7	UDP-N-acetylmuramoyl-tripeptide--D-alanyl-D-alanine ligase (EC 6.3.2.10) (D-alanyl-D-alanine-adding enzyme)	C140	2	-31.6667	-32	cytoplasm [GO:0005737]; ATP binding [GO:0005524]; UDP-N-acetylmuramoyl-tripeptide-D-alanyl-D-alanine ligase activity [GO:0047480]; UDP-N-acetylmuramoylalanyl-D-glutamyl-2,6-diaminopimelate-D-alanyl-D-alanine ligase activity [GO:0008766]; cell cycle [GO:0007049]; cell division [GO:0051301]; cell wall organization [GO:0071555]; peptidoglycan biosynthetic process [GO:0009252]; regulation of cell sha…	452
A0A4P7TRZ5	Biofilm development protein YmgB/AriR	C120	4	9	-32.5	cellular response to acidic pH [GO:0071468]	80
A0A4P7TID8	Pyruvate:ferredoxin (Flavodoxin) oxidoreductase	C255	2	0.666667	-32.5	4 iron, 4 sulfur cluster binding [GO:0051539]; iron ion binding [GO:0005506]; oxidoreductase activity, acting on the aldehyde or oxo group of donors [GO:0016903]; thiamine pyrophosphate binding [GO:0030976]; electron transport chain [GO:0022900]	1174
A0A4P7TJW0	ATP-dependent 6-phosphofructokinase (ATP-PFK) (Phosphofructokinase) (EC 2.7.1.11) (Phosphohexokinase)	C84	3	-1.66667	-32.5	cytoplasm [GO:0005737]; 6-phosphofructokinase activity [GO:0003872]; ATP binding [GO:0005524]; diphosphate-fructose-6-phosphate 1-phosphotransferase activity [GO:0047334]; metal ion binding [GO:0046872]; fructose 6-phosphate metabolic process [GO:0006002]	320
A0A4P7TLL2	Pyridoxal phosphate-dependent aminotransferase	C375	5	-3	-32.5	pyridoxal phosphate binding [GO:0030170]; transaminase activity [GO:0008483]; biosynthetic process [GO:0009058]	405
A0A4P7TK37	Gfo/Idh/MocA family oxidoreductase	C148	7	6	-33	nucleotide binding [GO:0000166]	332
A0A4P7TST7	N-acetylmuramic acid 6-phosphate etherase (MurNAc-6-P etherase) (EC 4.2.1.126) (N-acetylmuramic acid 6-phosphate hydrolase) (N-acetylmuramic acid 6-phosphate lyase)	C154	2	3.66667	-33	carbohydrate derivative binding [GO:0097367]; carbon-oxygen lyase activity [GO:0016835]; 1,6-anhydro-N-acetyl-beta-muramic acid catabolic process [GO:0097175]; amino sugar catabolic process [GO:0046348]; carbohydrate metabolic process [GO:0005975]; N-acetylmuramic acid catabolic process [GO:0097173]; peptidoglycan turnover [GO:0009254]	298
A0A4P7TTR8	Arabinose 5-phosphate isomerase (API) (EC 5.3.1.13)	C57	9	0.666667	-33	arabinose-5-phosphate isomerase activity [GO:0019146]; carbohydrate derivative binding [GO:0097367]; metal ion binding [GO:0046872]; lipopolysaccharide biosynthetic process [GO:0009103]	328
A0A4P7TMM2	Type III secretion system translocator chaperone SicA	C112	2	5	-33.5		155
A0A4P7TJ35	Isocitrate dehydrogenase [NADP] (EC 1.1.1.42)	C41	2	-1	-33.5	isocitrate dehydrogenase (NADP+) activity [GO:0004450]; magnesium ion binding [GO:0000287]; NAD binding [GO:0051287]; glyoxylate cycle [GO:0006097]; tricarboxylic acid cycle [GO:0006099]	416
A0A4P7TJN8	CTP synthase (EC 6.3.4.2) (Cytidine 5'-triphosphate synthase) (Cytidine triphosphate synthetase) (CTP synthetase) (CTPS) (UTP--ammonia ligase)	C79	2	-5.33333	-33.5	ATP binding [GO:0005524]; CTP synthase activity [GO:0003883]; glutaminase activity [GO:0004359]; metal ion binding [GO:0046872]; 'de novo' CTP biosynthetic process [GO:0044210]; glutamine metabolic process [GO:0006541]	545
A0A4P7TQL4	4-hydroxy-3-methylbut-2-en-1-yl diphosphate synthase (flavodoxin) (EC 1.17.7.3) (1-hydroxy-2-methyl-2-(E)-butenyl 4-diphosphate synthase)	C88	11	-6	-33.5	4 iron, 4 sulfur cluster binding [GO:0051539]; 4-hydroxy-3-methylbut-2-en-1-yl diphosphate synthase activity [GO:0046429]; iron ion binding [GO:0005506]; isopentenyl diphosphate biosynthetic process, methylerythritol 4-phosphate pathway [GO:0019288]; terpenoid biosynthetic process [GO:0016114]	375
A0A4P7TJP3	Exoribonuclease 2 (EC 3.1.13.1) (Exoribonuclease II) (RNase II) (Ribonuclease II)	C273	7	-10.6667	-33.5	cytosol [GO:0005829]; exoribonuclease II activity [GO:0008859]; RNA binding [GO:0003723]; mRNA catabolic process [GO:0006402]	644
A0A4P7TJY5	Arabinose 5-phosphate isomerase (API) (EC 5.3.1.13)	C449	3	6.33333	-34	arabinose-5-phosphate isomerase activity [GO:0019146]; carbohydrate derivative binding [GO:0097367]; metal ion binding [GO:0046872]; lipopolysaccharide biosynthetic process [GO:0009103]	321
A0A4P7TJ40	DnaA regulatory inactivator Hda	C61	2	5.33333	-34	DNA replication [GO:0006260]; negative regulation of DNA-templated DNA replication initiation [GO:0032297]	248
A0A4P7TU70	Inorganic pyrophosphatase (EC 3.6.1.1) (Pyrophosphate phospho-hydrolase) (PPase)	C113	13	-1.33333	-34	cytoplasm [GO:0005737]; inorganic diphosphate phosphatase activity [GO:0004427]; magnesium ion binding [GO:0000287]; phosphate-containing compound metabolic process [GO:0006796]	176
A0A4P7TLG3	AMP nucleosidase (EC 3.2.2.4) (AMP nucleosidase)	C363	2	-1.66667	-34	AMP nucleosidase activity [GO:0008714]	454
A0A4P7TJM2	Cysteine desulfurase sulfur acceptor subunit CsdE	C210	13	-10	-34		147
A0A4P7TMW6	Pertactin central region domain-containing protein	C405	2	-17	-34		418
A0A4P7TQD3	Chaperonin GroEL (EC 5.6.1.7) (60 kDa chaperonin) (Chaperonin-60) (Cpn60)	C458	2	-19.3333	-34	cytoplasm [GO:0005737]; ATP binding [GO:0005524]; ATP-dependent protein folding chaperone [GO:0140662]; isomerase activity [GO:0016853]; unfolded protein binding [GO:0051082]; protein refolding [GO:0042026]	548
A0A4P7TK22	DUF406 family protein	C59	6	-22.6667	-34		94
A0A4P7TIT6	D-lactate dehydrogenase (EC 1.1.1.28)	C173	2	10.3333	-34.5	cytoplasm [GO:0005737]; D-lactate dehydrogenase activity [GO:0008720]; NAD binding [GO:0051287]	329
A0A4P7TRI5	Thiol peroxidase (Tpx) (EC 1.11.1.24) (Peroxiredoxin tpx) (Prx) (Thioredoxin peroxidase) (Thioredoxin-dependent peroxiredoxin)	C294	8	0.333333	-34.5	thioredoxin peroxidase activity [GO:0008379]	168
A0A4V1CU49	UDP-N-acetylglucosamine 1-carboxyvinyltransferase (EC 2.5.1.7) (Enoylpyruvate transferase) (UDP-N-acetylglucosamine enolpyruvyl transferase) (EPT)	C179	8	-2.66667	-34.5	cytoplasm [GO:0005737]; UDP-N-acetylglucosamine 1-carboxyvinyltransferase activity [GO:0008760]; cell cycle [GO:0007049]; cell division [GO:0051301]; cell wall organization [GO:0071555]; peptidoglycan biosynthetic process [GO:0009252]; regulation of cell shape [GO:0008360]; UDP-N-acetylgalactosamine biosynthetic process [GO:0019277]	419
A0A4P7TSU3	UDP-N-acetylglucosamine 1-carboxyvinyltransferase (EC 2.5.1.7) (Enoylpyruvate transferase) (UDP-N-acetylglucosamine enolpyruvyl transferase) (EPT)	C132	2	-22.3333	-34.5	cytoplasm [GO:0005737]; UDP-N-acetylglucosamine 1-carboxyvinyltransferase activity [GO:0008760]; cell cycle [GO:0007049]; cell division [GO:0051301]; cell wall organization [GO:0071555]; peptidoglycan biosynthetic process [GO:0009252]; regulation of cell shape [GO:0008360]; UDP-N-acetylgalactosamine biosynthetic process [GO:0019277]	419
A0A4P7TLB5	Phosphate-specific transport system accessory protein PhoU	C324	2	-2.33333	-35	cytoplasm [GO:0005737]; hydrolase activity [GO:0016787]; intracellular phosphate ion homeostasis [GO:0030643]; negative regulation of phosphate metabolic process [GO:0045936]; phosphate ion transport [GO:0006817]	241
A0A4V1CTN6	Tryptophanase (EC 4.1.99.1) (L-tryptophan indole-lyase) (TNase)	C195	4	-3	-35	tryptophanase activity [GO:0009034]	471
A0A4P7TMB1	dTDP-4-dehydrorhamnose reductase (EC 1.1.1.133)	C95	12	-3	-35	dTDP-4-dehydrorhamnose reductase activity [GO:0008831]; dTDP-rhamnose biosynthetic process [GO:0019305]; O antigen biosynthetic process [GO:0009243]	299
A0A4P7TSR3	Bifunctional glutathionylspermidine amidase/synthase	C381	4	-4	-35		619
A0A4P7TT31	Glutamate-1-semialdehyde 2,1-aminomutase (GSA) (EC 5.4.3.8) (Glutamate-1-semialdehyde aminotransferase) (GSA-AT)	C72	2	-7.33333	-35	cytoplasm [GO:0005737]; glutamate-1-semialdehyde 2,1-aminomutase activity [GO:0042286]; pyridoxal phosphate binding [GO:0030170]; transaminase activity [GO:0008483]; protoporphyrinogen IX biosynthetic process [GO:0006782]	426
A0A4P7TSR3	N-acetyltransferase	C115	4	-13.6667	-35	acyltransferase activity, transferring groups other than amino-acyl groups [GO:0016747]	167
A0A4P7TK98	DNA oxidative demethylase AlkB (EC 1.14.11.33)	C203	2	-15	-35	methyltransferase activity [GO:0008168]; oxidative DNA demethylase activity [GO:0035516]; DNA repair [GO:0006281]; methylation [GO:0032259]	216
A0A4P7TNK7	Alkyl hydroperoxide reductase subunit F	C841	11	-9.33333	-35.5	alkyl hydroperoxide reductase activity [GO:0008785]; flavin adenine dinucleotide binding [GO:0050660]; NAD binding [GO:0051287]; response to reactive oxygen species [GO:0000302]	521
A0A4P7TPY5	Aldehyde-alcohol dehydrogenase	C138	27	-9.66667	-35.5	acetaldehyde dehydrogenase (acetylating) activity [GO:0008774]; alcohol dehydrogenase (NAD+) activity [GO:0004022]; metal ion binding [GO:0046872]; alcohol metabolic process [GO:0006066]; carbon utilization [GO:0015976]	891
A0A4P7TMM2	Protein deglycase YajL (EC 3.5.1.124)	C399	2	2.66667	-36	hydrolase activity [GO:0016787]	196
A0A4P7TPD6	Exoribonuclease 2 (EC 3.1.13.1) (Exoribonuclease II) (RNase II) (Ribonuclease II)	C47	3	-19	-36	cytosol [GO:0005829]; exoribonuclease II activity [GO:0008859]; RNA binding [GO:0003723]; mRNA catabolic process [GO:0006402]	644
A0A4P7TSQ6	Universal stress protein UspF	C63	2	-21	-36		144
A0A4P7TNY3	Chaperedoxin	C476	2	-31.6667	-36		284
A0A4P7TRV8	Aldose 1-epimerase (EC 5.1.3.3)	C136	3	4.33333	-36.5	aldose 1-epimerase activity [GO:0004034]; carbohydrate binding [GO:0030246]; galactose metabolic process [GO:0006012]	346
A0A4P7TP04	Phosphopentomutase (EC 5.4.2.7) (Phosphodeoxyribomutase)	C168	4	2.33333	-36.5	cytoplasm [GO:0005737]; magnesium ion binding [GO:0000287]; manganese ion binding [GO:0030145]; phosphopentomutase activity [GO:0008973]; 5-phosphoribose 1-diphosphate biosynthetic process [GO:0006015]; cellular metabolic compound salvage [GO:0043094]; deoxyribonucleotide catabolic process [GO:0009264]	407
A0A4P7TP86	Probable phosphoglycerate mutase GpmB (EC 5.4.2.-) (PGAM) (Phosphoglyceromutase)	C398	3	-4.33333	-36.5	membrane [GO:0016020]; phosphoglycerate mutase activity [GO:0004619]; glycolytic process [GO:0006096]	215
A0A4P7TSV7	(Fe-S)-binding protein	C80	4	-5	-36.5		239
A0A4P7TRW5	Guanosine-inosine kinase (EC 2.7.1.73)	C350	3	-5	-37	ATP binding [GO:0005524]; guanosine kinase activity [GO:0106366]; inosine kinase activity [GO:0008906]; GMP salvage [GO:0032263]; IMP salvage [GO:0032264]; phosphorylation [GO:0016310]; purine ribonucleoside salvage [GO:0006166]	434
A0A4P7TIL4	Hydrogenase 2 large subunit	C433	2	21.3333	-38	plasma membrane [GO:0005886]; ferredoxin hydrogenase activity [GO:0008901]; nickel cation binding [GO:0016151]; respiratory electron transport chain [GO:0022904]	567
A0A4P7TRS0	Phosphoenolpyruvate synthase (PEP synthase) (EC 2.7.9.2) (Pyruvate, water dikinase)	C39	2	6.33333	-38	ATP binding [GO:0005524]; metal ion binding [GO:0046872]; pyruvate, water dikinase activity [GO:0008986]; gluconeogenesis [GO:0006094]; phosphorylation [GO:0016310]; pyruvate metabolic process [GO:0006090]	792
A0A4P7TQA7	Succinate--CoA ligase [ADP-forming] subunit beta (EC 6.2.1.5) (Succinyl-CoA synthetase subunit beta) (SCS-beta)	C501	6	0	-38	cytoplasm [GO:0005737]; ATP binding [GO:0005524]; magnesium ion binding [GO:0000287]; succinate-CoA ligase (ADP-forming) activity [GO:0004775]; tricarboxylic acid cycle [GO:0006099]	388
A0A4P7TVW2	2-dehydro-3-deoxyphosphooctonate aldolase (EC 2.5.1.55) (3-deoxy-D-manno-octulosonic acid 8-phosphate synthase) (KDO-8-phosphate synthase) (KDO 8-P synthase) (KDOPS) (Phospho-2-dehydro-3-deoxyoctonate aldolase)	C169	3	-3.33333	-38	cytoplasm [GO:0005737]; 3-deoxy-8-phosphooctulonate synthase activity [GO:0008676]; keto-3-deoxy-D-manno-octulosonic acid biosynthetic process [GO:0019294]	284
A0A4P7TMK9	Selenide, water dikinase (EC 2.7.9.3) (Selenium donor protein) (Selenophosphate synthase)	C249	2	-3.33333	-38	ATP binding [GO:0005524]; magnesium ion binding [GO:0000287]; selenide, water dikinase activity [GO:0004756]; phosphorylation [GO:0016310]; selenocysteine biosynthetic process [GO:0016260]	347
A0A4P7TQD1	Ribonuclease PH (RNase PH) (EC 2.7.7.56) (tRNA nucleotidyltransferase)	C325	6	-4.33333	-38	3'-5'-RNA exonuclease activity [GO:0000175]; phosphate-dependent exonuclease activity [GO:0009022]; tRNA binding [GO:0000049]; rRNA catabolic process [GO:0016075]; rRNA processing [GO:0006364]; tRNA processing [GO:0008033]	238
A0A4P7TKH9	3-dehydroquinate synthase (DHQS) (EC 4.2.3.4)	C70	3	-5	-38	cytoplasm [GO:0005737]; 3-dehydroquinate synthase activity [GO:0003856]; metal ion binding [GO:0046872]; nucleotide binding [GO:0000166]; amino acid biosynthetic process [GO:0008652]; aromatic amino acid family biosynthetic process [GO:0009073]; chorismate biosynthetic process [GO:0009423]	362
A0A4P7TL81	Iron-sulfur cluster carrier protein	C138	11	-6.33333	-38	ATP binding [GO:0005524]; ATP hydrolysis activity [GO:0016887]; ATP-dependent FeS chaperone activity [GO:0140663]; iron-sulfur cluster binding [GO:0051536]; metal ion binding [GO:0046872]; iron-sulfur cluster assembly [GO:0016226]	369
A0A4P7TM25	Universal stress protein UspE	C172	3	-15.3333	-38		316
A0A4V1CTV9	Glyoxalase	C52	2	-9.33333	-38.5	lyase activity [GO:0016829]	217
A0A4P7TMM2	Glutaredoxin	C271	2	34.6667	-39	cytoplasm [GO:0005737]; glutathione disulfide oxidoreductase activity [GO:0015038]; cell redox homeostasis [GO:0045454]; deoxyribonucleotide biosynthetic process [GO:0009263]	83
A0A4P7TR84	Malonyl CoA-acyl carrier protein transacylase (EC 2.3.1.39)	C15	2	20.6667	-39	[acyl-carrier-protein] S-malonyltransferase activity [GO:0004314]; fatty acid biosynthetic process [GO:0006633]	309
A0A4P7TMT2	CTP synthase (EC 6.3.4.2) (Cytidine 5'-triphosphate synthase) (Cytidine triphosphate synthetase) (CTP synthetase) (CTPS) (UTP--ammonia ligase)	C236	7	4	-39	ATP binding [GO:0005524]; CTP synthase activity [GO:0003883]; glutaminase activity [GO:0004359]; metal ion binding [GO:0046872]; 'de novo' CTP biosynthetic process [GO:0044210]; glutamine metabolic process [GO:0006541]	545
A0A4P7TJM2	Exoribonuclease 2 (EC 3.1.13.1) (Exoribonuclease II) (RNase II) (Ribonuclease II)	C408	4	-6	-39	cytosol [GO:0005829]; exoribonuclease II activity [GO:0008859]; RNA binding [GO:0003723]; mRNA catabolic process [GO:0006402]	644
A0A4P7TW90	Septum site-determining protein MinD (Cell division inhibitor MinD)	C91	2	-6	-39	plasma membrane [GO:0005886]; ATP binding [GO:0005524]; ATP hydrolysis activity [GO:0016887]	270
A0A4P7TSS7	Peptide deformylase (PDF) (EC 3.5.1.88) (Polypeptide deformylase)	C111	6	-12	-39	metal ion binding [GO:0046872]; peptide deformylase activity [GO:0042586]; translation [GO:0006412]	169
A0A4P7TWW7	Proline--tRNA ligase (EC 6.1.1.15) (Prolyl-tRNA synthetase) (ProRS)	C443	3	-12	-39	cytoplasm [GO:0005737]; aminoacyl-tRNA editing activity [GO:0002161]; ATP binding [GO:0005524]; proline-tRNA ligase activity [GO:0004827]; prolyl-tRNA aminoacylation [GO:0006433]	572
A0A4P7TV43	Pyruvate formate-lyase-activating enzyme (EC 1.97.1.4)	C161	2	8.66667	-39.5	cytoplasm [GO:0005737]; 4 iron, 4 sulfur cluster binding [GO:0051539]; [formate-C-acetyltransferase]-activating enzyme activity [GO:0043365]; lyase activity [GO:0016829]; metal ion binding [GO:0046872]	246
A0A4P7TTK6	Aconitate hydratase B (EC 4.2.1.3) (EC 4.2.1.99) (2-methylisocitrate dehydratase)	C710	2	0.333333	-39.5	cytosol [GO:0005829]; 2-methylisocitrate dehydratase activity [GO:0047456]; 4 iron, 4 sulfur cluster binding [GO:0051539]; aconitate hydratase activity [GO:0003994]; citrate dehydratase activity [GO:0047780]; metal ion binding [GO:0046872]; RNA binding [GO:0003723]; tricarboxylic acid cycle [GO:0006099]	865
A0A4P7TKF8	Cysteine synthase (EC 2.5.1.47)	C252	4	-4.33333	-39.5	cysteine synthase activity [GO:0004124]; cysteine biosynthetic process from serine [GO:0006535]	303
A0A4P7TPM8	Phosphoenolpyruvate-protein phosphotransferase (EC 2.7.3.9) (Phosphotransferase system, enzyme I)	C62	4	3	-40	cytoplasm [GO:0005737]; kinase activity [GO:0016301]; metal ion binding [GO:0046872]; phosphoenolpyruvate-protein phosphotransferase activity [GO:0008965]; phosphoenolpyruvate-dependent sugar phosphotransferase system [GO:0009401]; phosphorylation [GO:0016310]	575
A0A4P7TRF5	Uroporphyrinogen-III synthase (EC 4.2.1.75)	C300	9	2.33333	-40	uroporphyrinogen-III synthase activity [GO:0004852]; protoporphyrinogen IX biosynthetic process [GO:0006782]; uroporphyrinogen III biosynthetic process [GO:0006780]	246
A0A4P7TJW9	Lactate utilization protein C	C324	5	-5.33333	-40		231
A0A4V1CTY3	Ni/Fe-hydrogenase large subunit (EC 1.12.99.6)	C30	5	-13.3333	-40	plasma membrane [GO:0005886]; ferredoxin hydrogenase activity [GO:0008901]; hydrogenase (acceptor) activity [GO:0033748]; nickel cation binding [GO:0016151]; respiratory electron transport chain [GO:0022904]	597
A0A4P7TME0	Transketolase (EC 2.2.1.1)	C546	7	1	-40.5	metal ion binding [GO:0046872]; transketolase activity [GO:0004802]	663
A0A4V1CTL2	Tryptophanase (EC 4.1.99.1) (L-tryptophan indole-lyase) (TNase)	C354	2	0	-40.5	tryptophanase activity [GO:0009034]	471
A0A4P7TRI5	Gfo/Idh/MocA family oxidoreductase	C383	10	-1.33333	-40.5	nucleotide binding [GO:0000166]	332
A0A4P7TJM2	Phosphofructokinase	C446	10	-3.33333	-40.5	kinase activity [GO:0016301]; phosphotransferase activity, alcohol group as acceptor [GO:0016773]; carbohydrate metabolic process [GO:0005975]; phosphorylation [GO:0016310]	309
A0A4P7TTF7	CTP synthase (EC 6.3.4.2) (Cytidine 5'-triphosphate synthase) (Cytidine triphosphate synthetase) (CTP synthetase) (CTPS) (UTP--ammonia ligase)	C537	9	-11.6667	-40.5	ATP binding [GO:0005524]; CTP synthase activity [GO:0003883]; glutaminase activity [GO:0004359]; metal ion binding [GO:0046872]; 'de novo' CTP biosynthetic process [GO:0044210]; glutamine metabolic process [GO:0006541]	545
A0A4P7TT46	Dihydrofolate synthase/folylpolyglutamate synthase	C30	10	1.66667	-41	ATP binding [GO:0005524]; dihydrofolate synthase activity [GO:0008841]; metal ion binding [GO:0046872]; tetrahydrofolylpolyglutamate synthase activity [GO:0004326]; folic acid biosynthetic process [GO:0046656]; tetrahydrofolate biosynthetic process [GO:0046654]	422
A0A4P7TR39	50S ribosomal subunit assembly factor BipA (EC 3.6.5.-) (GTP-binding protein BipA)	C384	2	0.333333	-41	cytoplasm [GO:0005737]; GTP binding [GO:0005525]; GTPase activity [GO:0003924]; guanosine tetraphosphate binding [GO:0097216]; ribosome binding [GO:0043022]; rRNA binding [GO:0019843]; tRNA binding [GO:0000049]; ribosomal large subunit assembly [GO:0000027]	607
A0A4P7TID8	DUF853 domain-containing protein	C150	6	0	-41		500
A0A4P7TL54	Probable transcriptional regulatory protein YebC	C120	4	-5.33333	-41	cytoplasm [GO:0005737]; DNA binding [GO:0003677]; regulation of DNA-templated transcription [GO:0006355]	246
A0A4P7TSI4	Phosphoenolpyruvate synthase (PEP synthase) (EC 2.7.9.2) (Pyruvate, water dikinase)	C166	4	-4	-41.5	ATP binding [GO:0005524]; metal ion binding [GO:0046872]; pyruvate, water dikinase activity [GO:0008986]; gluconeogenesis [GO:0006094]; phosphorylation [GO:0016310]; pyruvate metabolic process [GO:0006090]	792
A0A4P7TQA7	Malate/lactate/ureidoglycolate dehydrogenase	C626	2	-11	-41.5	oxidoreductase activity [GO:0016491]	361
A0A4P7TK67	Phospho-2-dehydro-3-deoxyheptonate aldolase (EC 2.5.1.54)	C28	2	-12	-41.5	3-deoxy-7-phosphoheptulonate synthase activity [GO:0003849]; amino acid biosynthetic process [GO:0008652]; aromatic amino acid family biosynthetic process [GO:0009073]; chorismate biosynthetic process [GO:0009423]	350
A0A4V1CU33	ABC transporter ATP-binding protein	C16	2	11	-42	ATP binding [GO:0005524]; ATP hydrolysis activity [GO:0016887]	637
A0A4P7TRX5	Anaerobic glycerol-3-phosphate dehydrogenase subunit B (Anaerobic G-3-P dehydrogenase subunit B) (Anaerobic G3Pdhase B) (EC 1.1.5.3)	C166	4	7	-42	sn-glycerol-3-phosphate:ubiquinone-8 oxidoreductase activity [GO:0052591]; glycerol catabolic process [GO:0019563]; glycerol-3-phosphate metabolic process [GO:0006072]	419
A0A4P7TSB8	Phage protein	C328	5	-6.66667	-42		106
A0A4P7TQ12	Ribonucleoside-diphosphate reductase (EC 1.17.4.1)	C406	2	30	-42.5	ATP binding [GO:0005524]; ribonucleoside-diphosphate reductase activity, thioredoxin disulfide as acceptor [GO:0004748]; deoxyribonucleotide biosynthetic process [GO:0009263]; DNA replication [GO:0006260]	761
A0A4P7TN06	Isoleucine--tRNA ligase (EC 6.1.1.5) (Isoleucyl-tRNA synthetase) (IleRS)	C189	5	5.66667	-42.5	cytoplasm [GO:0005737]; aminoacyl-tRNA editing activity [GO:0002161]; ATP binding [GO:0005524]; isoleucine-tRNA ligase activity [GO:0004822]; tRNA binding [GO:0000049]; zinc ion binding [GO:0008270]; isoleucyl-tRNA aminoacylation [GO:0006428]	938
A0A4V1CTL9	ATP phosphoribosyltransferase (ATP-PRT) (ATP-PRTase) (EC 2.4.2.17)	C292	2	1.66667	-42.5	cytoplasm [GO:0005737]; ATP binding [GO:0005524]; ATP phosphoribosyltransferase activity [GO:0003879]; magnesium ion binding [GO:0000287]; histidine biosynthetic process [GO:0000105]	299
A0A4P7TKQ3	Malonyl CoA-acyl carrier protein transacylase (EC 2.3.1.39)	C168	7	-9	-42.5	[acyl-carrier-protein] S-malonyltransferase activity [GO:0004314]; fatty acid biosynthetic process [GO:0006633]	309
A0A4P7TLF5	Metal-dependent hydrolase	C247	2	-14	-42.5	deoxyribonuclease activity [GO:0004536]	265
A0A4P7TT98	Two-component system response regulator ArcA	C212	4	11.3333	-43	DNA binding [GO:0003677]; phosphorelay signal transduction system [GO:0000160]; regulation of DNA-templated transcription [GO:0006355]	238
A0A4P7TMT2	NADPH-dependent curcumin/dihydrocurcumin reductase	C202	9	4.66667	-43	oxidoreductase activity, acting on the CH-CH group of donors, NAD or NADP as acceptor [GO:0016628]	345
A0A4P7TQ94	Porphobilinogen deaminase (PBG) (EC 2.5.1.61) (Hydroxymethylbilane synthase) (HMBS) (Pre-uroporphyrinogen synthase)	C233	7	-3.66667	-43	hydroxymethylbilane synthase activity [GO:0004418]; peptidyl-pyrromethane cofactor linkage [GO:0018160]; protoporphyrinogen IX biosynthetic process [GO:0006782]	320
A0A4P7TJF9	glucarate dehydratase (EC 4.2.1.40)	C172	3	-6.66667	-43	glucarate dehydratase activity [GO:0008872]; magnesium ion binding [GO:0000287]; D-glucarate catabolic process [GO:0042838]	446
A0A4P7TTM2	Soluble pyridine nucleotide transhydrogenase (STH) (EC 1.6.1.1) (NAD(P)(+) transhydrogenase [B-specific])	C263	3	13.6667	-43.5	cytoplasm [GO:0005737]; flavin adenine dinucleotide binding [GO:0050660]; NAD(P)+ transhydrogenase (B-specific) activity [GO:0003957]; NADP metabolic process [GO:0006739]	466
A0A4P7TQV7	Cell division protein FtsA	C246	2	-19.6667	-43.5	cell division site [GO:0032153]; cytoplasmic side of plasma membrane [GO:0009898]; FtsZ-dependent cytokinesis [GO:0043093]	420
A0A4P7TS69	Phosphoenolpyruvate carboxykinase (ATP) (PCK) (PEP carboxykinase) (PEPCK) (EC 4.1.1.49)	C233	2	2	-44.5	cytoplasm [GO:0005737]; ATP binding [GO:0005524]; kinase activity [GO:0016301]; metal ion binding [GO:0046872]; phosphoenolpyruvate carboxykinase (ATP) activity [GO:0004612]; gluconeogenesis [GO:0006094]; phosphorylation [GO:0016310]	540
A0A4V1CTK0	Phosphoribosylaminoimidazole-succinocarboxamide synthase (EC 6.3.2.6) (SAICAR synthetase)	C91	5	-13.3333	-44.5	ATP binding [GO:0005524]; phosphoribosylaminoimidazolesuccinocarboxamide synthase activity [GO:0004639]; 'de novo' IMP biosynthetic process [GO:0006189]; cobalamin biosynthetic process [GO:0009236]	237
A0A4P7TMC4	GTP cyclohydrolase-2 (EC 3.5.4.25) (GTP cyclohydrolase II)	C54	2	-15.3333	-44.5	GTP binding [GO:0005525]; GTP cyclohydrolase II activity [GO:0003935]; zinc ion binding [GO:0008270]; riboflavin biosynthetic process [GO:0009231]	196
A0A4P7TJR3	GTP cyclohydrolase-2 (EC 3.5.4.25) (GTP cyclohydrolase II)	C34	2	11.3333	-45	GTP binding [GO:0005525]; GTP cyclohydrolase II activity [GO:0003935]; zinc ion binding [GO:0008270]; riboflavin biosynthetic process [GO:0009231]	196
A0A4P7TKQ5	Glycine cleavage system transcriptional repressor	C97	2	6.66667	-45	cytoplasm [GO:0005737]; regulation of DNA-templated transcription [GO:0006355]	190
A0A4P7TMC4	Exodeoxyribonuclease I (EC 3.1.11.1)	C65	2	-8	-45	3'-5'-RNA exonuclease activity [GO:0000175]; DNA binding [GO:0003677]; metal ion binding [GO:0046872]; single-stranded DNA 3'-5' DNA exonuclease activity [GO:0008310]; DNA repair [GO:0006281]	474
A0A4P7TQ36	2Fe-2S ferredoxin	C493	4	0	-46.5	2 iron, 2 sulfur cluster binding [GO:0051537]; electron transfer activity [GO:0009055]; P450-containing electron transport chain [GO:0140647]	111
A0A4V1CU73	Serine--tRNA ligase (EC 6.1.1.11) (Seryl-tRNA synthetase) (SerRS) (Seryl-tRNA(Ser/Sec) synthetase)	C141	11	-13.3333	-46.5	cytoplasm [GO:0005737]; ATP binding [GO:0005524]; serine-tRNA ligase activity [GO:0004828]; selenocysteine biosynthetic process [GO:0016260]; seryl-tRNA aminoacylation [GO:0006434]	430
A0A4P7TJM8	Aspartate ammonia-lyase (Aspartase) (EC 4.3.1.1)	C13	2	-41	-46.5	aspartate ammonia-lyase activity [GO:0008797]; aspartate metabolic process [GO:0006531]; tricarboxylic acid cycle [GO:0006099]	478
A0A4V1CTY4	Energy-dependent translational throttle protein EttA (EC 3.6.1.-) (Translational regulatory factor EttA)	C266	4	6.66667	-47	cytoplasm [GO:0005737]; ATP binding [GO:0005524]; ATP hydrolysis activity [GO:0016887]; ribosome binding [GO:0043022]; rRNA binding [GO:0019843]; tRNA binding [GO:0000049]; negative regulation of translational elongation [GO:0045900]; translation [GO:0006412]	555
A0A4P7TSV4	Galactokinase (EC 2.7.1.6) (Galactose kinase)	C181	6	7.66667	-48	cytoplasm [GO:0005737]; ATP binding [GO:0005524]; galactokinase activity [GO:0004335]; magnesium ion binding [GO:0000287]; galactose metabolic process [GO:0006012]	382
A0A4P7TP17	Tryptophanase (EC 4.1.99.1) (L-tryptophan indole-lyase) (TNase)	C46	4	5.66667	-48	tryptophanase activity [GO:0009034]	471
A0A4P7TN56	Phosphoglucosamine mutase (EC 5.4.2.10)	C66	2	0.333333	-48	magnesium ion binding [GO:0000287]; phosphoglucosamine mutase activity [GO:0008966]; carbohydrate metabolic process [GO:0005975]	445
A0A4P7TRI5	3-deoxy-manno-octulosonate cytidylyltransferase (EC 2.7.7.38) (CMP-2-keto-3-deoxyoctulosonic acid synthase) (CKS) (CMP-KDO synthase)	C352	15	-7	-48	cytoplasm [GO:0005737]; 3-deoxy-manno-octulosonate cytidylyltransferase activity [GO:0008690]; CMP-keto-3-deoxy-D-manno-octulosonic acid biosynthetic process [GO:0033468]; lipopolysaccharide biosynthetic process [GO:0009103]	248
A0A4P7TPE4	Histidine--tRNA ligase (EC 6.1.1.21) (Histidyl-tRNA synthetase) (HisRS)	C75	2	6.66667	-48.5	cytoplasm [GO:0005737]; ATP binding [GO:0005524]; histidine-tRNA ligase activity [GO:0004821]; histidyl-tRNA aminoacylation [GO:0006427]	424
A0A4P7TSP1	Biotin carboxylase (EC 6.3.4.14) (Acetyl-coenzyme A carboxylase biotin carboxylase subunit A)	C264	3	1.66667	-48.5	acetyl-CoA carboxylase activity [GO:0003989]; ATP binding [GO:0005524]; biotin carboxylase activity [GO:0004075]; metal ion binding [GO:0046872]; fatty acid biosynthetic process [GO:0006633]; malonyl-CoA biosynthetic process [GO:2001295]	449
A0A4P7TS65	Riboflavin biosynthesis protein RibD [Includes: Diaminohydroxyphosphoribosylaminopyrimidine deaminase (DRAP deaminase) (EC 3.5.4.26) (Riboflavin-specific deaminase); 5-amino-6-(5-phosphoribosylamino)uracil reductase (EC 1.1.1.193) (HTP reductase)]	C110	4	-6.66667	-48.5	5-amino-6-(5-phosphoribosylamino)uracil reductase activity [GO:0008703]; diaminohydroxyphosphoribosylaminopyrimidine deaminase activity [GO:0008835]; NADP binding [GO:0050661]; zinc ion binding [GO:0008270]; riboflavin biosynthetic process [GO:0009231]	367
A0A4P7TJN3	Pimeloyl-[acyl-carrier protein] methyl ester esterase (EC 3.1.1.85) (Biotin synthesis protein BioH) (Carboxylesterase BioH)	C88	2	13.3333	-49	cytoplasm [GO:0005737]; carboxylic ester hydrolase activity [GO:0052689]; biotin biosynthetic process [GO:0009102]	262
A0A4P7TSG2	Nitrite reductase large subunit	C37	2	-15	-49	4 iron, 4 sulfur cluster binding [GO:0051539]; flavin adenine dinucleotide binding [GO:0050660]; heme binding [GO:0020037]; metal ion binding [GO:0046872]; NADP binding [GO:0050661]; nitrite reductase [NAD(P)H] activity [GO:0008942]; nitrate assimilation [GO:0042128]	847
A0A4P7TJP5	Exopolyphosphatase (EC 3.6.1.11)	C85	4	-30.3333	-49	plasma membrane [GO:0005886]; exopolyphosphatase activity [GO:0004309]; phosphorus metabolic process [GO:0006793]	513
A0A4P7TJH1	Chaperone protein ClpB	C310	8	-2.66667	-49.5	cytoplasm [GO:0005737]; ATP binding [GO:0005524]; ATP hydrolysis activity [GO:0016887]; protein refolding [GO:0042026]; response to heat [GO:0009408]	857
A0A4P7TPU0	Ribonucleoside-diphosphate reductase (EC 1.17.4.1)	C179	3	4.66667	-50.5	ATP binding [GO:0005524]; ribonucleoside-diphosphate reductase activity, thioredoxin disulfide as acceptor [GO:0004748]; deoxyribonucleotide biosynthetic process [GO:0009263]; DNA replication [GO:0006260]	761
A0A4V1CUI9	Low-specificity L-threonine aldolase (EC 4.1.2.48)	C73	5	11.3333	-51	lyase activity [GO:0016829]; amino acid metabolic process [GO:0006520]	333
A0A4P7TJW0	N-acetylmuramic acid 6-phosphate etherase (MurNAc-6-P etherase) (EC 4.2.1.126) (N-acetylmuramic acid 6-phosphate hydrolase) (N-acetylmuramic acid 6-phosphate lyase)	C248	5	-7.66667	-51	carbohydrate derivative binding [GO:0097367]; carbon-oxygen lyase activity [GO:0016835]; 1,6-anhydro-N-acetyl-beta-muramic acid catabolic process [GO:0097175]; amino sugar catabolic process [GO:0046348]; carbohydrate metabolic process [GO:0005975]; N-acetylmuramic acid catabolic process [GO:0097173]; peptidoglycan turnover [GO:0009254]	298
A0A4V1CTL9	Diaminopimelate epimerase (DAP epimerase) (EC 5.1.1.7) (PLP-independent amino acid racemase)	C420	4	-7.66667	-51	cytoplasm [GO:0005737]; diaminopimelate epimerase activity [GO:0008837]; lysine biosynthetic process via diaminopimelate [GO:0009089]	274
A0A4P7TL02	dTDP-glucose 4,6-dehydratase (EC 4.2.1.46)	C60	2	-17.3333	-51	dTDP-glucose 4,6-dehydratase activity [GO:0008460]; nucleotide-sugar metabolic process [GO:0009225]	361
A0A4P7TTP0	Purine nucleoside phosphorylase DeoD-type (PNP) (EC 2.4.2.1)	C201	16	1.33333	-51.5	purine-nucleoside phosphorylase activity [GO:0004731]; nucleoside catabolic process [GO:0009164]; purine nucleoside metabolic process [GO:0042278]	239
A0A4P7TL81	RNA-binding transcriptional accessory protein	C294	5	-6	-51.5	nucleic acid binding [GO:0003676]; nucleobase-containing compound metabolic process [GO:0006139]	773
A0A4P7TJP3	4-hydroxy-3-methylbut-2-en-1-yl diphosphate synthase (flavodoxin) (EC 1.17.7.3) (1-hydroxy-2-methyl-2-(E)-butenyl 4-diphosphate synthase)	C104	3	-11	-51.5	4 iron, 4 sulfur cluster binding [GO:0051539]; 4-hydroxy-3-methylbut-2-en-1-yl diphosphate synthase activity [GO:0046429]; iron ion binding [GO:0005506]; isopentenyl diphosphate biosynthetic process, methylerythritol 4-phosphate pathway [GO:0019288]; terpenoid biosynthetic process [GO:0016114]	375
A0A4P7TKU8	Universal stress protein UspE	C139	3	-56.6667	-51.5		316
A0A4P7TSC8	Nitrite reductase large subunit	C550	2	4.66667	-52	4 iron, 4 sulfur cluster binding [GO:0051539]; flavin adenine dinucleotide binding [GO:0050660]; heme binding [GO:0020037]; metal ion binding [GO:0046872]; NADP binding [GO:0050661]; nitrite reductase [NAD(P)H] activity [GO:0008942]; nitrate assimilation [GO:0042128]	847
A0A4P7TSG2	Two-component system response regulator BtsR	C141	3	-4.66667	-52	DNA binding [GO:0003677]; phosphorelay response regulator activity [GO:0000156]	239
A0A4P7TJW9	Phosphoenolpyruvate-protein phosphotransferase (EC 2.7.3.9) (Phosphotransferase system, enzyme I)	C272	3	0.666667	-53	cytoplasm [GO:0005737]; kinase activity [GO:0016301]; metal ion binding [GO:0046872]; phosphoenolpyruvate-protein phosphotransferase activity [GO:0008965]; phosphoenolpyruvate-dependent sugar phosphotransferase system [GO:0009401]; phosphorylation [GO:0016310]	575
A0A4P7TS72	UDP-N-acetyl-D-mannosamine dehydrogenase (EC 1.1.1.336) (UDP-ManNAc 6-dehydrogenase)	C151	3	-2	-53.5	NAD binding [GO:0051287]; oxidoreductase activity, acting on the CH-CH group of donors, NAD or NADP as acceptor [GO:0016628]; UDP-N-acetyl-D-mannosamine dehydrogenase activity [GO:0089714]; enterobacterial common antigen biosynthetic process [GO:0009246]	420
A0A4P7TMV0	Sugar/pyridoxal phosphate phosphatase YigL	C41	2	20.3333	-54	magnesium ion binding [GO:0000287]; phosphatase activity [GO:0016791]	266
A0A4P7TRH0	2-oxo-tetronate isomerase	C184	2	11.3333	-54	isomerase activity [GO:0016853]	172
A0A4P7TL02	dTDP-glucose 4,6-dehydratase (EC 4.2.1.46)	C194	4	4.66667	-55	dTDP-glucose 4,6-dehydratase activity [GO:0008460]; nucleotide-sugar metabolic process [GO:0009225]	361
A0A4P7TPD2	Nucleoid-associated protein YbaB	C52	15	-0.333333	-55	bacterial nucleoid [GO:0043590]; cytoplasm [GO:0005737]; DNA binding [GO:0003677]	109
A0A4P7TK67	2-succinyl-5-enolpyruvyl-6-hydroxy-3-cyclohexene-1-carboxylate synthase (SEPHCHC synthase) (EC 2.2.1.9) (Menaquinone biosynthesis protein MenD)	C89	7	-1	-55.5	2-succinyl-5-enolpyruvyl-6-hydroxy-3-cyclohexene-1-carboxylic-acid synthase activity [GO:0070204]; magnesium ion binding [GO:0000287]; manganese ion binding [GO:0030145]; thiamine pyrophosphate binding [GO:0030976]; menaquinone biosynthetic process [GO:0009234]	556
A0A4P7TK59	Anaerobic glycerol-3-phosphate dehydrogenase subunit B (Anaerobic G-3-P dehydrogenase subunit B) (Anaerobic G3Pdhase B) (EC 1.1.5.3)	C114	2	-2	-55.5	sn-glycerol-3-phosphate:ubiquinone-8 oxidoreductase activity [GO:0052591]; glycerol catabolic process [GO:0019563]; glycerol-3-phosphate metabolic process [GO:0006072]	419
A0A4P7TQA7	Phosphoenolpyruvate synthase (PEP synthase) (EC 2.7.9.2) (Pyruvate, water dikinase)	C437	6	-22.6667	-56.5	ATP binding [GO:0005524]; metal ion binding [GO:0046872]; pyruvate, water dikinase activity [GO:0008986]; gluconeogenesis [GO:0006094]; phosphorylation [GO:0016310]; pyruvate metabolic process [GO:0006090]	792
A0A4P7TPM8	Biotin carboxylase (EC 6.3.4.14) (Acetyl-coenzyme A carboxylase biotin carboxylase subunit A)	C47	3	4.66667	-57	acetyl-CoA carboxylase activity [GO:0003989]; ATP binding [GO:0005524]; biotin carboxylase activity [GO:0004075]; metal ion binding [GO:0046872]; fatty acid biosynthetic process [GO:0006633]; malonyl-CoA biosynthetic process [GO:2001295]	449
A0A4P7TJN5	Lactate utilization protein C	C448	2	4.66667	-57		231
A0A4P7TSP1	Chaperone protein HscA (Hsc66)	C337	18	2	-57	ATP binding [GO:0005524]; ATP hydrolysis activity [GO:0016887]; ATP-dependent protein folding chaperone [GO:0140662]; unfolded protein binding [GO:0051082]; iron-sulfur cluster assembly [GO:0016226]	616
A0A4P7TMJ7	Ribosome-binding ATPase YchF	C5	3	-15	-58	ATP binding [GO:0005524]; ATP hydrolysis activity [GO:0016887]; GTP binding [GO:0005525]; ribosomal large subunit binding [GO:0043023]	363
A0A4P7TQX4	2-dehydropantoate 2-reductase (EC 1.1.1.169) (Ketopantoate reductase)	C192	5	-4.66667	-59	2-dehydropantoate 2-reductase activity [GO:0008677]; pantothenate biosynthetic process [GO:0015940]	303
A0A4P7TUB3	Acyl carrier protein (ACP)	C13	2	24.3333	-59.5	cytoplasm [GO:0005737]; acyl carrier activity [GO:0000036]	78
A0A4P7TTK6	Pyruvate formate-lyase-activating enzyme (EC 1.97.1.4)	C273	3	2.66667	-60.5	cytoplasm [GO:0005737]; 4 iron, 4 sulfur cluster binding [GO:0051539]; [formate-C-acetyltransferase]-activating enzyme activity [GO:0043365]; lyase activity [GO:0016829]; metal ion binding [GO:0046872]	246
A0A4V1CTY3	Aconitate hydratase B (EC 4.2.1.3) (EC 4.2.1.99) (2-methylisocitrate dehydratase)	C13	10	-6	-60.5	cytosol [GO:0005829]; 2-methylisocitrate dehydratase activity [GO:0047456]; 4 iron, 4 sulfur cluster binding [GO:0051539]; aconitate hydratase activity [GO:0003994]; citrate dehydratase activity [GO:0047780]; metal ion binding [GO:0046872]; RNA binding [GO:0003723]; tricarboxylic acid cycle [GO:0006099]	865
A0A4P7TR98	Serine acetyltransferase (EC 2.3.1.30)	C83	2	-42.6667	-61.5	cytoplasm [GO:0005737]; serine O-acetyltransferase activity [GO:0009001]; cysteine biosynthetic process from serine [GO:0006535]	273
A0A4V1CTG9	cysteine desulfurase (EC 2.8.1.7)	C176	2	-20.3333	-62	cysteine desulfurase activity [GO:0031071]; hydrolase activity [GO:0016787]; pyridoxal phosphate binding [GO:0030170]; cysteine metabolic process [GO:0006534]; iron-sulfur cluster assembly [GO:0016226]	401
A0A4P7TVY9	CTP synthase (EC 6.3.4.2) (Cytidine 5'-triphosphate synthase) (Cytidine triphosphate synthetase) (CTP synthetase) (CTPS) (UTP--ammonia ligase)	C93	8	-9.66667	-62.5	ATP binding [GO:0005524]; CTP synthase activity [GO:0003883]; glutaminase activity [GO:0004359]; metal ion binding [GO:0046872]; 'de novo' CTP biosynthetic process [GO:0044210]; glutamine metabolic process [GO:0006541]	545
A0A4P7TJM2	Catabolite activator protein (Catabolite gene activator) (cAMP receptor protein) (cAMP regulatory protein)	C512	2	0.666667	-63	DNA binding [GO:0003677]; DNA-binding transcription factor activity [GO:0003700]	210
A0A4P7TLZ2	Biotin carboxylase (EC 6.3.4.14) (Acetyl-coenzyme A carboxylase biotin carboxylase subunit A)	C335	2	16.6667	-63.5	acetyl-CoA carboxylase activity [GO:0003989]; ATP binding [GO:0005524]; biotin carboxylase activity [GO:0004075]; metal ion binding [GO:0046872]; fatty acid biosynthetic process [GO:0006633]; malonyl-CoA biosynthetic process [GO:2001295]	449
A0A4P7TLR0	Phenylalanine--tRNA ligase beta subunit (EC 6.1.1.20) (Phenylalanyl-tRNA synthetase beta subunit) (PheRS)	C265	2	9.66667	-64	cytoplasm [GO:0005737]; ATP binding [GO:0005524]; magnesium ion binding [GO:0000287]; phenylalanine-tRNA ligase activity [GO:0004826]; tRNA binding [GO:0000049]; phenylalanyl-tRNA aminoacylation [GO:0006432]	795
A0A4P7TM61	NAD-dependent malic enzyme (NAD-ME) (EC 1.1.1.38)	C181	2	-10	-64	malate dehydrogenase (decarboxylating) (NAD+) activity [GO:0004471]; metal ion binding [GO:0046872]; NAD binding [GO:0051287]; oxaloacetate decarboxylase activity [GO:0008948]	565
A0A4P7TSP1	L-serine dehydratase (EC 4.3.1.17)	C130	4	-22.3333	-64	4 iron, 4 sulfur cluster binding [GO:0051539]; L-serine ammonia-lyase activity [GO:0003941]; metal ion binding [GO:0046872]; gluconeogenesis [GO:0006094]	454
A0A4P7TQA0	Pyruvate:ferredoxin (Flavodoxin) oxidoreductase	C104	5	-0.666667	-66	4 iron, 4 sulfur cluster binding [GO:0051539]; iron ion binding [GO:0005506]; oxidoreductase activity, acting on the aldehyde or oxo group of donors [GO:0016903]; thiamine pyrophosphate binding [GO:0030976]; electron transport chain [GO:0022900]	1174
A0A4P7TLL2	Adenylosuccinate synthetase (AMPSase) (AdSS) (EC 6.3.4.4) (IMP--aspartate ligase)	C489	2	-12	-66	cytoplasm [GO:0005737]; adenylosuccinate synthase activity [GO:0004019]; GTP binding [GO:0005525]; magnesium ion binding [GO:0000287]; 'de novo' AMP biosynthetic process [GO:0044208]	432
A0A4P7TQV2	Class I fructose-bisphosphate aldolase (EC 4.1.2.13)	C385	3	2.66667	-66.5	fructose-bisphosphate aldolase activity [GO:0004332]	350
A0A4P7TKJ4	Phosphoenolpyruvate carboxylase (PEPC) (PEPCase) (EC 4.1.1.31)	C20	12	-7.66667	-67	magnesium ion binding [GO:0000287]; phosphoenolpyruvate carboxylase activity [GO:0008964]; carbon fixation [GO:0015977]; oxaloacetate metabolic process [GO:0006107]; tricarboxylic acid cycle [GO:0006099]	883
A0A4P7TK13	Bifunctional glutathionylspermidine amidase/synthase	C278	2	-8	-67.5		619
A0A4P7TIT6	D-serine dehydratase (EC 4.3.1.18) (D-serine deaminase) (DSD)	C596	2	12.3333	-68	D-serine ammonia-lyase activity [GO:0008721]; hydro-lyase activity [GO:0016836]; pyridoxal phosphate binding [GO:0030170]; D-amino acid metabolic process [GO:0046416]	442
A0A4P7TND2	Glutathione S-transferase family protein	C134	5	6.66667	-69	transferase activity [GO:0016740]	208
A0A4P7TPW2	YaeQ family protein	C96	4	-3.66667	-70		181
A0A4P7TID8	Gfo/Idh/MocA family oxidoreductase	C125	2	-16	-71	nucleotide binding [GO:0000166]	332
A0A4P7TUE3	Bifunctional ligase/repressor BirA (Biotin operon repressor) (Biotin--[acetyl-CoA-carboxylase] ligase) (EC 6.3.4.15) (Biotin--protein ligase) (Biotin-[acetyl-CoA carboxylase] synthetase)	C107	2	-21.6667	-71	ATP binding [GO:0005524]; biotin-[acetyl-CoA-carboxylase] ligase activity [GO:0004077]; DNA binding [GO:0003677]; protein modification process [GO:0036211]; regulation of DNA-templated transcription [GO:0006355]	321
A0A4P7TSB4	Uridine phosphorylase (EC 2.4.2.3)	C136	14	-1.66667	-73	cytoplasm [GO:0005737]; uridine phosphorylase activity [GO:0004850]; nucleoside catabolic process [GO:0009164]; nucleotide catabolic process [GO:0009166]; UMP salvage [GO:0044206]	253
A0A4P7TRF5	Ni/Fe-hydrogenase large subunit (EC 1.12.99.6)	C499	2	-2.66667	-74.5	plasma membrane [GO:0005886]; ferredoxin hydrogenase activity [GO:0008901]; hydrogenase (acceptor) activity [GO:0033748]; nickel cation binding [GO:0016151]; respiratory electron transport chain [GO:0022904]	597
A0A4P7TK67	Anaerobic glycerol-3-phosphate dehydrogenase subunit B (Anaerobic G-3-P dehydrogenase subunit B) (Anaerobic G3Pdhase B) (EC 1.1.5.3)	C241	3	-1	-75	sn-glycerol-3-phosphate:ubiquinone-8 oxidoreductase activity [GO:0052591]; glycerol catabolic process [GO:0019563]; glycerol-3-phosphate metabolic process [GO:0006072]	419
A0A4P7TTK6	Aconitate hydratase B (EC 4.2.1.3) (EC 4.2.1.99) (2-methylisocitrate dehydratase)	C404	4	-17.6667	-78	cytosol [GO:0005829]; 2-methylisocitrate dehydratase activity [GO:0047456]; 4 iron, 4 sulfur cluster binding [GO:0051539]; aconitate hydratase activity [GO:0003994]; citrate dehydratase activity [GO:0047780]; metal ion binding [GO:0046872]; RNA binding [GO:0003723]; tricarboxylic acid cycle [GO:0006099]	865
A0A4P7TIQ2	Glutathione synthetase (EC 6.3.2.3) (GSH synthetase) (GSH-S) (GSHase) (Glutathione synthase)	C222	2	-19	-78	ATP binding [GO:0005524]; glutathione synthase activity [GO:0004363]; metal ion binding [GO:0046872]	316
A0A4P7TNP8	tRNA-2-methylthio-N(6)-dimethylallyladenosine synthase (EC 2.8.4.3) ((Dimethylallyl)adenosine tRNA methylthiotransferase MiaB) (tRNA-i(6)A37 methylthiotransferase)	C83	2	32.6667	-78.5	cytoplasm [GO:0005737]; 4 iron, 4 sulfur cluster binding [GO:0051539]; metal ion binding [GO:0046872]; methylthiotransferase activity [GO:0035596]; tRNA modification [GO:0006400]	474
A0A4P7TSB9	Zinc ribbon-containing protein	C148	2	-6	-79		160
A0A4P7TQD3	(Fe-S)-binding protein	C138	3	-8.33333	-82.5		239
A0A4P7TSV7	Chaperonin GroEL (EC 5.6.1.7) (60 kDa chaperonin) (Chaperonin-60) (Cpn60)	C138	10	-3.66667	-83	cytoplasm [GO:0005737]; ATP binding [GO:0005524]; ATP-dependent protein folding chaperone [GO:0140662]; isomerase activity [GO:0016853]; unfolded protein binding [GO:0051082]; protein refolding [GO:0042026]	548
A0A4P7TJR3	Ribosome-binding ATPase YchF	C32	3	-1.33333	-84	ATP binding [GO:0005524]; ATP hydrolysis activity [GO:0016887]; GTP binding [GO:0005525]; ribosomal large subunit binding [GO:0043023]	363
A0A4P7TMJ7	Glycine cleavage system transcriptional repressor	C106	2	-11.6667	-84	cytoplasm [GO:0005737]; regulation of DNA-templated transcription [GO:0006355]	190
A0A4P7TP29	Cytidine deaminase (EC 3.5.4.5) (Cytidine aminohydrolase) (CDA)	C132	5	7	-87	cytidine deaminase activity [GO:0004126]; deoxycytidine deaminase activity [GO:0047844]; zinc ion binding [GO:0008270]	294
A0A4P7TMH2	UTP--glucose-1-phosphate uridylyltransferase (EC 2.7.7.9) (UDP-glucose pyrophosphorylase)	C183	4	-22	-91	UTP:glucose-1-phosphate uridylyltransferase activity [GO:0003983]; biosynthetic process [GO:0009058]; UDP-glucose metabolic process [GO:0006011]	302
A0A4P7TKJ6	ribonucleoside-diphosphate reductase (EC 1.17.4.1)	C269	3	1.66667	-93	ribonucleoside-diphosphate reductase activity, thioredoxin disulfide as acceptor [GO:0004748]; deoxyribonucleotide biosynthetic process [GO:0009263]; DNA replication [GO:0006260]	376
A0A4P7TP29	Cytidine deaminase (EC 3.5.4.5) (Cytidine aminohydrolase) (CDA)	C129	6	-1.33333	-94	cytidine deaminase activity [GO:0004126]; deoxycytidine deaminase activity [GO:0047844]; zinc ion binding [GO:0008270]	294
A0A4P7TKE3	Acetate kinase (EC 2.7.2.1) (Acetokinase)	C209	3	13.6667	-97	cytoplasm [GO:0005737]; acetate kinase activity [GO:0008776]; ATP binding [GO:0005524]; magnesium ion binding [GO:0000287]; acetyl-CoA biosynthetic process [GO:0006085]; organic acid metabolic process [GO:0006082]; phosphorylation [GO:0016310]	400
A0A4P7TP42	7-methyl-GTP pyrophosphatase (m(7)GTP pyrophosphatase) (EC 3.6.1.-)	C72	2	-39	-102	cytoplasm [GO:0005737]; nucleoside triphosphate diphosphatase activity [GO:0047429]; nucleotide metabolic process [GO:0009117]	194
A0A4V1CTY3	Pyruvate formate-lyase-activating enzyme (EC 1.97.1.4)	C103	7	3.33333	-103.5	cytoplasm [GO:0005737]; 4 iron, 4 sulfur cluster binding [GO:0051539]; [formate-C-acetyltransferase]-activating enzyme activity [GO:0043365]; lyase activity [GO:0016829]; metal ion binding [GO:0046872]	246
A0A4P7TRJ3	Aminopeptidase N (EC 3.4.11.2)	C535	3	0	-104.5	aminopeptidase activity [GO:0004177]; metallopeptidase activity [GO:0008237]; zinc ion binding [GO:0008270]; proteolysis [GO:0006508]	871
A0A4P7TK19	tRNA pseudouridine synthase A (EC 5.4.99.12) (tRNA pseudouridine(38-40) synthase) (tRNA pseudouridylate synthase I) (tRNA-uridine isomerase I)	C169	2	11	-110	RNA binding [GO:0003723]; tRNA pseudouridine synthase activity [GO:0106029]; tRNA pseudouridine synthesis [GO:0031119]	270
A0A4P7TVX8	Glucose-1-phosphate adenylyltransferase (EC 2.7.7.27) (ADP-glucose pyrophosphorylase) (ADPGlc PPase) (ADP-glucose synthase)	C263	2	-14	-123	ATP binding [GO:0005524]; glucose-1-phosphate adenylyltransferase activity [GO:0008878]; glycogen biosynthetic process [GO:0005978]	431
A0A4P7TS30	L-threonine dehydratase (EC 4.3.1.19) (Threonine deaminase)	C499	6	3	-125.5	L-threonine ammonia-lyase activity [GO:0004794]; pyridoxal phosphate binding [GO:0030170]; isoleucine biosynthetic process [GO:0009097]	514
A0A4P7TQP8	Peptide methionine sulfoxide reductase MsrA (Protein-methionine-S-oxide reductase) (EC 1.8.4.11) (Peptide-methionine (S)-S-oxide reductase) (Peptide Met(O) reductase)	C87	7	6	-132.5	L-methionine:thioredoxin-disulfide S-oxidoreductase activity [GO:0033744]; peptide-methionine (S)-S-oxide reductase activity [GO:0008113]; protein modification process [GO:0036211]	212
A0A4P7TQ19	Methionine aminopeptidase (MAP) (MetAP) (EC 3.4.11.18) (Peptidase M)	C59	3	-4.66667	-136	metalloaminopeptidase activity [GO:0070006]; transition metal ion binding [GO:0046914]; protein initiator methionine removal [GO:0070084]; proteolysis [GO:0006508]	264
A0A4P7TIT6	Bifunctional glutathionylspermidine amidase/synthase	C539	4	-2.33333	-158		619
A0A4P7TRI8	Beta-ketoacyl-[acyl-carrier-protein] synthase III (Beta-ketoacyl-ACP synthase III) (KAS III) (EC 2.3.1.180) (3-oxoacyl-[acyl-carrier-protein] synthase 3) (3-oxoacyl-[acyl-carrier-protein] synthase III)	C282	8	-24.3333	-179.5	cytoplasm [GO:0005737]; 3-oxoacyl-[acyl-carrier-protein] synthase activity [GO:0004315]; beta-ketoacyl-acyl-carrier-protein synthase III activity [GO:0033818]; fatty acid biosynthetic process [GO:0006633]	317
A0A4P7TRR2	Pyruvate dehydrogenase [ubiquinone] (EC 1.2.5.1) (Pyruvate oxidase) (POX) (Pyruvate:ubiquinone-8 oxidoreductase)	C212	2	-12.6667	-202	plasma membrane [GO:0005886]; flavin adenine dinucleotide binding [GO:0050660]; lipid binding [GO:0008289]; magnesium ion binding [GO:0000287]; pyruvate dehydrogenase (quinone) activity [GO:0052737]; thiamine pyrophosphate binding [GO:0030976]; ubiquinone binding [GO:0048039]; pyruvate catabolic process [GO:0042867]	572
A0A4P7TRE4	Bifunctional protein GlmU [Includes: UDP-N-acetylglucosamine pyrophosphorylase (EC 2.7.7.23) (N-acetylglucosamine-1-phosphate uridyltransferase); Glucosamine-1-phosphate N-acetyltransferase (EC 2.3.1.157)]	C385	3	17.3333	-211.5	cytoplasm [GO:0005737]; glucosamine-1-phosphate N-acetyltransferase activity [GO:0019134]; magnesium ion binding [GO:0000287]; UDP-N-acetylglucosamine diphosphorylase activity [GO:0003977]; cell morphogenesis [GO:0000902]; cell wall organization [GO:0071555]; lipid A biosynthetic process [GO:0009245]; peptidoglycan biosynthetic process [GO:0009252]; regulation of cell shape [GO:0008360]; UDP-N-ac…	456
A0A4P7TM25	Selenide, water dikinase (EC 2.7.9.3) (Selenium donor protein) (Selenophosphate synthase)	C19	4	2	-227	ATP binding [GO:0005524]; magnesium ion binding [GO:0000287]; selenide, water dikinase activity [GO:0004756]; phosphorylation [GO:0016310]; selenocysteine biosynthetic process [GO:0016260]	347
A0A4P7TLN5	Glutathione transferase GstA (EC 2.5.1.18)	C10	2	6.33333	-231.5	glutathione transferase activity [GO:0004364]	201
