# Supplementary material for: Antibiotic target discovery by integrated phenotypic and activity-based profiling of electrophilic fragments
Source: Cell Chem Biol. Author manuscript; Available in PMC 2025 Apr 14. (PMC11995724; doi:10.1016/j.chembiol.2025.02.001)
Supplement: MMC5 [file NIHMS2061764-supplement-MMC5.xlsx]

## Sheet: P19 MSSA476 WGS Variants table
Chromosome	Position	Reference Allele	Variant Allele	Variant Count	Coverage	Variant Frequency	P-value	Gene	Base Mutation	AA Mutation	Strand	Note	Protein name
NC_002953.3	311827	C	G	13	184	0.0707	9.8017E-5	essC	ACC to AGC	T to S	Positive	missense mutation	Type VII secretion system protein EssC
NC_002953.3	317980	G	C	15	131	0.1145	1.9893E-5	SAS_RS01390	GTG to CTG	V to L	Positive	missense mutation	TIGR01741 family protein
NC_002953.3	343702	T	C	21	141	0.1489	2.1343E-7	Non coding
NC_002953.3	626196	GA	G	203	210	0.9667	3.8697E-113	Non coding
NC_002953.3	836942	T	C	20	125	0.16	4.1782E-7	smpB	ATG to ACG	M to T	Positive	start codon mutation	SsrA-binding protein
NC_002953.3	1177566	T	C	18	135	0.1333	2.0801E-6	SAS_RS05865	ATT to ACT	I to T	Positive	missense mutation	YfcC family protein
NC_002953.3	1252438	T	C	151	151	1	2.6752E-90	Non coding
NC_002953.3	1258700	T	C	21	121	0.1736	1.8452E-7	ylqF	GTC to GCC	V to A	Positive	missense mutation	Small ribosomal subunit biogenesis GTPase RsgA
NC_002953.3	1258702	G	A	8	107	0.0748	3.4108E-3	ylqF	GGT to AGT	G to S	Positive	missense mutation	Small ribosomal subunit biogenesis GTPase RsgA
NC_002953.3	1306090	T	A	154	154	1	4.2213E-92	SAS_RS06450	TAT to TAA	Y to *	Positive	nonsense mutation	YmfK family protein
NC_002953.3	1468132	T	G	27	136	0.1985	1.7785E-9	SAS_RS07285	ATT to CTT	L to F	Negative	missense mutation	zinc-finger domain-containing protein
NC_002953.3	1476129	A	C	8	100	0.08	3.3773E-3	hypersmolarity resistance protein Ebh	TAG to GAG	D to E	Negative	missense mutation	hypersmolarity resistance protein Ebh
NC_002953.3	1476132	A	C	9	111	0.0811	1.65E-3	hypersmolarity resistance protein Ebh	TAG to GAG	D to E	Negative	missense mutation	hypersmolarity resistance protein Ebh
NC_002953.3	1476136	A	C	15	116	0.1293	1.8825E-5	hypersmolarity resistance protein Ebh	GTT to GGT	L to W	Negative	missense mutation	hypersmolarity resistance protein Ebh
NC_002953.3	1705929	A	G	30	186	0.1613	2.6111E-10	SAS_RS08390	TTA to TCA	I to T	Negative	missense mutation	ribosomal-processing cysteine protease Prp
NC_002953.3	2236052	G	A	225	225	1	9.1498E-135	SAS_RS11260	TGC to TGT	R to C	Negative	missense mutation	Mrp/NBP35 family ATP-binding protein
NC_002953.3	2426063	G	A	15	125	0.12	1.9534E-5	SAS_RS12325	GAA to AAA	E to K	Positive	missense mutation	magnesium transporter CorA family protein
NC_002953.3	2426066	T	C	31	143	0.2168	7.5125E-11	SAS_RS12325	TTA to CTA	L to L	Positive	silent mutation	magnesium transporter CorA family protein
NC_002953.3	2596952	C	G	6	103	0.0583	1.4477E-2	SAS_RS13180	CGG to CCG	G to A	Negative	missense mutation	alpha/beta hydrolase fold domain-containing protein
NC_002953.3	2596953	C	G	24	118	0.2034	1.602E-8	SAS_RS13180	CGG to CGC	G to R	Negative	missense mutation	alpha/beta hydrolase fold domain-containing protein
NC_002953.3	2596954	C	G	10	106	0.0943	7.8191E-4	SAS_RS13180	GAG to CAG	E to D	Negative	missense mutation	alpha/beta hydrolase fold domain-containing protein
NC_002953.3	2689708	G	A	8	113	0.0708	3.4323E-3	SAS_RS13650	TCT to TTT	S to F	Negative	missense mutation	glutathione peroxidase
NC_002953.3	2689710	T	C	31	134	0.2313	6.5376E-11	SAS_RS13650	AAG to GAG	E to E	Negative	silent mutation	glutathione peroxidase
NC_002953.3	2689711	T	C	27	131	0.2061	1.6731E-9	SAS_RS13650	AAG to AGG	E to G	Negative	missense mutation	glutathione peroxidase
NC_005951.1	20628	A	AG	71	80	0.8875	6.9056E-36	SAS_RS14250	AAA to AAAG	K fs	Positive	frameshift	YxeA family protein
