# Supplementary material for: Antibiotic target discovery by integrated phenotypic and activity-based profiling of electrophilic fragments
Source: Cell Chem Biol. Author manuscript; Available in PMC 2025 Apr 14. (PMC11995724; doi:10.1016/j.chembiol.2025.02.001)
Supplement: MMC2 [file NIHMS2061764-supplement-MMC2.xlsx]

## Sheet: Table S4
Compound Name	Relative growth of S. aureus (%)	Relative growth of V. cholerae (%)	Cell Viability of HEK293T at 25 µM (%)	Formula	MW	Chemical Name	Smiles	k (M-1 s-1)	R^2
1-A03	117.099	100.448	83.2974	C10H15F3N2O3S	300.298	N-[(1-trifluoromethanesulfonylpiperidin-4-yl)methyl]prop-2-enamide	C=CC(NCC(CC1)CCN1S(C(F)(F)F)(=O)=O)=O	NT	NT
1-A04	113.934	72.9447	0.122694	C15H13NO3	255.269	N-[2-(4-methylbenzoyl)furan-3-yl]prop-2-enamide	Cc(cc1)ccc1C(c(occ1)c1NC(C=C)=O)=O	NT	NT
1-A05	98.1099	89.0882	68.737	C8H9N3O2	179.176	N-[1-(1,2,4-oxadiazol-3-yl)cyclopropyl]prop-2-enamide	C=CC(NC1(CC1)c1nocn1)=O	NT	NT
1-A06	112.176	91.9283	105.703	C12H19NO2	209.285	N-({1-oxaspiro[4.4]nonan-2-yl}methyl)prop-2-enamide	C=CC(NCC1OC2(CCCC2)CC1)=O	NT	NT
1-A07	104.44	88.3408	80.157	C12H20N2O	208.3	N-[(1-cyclopropylpiperidin-4-yl)methyl]prop-2-enamide	C=CC(NCC(CC1)CCN1C1CC1)=O	NT	NT
1-A08	95.6484	90.284	103.369	C16H23N5O2	317.386	N-{1-[6-(morpholin-4-yl)pyrimidin-4-yl]piperidin-3-yl}prop-2-enamide	C=CC(NC(CCC1)CN1c1ncnc(N2CCOCC2)c1)=O	NT	NT
1-A09	119.56	89.2377	24.6832	C12H12N2O3	232.235	4-(prop-2-enoyl)-3,4-dihydro-2H-1,4-benzoxazine-2-carboxamide	C=CC(N(C1)c(cccc2)c2OC1C(N)=O)=O	NT	NT
1-A10	107.253	85.5007	76.6152	C12H15NO	189.254	N-ethyl-N-(3-methylphenyl)prop-2-enamide	CCN(C(C=C)=O)c1cc(C)ccc1	NT	NT
1-A11	131.516	94.0209	91.8005	C8H8F3N3O	219.164	N-[1-(2,2,2-trifluoroethyl)-1H-pyrazol-4-yl]prop-2-enamide	C=CC(Nc1cn(CC(F)(F)F)nc1)=O	NT	NT
1-A12	127.648	88.4903	75.0562	C10H9NO4	207.183	4-hydroxy-3-(prop-2-enamido)benzoic acid	C=CC(Nc(cc(cc1)C(O)=O)c1O)=O	NT	NT
1-A13	105.495	78.6248	88.5024	C14H14N2OS	258.339	N-[2-(2-phenyl-1,3-thiazol-4-yl)ethyl]prop-2-enamide	C=CC(NCCc1csc(-c2ccccc2)n1)=O	NT	NT
1-A14	127.297	85.9492	107.072	C12H13NO	187.238	N-(2,3-dihydro-1H-inden-1-yl)prop-2-enamide	C=CC(NC(CC1)c2c1cccc2)=O	NT	NT
1-A15	132.22	83.707	1.57968	C16H22N2O4S	338.422	N-[5-(azepane-1-sulfonyl)-2-methoxyphenyl]prop-2-enamide	COc(ccc(S(N1CCCCCC1)(=O)=O)c1)c1NC(C=C)=O	NT	NT
1-A16	104.44	87.145	98.3129	C13H15N5O	257.291	N-{3-[1-(propan-2-yl)-1H-1,2,3,4-tetrazol-5-yl]phenyl}prop-2-enamide	CC(C)n1nnnc1-c1cccc(NC(C=C)=O)c1	NT	NT
1-A17	110.066	63.0792	64.2087	C16H20ClNO	277.789	N-{[1-(2-chlorophenyl)cyclohexyl]methyl}prop-2-enamide	C=CC(NCC1(CCCCC1)c(cccc1)c1Cl)=O	NT	NT
1-A18	117.099	86.6966	124.73	C12H14N2O2	218.252	N-[2-(2-carbamoylethyl)phenyl]prop-2-enamide	C=CC(Nc1c(CCC(N)=O)cccc1)=O	NT	NT
1-A19	114.286	86.846	93.5236	C12H15NOS	221.319	N-{2-[2-(methylsulfanyl)ethyl]phenyl}prop-2-enamide	CSCCc(cccc1)c1NC(C=C)=O	NT	NT
1-A20	125.187	86.6966	113.152	C10H14N4O2	222.244	N-{1-carbamoyl-1-[(1H-pyrazol-1-yl)methyl]ethyl}prop-2-enamide	CC(Cn1nccc1)(C(N)=O)NC(C=C)=O	NT	NT
1-A21	130.462	97.0105	166.217	C11H10N2O3	218.209	N-{[5-(furan-2-yl)-1,2-oxazol-3-yl]methyl}prop-2-enamide	C=CC(NCc1noc(-c2ccco2)c1)=O	NT	NT
1-A22	119.912	107.922	108.914	C15H20N2O2	260.332	1-{2',3',4',5'-tetrahydrospiro[oxane-4,1'-pyrrolo[1,2-a][1,4]diazepin]-2'-yl}prop-2-en-1-one	C=CC(N1C2(CCOCC2)c2cccn2CCC1)=O	NT	NT
1-B03	102.681	100.897	107.839	C12H17F3N2O2	278.271	N-[1-(4,4,4-trifluorobutanoyl)piperidin-3-yl]prop-2-enamide	C=CC(NC(CCC1)CN1C(CCC(F)(F)F)=O)=O	NT	NT
1-B04	92.8352	107.949	26.4216	C16H19Cl2NO2	328.234	N-[(2,4-dichlorophenyl)methyl]-N-[(3-hydroxycyclopentyl)methyl]prop-2-enamide	C=CC(N(CC(CC1)CC1O)Cc(ccc(Cl)c1)c1Cl)=O	NT	NT
1-B05	83.3407	93.2735	92.6816	C14H15N3O	241.288	N-methyl-N-[(5-phenyl-1H-pyrazol-3-yl)methyl]prop-2-enamide	CN(Cc1n[nH]c(-c2ccccc2)c1)C(C=C)=O	NT	NT
1-B06	97.0549	104.024	84.7039	C10H15NOS	197.297	N-{8-thiabicyclo[3.2.1]octan-3-yl}prop-2-enamide	C=CC(NC1CC(CC2)SC2C1)=O	NT	NT
1-B07	101.978	90.284	118.424	C14H14N2O2	242.273	N-[1-(1,3-oxazol-2-yl)-2-phenylethyl]prop-2-enamide	C=CC(NC(Cc1ccccc1)c1ncco1)=O	NT	NT
1-B08	107.604	100.343	80.6476	C12H12N2O2	216.236	N-(1-{furo[3,2-c]pyridin-2-yl}ethyl)prop-2-enamide	CC(c1cc(cncc2)c2o1)NC(C=C)=O	NT	NT
1-B09	123.78	86.2481	160.803	C12H18N4O2	250.297	1-{2-[(3,5-dimethyl-1H-1,2,4-triazol-1-yl)methyl]morpholin-4-yl}prop-2-en-1-one	Cc1nc(C)nn1CC(C1)OCCN1C(C=C)=O	NT	NT
1-B10	113.231	90.0393	77.0551	C14H17N3O2	259.304	(2S)-N-(6-methylpyridin-2-yl)-1-(prop-2-enoyl)pyrrolidine-2-carboxamide	Cc1cccc(NC([C@H](CCC2)N2C(C=C)=O)=O)n1	NT	NT
1-B11	109.011	89.0882	114.387	C19H24N4O	324.42	N-[(2,6-dimethylphenyl)methyl]-N-{2-methyl-5H,6H,7H,8H-[1,2,4]triazolo[1,5-a]pyridin-6-yl}prop-2-enamide	Cc1nn(CC(CC2)N(Cc3c(C)cccc3C)C(C=C)=O)c2n1	NT	NT
1-B12	112.176	122.424	70.0773	C13H18N4O	246.308	N-methyl-N-[1-(pyrazin-2-yl)piperidin-4-yl]prop-2-enamide	CN(C(CC1)CCN1c1nccnc1)C(C=C)=O	NT	NT
1-B13	150.857	90.1345	108.684	C13H13N3O2	243.261	N-[(3-methyl-1,2,4-oxadiazol-5-yl)(phenyl)methyl]prop-2-enamide	Cc1noc(C(c2ccccc2)NC(C=C)=O)n1	NT	NT
1-B14	133.978	48.0864	60.2408	C9H10ClN3O3	243.647	N-(2-chloro-4,6-dimethoxypyrimidin-5-yl)prop-2-enamide	COc1nc(Cl)nc(OC)c1NC(C=C)=O	NT	NT
1-B15	95.2967	85.2018	89.9992	C16H24N2O3S	324.438	N-[(1S)-1-[(4S)-2,2-dimethyl-1,3-dioxolan-4-yl]ethyl]-N-[(2,4-dimethyl-1,3-thiazol-5-yl)methyl]prop-2-enamide	C[C@@H]([C@@H]1OC(C)(C)OC1)N(Cc1c(C)nc(C)s1)C(C=C)=O	NT	NT
1-B16	124.835	87.0952	73.1576	C14H14N2OS	258.339	N-(4-benzyl-5-methyl-1,3-thiazol-2-yl)prop-2-enamide	Cc1c(Cc2ccccc2)nc(NC(C=C)=O)s1	NT	NT
1-B17	111.824	82.0628	111.751	C20H22N2O2	322.401	N-[(1-methyl-6-oxo-1,6-dihydropyridin-3-yl)methyl]-N-(1,2,3,4-tetrahydronaphthalen-1-yl)prop-2-enamide	CN(C=C(CN(C(CCC1)c2c1cccc2)C(C=C)=O)C=C1)C1=O	NT	NT
1-B18	126.945	110.402	70.8116	C12H17N3O2	235.282	1-{4-[(3-methyl-1,2-oxazol-5-yl)methyl]piperazin-1-yl}prop-2-en-1-one	Cc1noc(CN(CC2)CCN2C(C=C)=O)c1	NT	NT
1-B19	126.242	89.3871	113.784	C9H14N2O2	182.22	N-[1-(prop-2-enoyl)pyrrolidin-3-yl]acetamide	CC(NC(CC1)CN1C(C=C)=O)=O	NT	NT
1-B20	119.209	92.2473	82.8979	C15H15N3O3	285.298	3-[(1,3-benzoxazol-2-yl)methyl]-4-(prop-2-enoyl)piperazin-2-one	C=CC(N(CCN1)C(Cc2nc(cccc3)c3o2)C1=O)=O	NT	NT
1-B21	123.429	89.8356	92.7625	C14H16FNO	233.281	N-(5-fluoro-2-methyl-1,2,3,4-tetrahydronaphthalen-1-yl)prop-2-enamide	CC(CCc(c1ccc2)c2F)C1NC(C=C)=O	NT	NT
1-B22	122.022	133.464	68.5108	C14H15N3O2	257.288	N-[2-(3-methyl-1,2,4-oxadiazol-5-yl)-1-phenylethyl]prop-2-enamide	Cc1noc(CC(c2ccccc2)NC(C=C)=O)n1	NT	NT
1-C03	101.978	105.232	87.6498	C7H11NOS2	189.298	N-[(1,3-dithiolan-2-yl)methyl]prop-2-enamide	C=CC(NCC1SCCS1)=O	NT	NT
1-C04	93.8901	101.794	65.8048	C11H13NO4S	255.29	N-(2-methanesulfonyl-4-methoxyphenyl)prop-2-enamide	COc(cc1)cc(S(C)(=O)=O)c1NC(C=C)=O	NT	NT
1-C05	95.6484	80.2691	71.3548	C8H11N3O3	197.191	N-[2-hydroxy-1-(3-methyl-1,2,4-oxadiazol-5-yl)ethyl]prop-2-enamide	Cc1noc(C(CO)NC(C=C)=O)n1	NT	NT
1-C06	93.8901	92.6756	49.924	C17H19N3O4	329.351	1-[4-(6-nitro-2,3-dihydro-1H-indole-1-carbonyl)piperidin-1-yl]prop-2-en-1-one	C=CC(N(CC1)CCC1C(N(CC1)c2c1ccc([N+]([O-])=O)c2)=O)=O	NT	NT
1-C07	96	94.1704	70.1299	C11H10N2O2S	234.274	N-{[2-(thiophen-2-yl)-1,3-oxazol-4-yl]methyl}prop-2-enamide	C=CC(NCc1coc(-c2cccs2)n1)=O	NT	NT
1-C08	105.846	93.2735	82.7894	C12H13N3O	215.251	N-({2-methylimidazo[1,2-a]pyridin-3-yl}methyl)prop-2-enamide	Cc1c(CNC(C=C)=O)n(cccc2)c2n1	NT	NT
1-C09	107.253	91.1809	70.7376	C13H17N3O2	247.293	N-{[2-(morpholin-4-yl)pyridin-4-yl]methyl}prop-2-enamide	C=CC(NCc1cc(N2CCOCC2)ncc1)=O	NT	NT
1-C10	86.5055	88.7892	49.0837	C10H9F2NO	197.181	N-[(3,4-difluorophenyl)methyl]prop-2-enamide	C=CC(NCc(cc1)cc(F)c1F)=O	NT	NT
1-C11	94.5934	80.7175	45.7759	C15H17NO	227.302	N-(1,2,3,5,6,7-hexahydro-s-indacen-4-yl)prop-2-enamide	C=CC(Nc1c(CCC2)c2cc2c1CCC2)=O	NT	NT
1-C12	98.4615	86.3976	98.4034	C8H13NO	139.195	1-(piperidin-1-yl)prop-2-en-1-one	C=CC(N1CCCCC1)=O	NT	NT
1-C13	87.5604	68.9088	75.8177	C14H11F3N2OS	312.31	N-({2-[4-(trifluoromethyl)phenyl]-1,3-thiazol-5-yl}methyl)prop-2-enamide	C=CC(NCc1cnc(-c2ccc(C(F)(F)F)cc2)s1)=O	NT	NT
1-C14	102.681	65.1719	52.9121	C13H14Cl2N2O	285.169	N-[1-(3,4-dichlorophenyl)pyrrolidin-3-yl]prop-2-enamide	C=CC(NC(CC1)CN1c(cc1)cc(Cl)c1Cl)=O	NT	NT
1-C15	104.791	89.3871	86.0937	C10H14ClN3O	227.691	N-[(5-chloro-1,3-dimethyl-1H-pyrazol-4-yl)methyl]-N-methylprop-2-enamide	Cc1nn(C)c(Cl)c1CN(C)C(C=C)=O	NT	NT
1-C16	103.385	89.8356	137.009	C11H10F3NO	229.198	N-[2-(1,1-difluoroethyl)-4-fluorophenyl]prop-2-enamide	CC(c(cc(cc1)F)c1NC(C=C)=O)(F)F	NT	NT
1-C17	94.2418	73.6921	2.93758	C18H21FN2O2	316.37	N-[4-fluoro-3-(prop-2-enamido)phenyl]bicyclo[2.2.2]octane-2-carboxamide	C=CC(Nc(cc(cc1)NC(C2C(CC3)CCC3C2)=O)c1F)=O	NT	NT
1-C18	111.824	87.145	79.5746	C10H13N5O2	235.243	1-[1-(prop-2-enoyl)pyrrolidin-3-yl]-1H-1,2,3-triazole-4-carboxamide	C=CC(N(CC1)CC1n1nnc(C(N)=O)c1)=O	NT	NT
1-C19	98.4615	88.4903	94.69	C13H13N3O	227.262	N-[1-(cyanomethyl)-2,3-dihydro-1H-indol-6-yl]prop-2-enamide	C=CC(Nc1cc(N(CC#N)CC2)c2cc1)=O	NT	NT
1-C20	110.769	81.9133	80.0604	C13H17NO2	219.28	N-(3-methyl-4-propoxyphenyl)prop-2-enamide	CCCOc(cc1)c(C)cc1NC(C=C)=O	NT	NT
1-C21	128.703	65.4709	69.73	C17H17NOS	283.388	N-{4-[1-(phenylsulfanyl)ethyl]phenyl}prop-2-enamide	CC(c(cc1)ccc1NC(C=C)=O)Sc1ccccc1	NT	NT
1-C22	112.879	102.99	109.312	C11H10N2O2S	234.274	N-(3-oxo-3,4-dihydro-2H-1,4-benzothiazin-7-yl)prop-2-enamide	C=CC(Nc(cc1)cc(SC2)c1NC2=O)=O	NT	NT
1-D03	78.4176	102.691	94.561	C16H27NO2	265.391	N-(4-ethylcyclohexyl)-N-{[(2R)-oxolan-2-yl]methyl}prop-2-enamide	CCC(CC1)CCC1N(C[C@@H]1OCCC1)C(C=C)=O	NT	NT
1-D04	80.8791	127.331	70.4219	C17H19NO2S	301.403	N-[(1-benzofuran-7-yl)methyl]-N-(thian-4-yl)prop-2-enamide	C=CC(N(Cc1c2occc2ccc1)C1CCSCC1)=O	NT	NT
1-D05	100.22	90.4335	99.0702	C12H12FNO2	221.228	N-(8-fluoro-3,4-dihydro-2H-1-benzopyran-4-yl)prop-2-enamide	C=CC(NC1c2cccc(F)c2OCC1)=O	NT	NT
1-D06	101.275	104.024	77.2443	C8H13NO2	155.194	N-(4-methyloxolan-3-yl)prop-2-enamide	CC(COC1)C1NC(C=C)=O	NT	NT
1-D07	92.1319	92.9746	107.412	C13H18N4O2	262.308	1-methyl-3-[1-(prop-2-enoyl)piperidin-3-yl]-1H-pyrazole-4-carboxamide	Cn1nc(C(CCC2)CN2C(C=C)=O)c(C(N)=O)c1	NT	NT
1-D08	97.0549	74.5829	1.20973	C10H8N2OS2	236.313	N-[4-(thiophen-2-yl)-1,3-thiazol-2-yl]prop-2-enamide	C=CC(Nc1nc(-c2cccs2)cs1)=O	NT	NT
1-D09	95.2967	92.2272	93.5739	C10H14N4O	206.244	1-[3-(1H-1,2,3-triazol-1-yl)piperidin-1-yl]prop-2-en-1-one	C=CC(N(CCC1)CC1n1nncc1)=O	NT	NT
1-D10	105.495	96.9087	75.7406	C13H21NO	207.312	N-(3-cyclohexylcyclobutyl)prop-2-enamide	C=CC(NC(C1)CC1C1CCCCC1)=O	NT	NT
1-D11	98.1099	86.846	97.3243	C18H21FN4O	328.384	N-(1-cyclopentyl-5-methyl-1H-pyrazol-4-yl)-N-[(5-fluoropyridin-2-yl)methyl]prop-2-enamide	Cc(n(C1CCCC1)nc1)c1N(Cc(cc1)ncc1F)C(C=C)=O	NT	NT
1-D12	102.33	110.402	77.224	C15H21N3O	259.347	N-[4-(4-ethylpiperazin-1-yl)phenyl]prop-2-enamide	CCN(CC1)CCN1c(cc1)ccc1NC(C=C)=O	NT	NT
1-D13	90.022	86.9955	105.697	C9H12N2OS	196.269	N-[2-(2-methyl-1,3-thiazol-4-yl)ethyl]prop-2-enamide	Cc1nc(CCNC(C=C)=O)cs1	NT	NT
1-D14	103.385	79.2444	69.9413	C8H12FNO	157.185	1-(4-fluoropiperidin-1-yl)prop-2-en-1-one	C=CC(N(CC1)CCC1F)=O	NT	NT
1-D15	100.571	85.3513	118.357	C17H24N2O2	288.385	N-[(2-cyclopropyl-1,3-oxazol-5-yl)methyl]-N-(2-methylcyclohexyl)prop-2-enamide	CC(CCCC1)C1N(Cc1cnc(C2CC2)o1)C(C=C)=O	NT	NT
1-D16	113.231	44.1609	65.2212	C10H10ClNO2S	243.71	N-[2-(3-chloro-4-methylthiophen-2-yl)-2-oxoethyl]prop-2-enamide	Cc1csc(C(CNC(C=C)=O)=O)c1Cl	NT	NT
1-D17	114.989	107.025	161.141	C10H18N2O3S	246.327	N-[(1-methanesulfonylpiperidin-2-yl)methyl]prop-2-enamide	CS(N1C(CNC(C=C)=O)CCCC1)(=O)=O	NT	NT
1-D18	102.33	101.325	66.5992	C9H9F3N4O	246.189	1-[3-(trifluoromethyl)-5H,6H,7H,8H-[1,2,4]triazolo[4,3-a]pyrazin-7-yl]prop-2-en-1-one	C=CC(N1Cc2nnc(C(F)(F)F)n2CC1)=O	NT	NT
1-D19	109.714	86.846	217.52	C10H18N2O3S	246.327	1-(prop-2-enoyl)-N-(propan-2-yl)pyrrolidine-3-sulfonamide	CC(C)NS(C(CC1)CN1C(C=C)=O)(=O)=O	NT	NT
1-D20	123.78	92.738	1.52647	C17H14N2O2	278.305	N-[4-(5-methyl-1,3-benzoxazol-2-yl)phenyl]prop-2-enamide	Cc(cc1)cc2c1oc(-c(cc1)ccc1NC(C=C)=O)n2	NT	NT
1-D21	103.033	93.2735	156.577	C16H22N2O	258.359	N-{4-[(4-methylpiperidin-1-yl)methyl]phenyl}prop-2-enamide	CC1CCN(Cc(cc2)ccc2NC(C=C)=O)CC1	NT	NT
1-D22	112.527	111.384	72.1426	C14H17NO3	247.29	1-[1-(furan-2-yl)-7-oxa-2-azaspiro[3.5]nonan-2-yl]prop-2-en-1-one	C=CC(N(CC12CCOCC2)C1c1ccco1)=O	NT	NT
1-E03	105.846	104.185	86.2883	C7H11NO3S	189.232	N-(1,1-dioxo-1lambda6-thietan-3-yl)-N-methylprop-2-enamide	CN(C(C1)CS1(=O)=O)C(C=C)=O	NT	NT
1-E04	115.341	99.5516	88.764	C14H17N5O	271.318	N-[3-tert-butyl-1-(pyrimidin-2-yl)-1H-pyrazol-5-yl]prop-2-enamide	CC(C)(C)c(cc1NC(C=C)=O)nn1-c1ncccn1	NT	NT
1-E05	103.385	98.0568	78.2739	C8H10FN3O	183.183	N-[1-(2-fluoroethyl)-1H-pyrazol-4-yl]prop-2-enamide	C=CC(Nc1cn(CCF)nc1)=O	NT	NT
1-E06	80.1758	79.2227	110.653	C17H21ClN2O2S	352.879	N-[5-chloro-2-(ethylsulfanyl)phenyl]-1-(prop-2-enoyl)piperidine-4-carboxamide	CCSc(ccc(Cl)c1)c1NC(C(CC1)CCN1C(C=C)=O)=O	NT	NT
1-E07	104.791	92.8251	69.1482	C11H11NO3	205.21	N-[(1,3-dioxaindan-4-yl)methyl]prop-2-enamide	C=CC(NCc1c2OCOc2ccc1)=O	NT	NT
1-E08	107.253	96.1136	83.6508	C9H13NO3	183.204	N-(4,4-dimethyl-2-oxooxolan-3-yl)prop-2-enamide	CC(C)(COC1=O)C1NC(C=C)=O	NT	NT
1-E09	90.7253	92.5262	67.9925	C17H20N2O2	284.353	1-[4-(2,3-dihydro-1H-indole-1-carbonyl)piperidin-1-yl]prop-2-en-1-one	C=CC(N(CC1)CCC1C(N(CC1)c2c1cccc2)=O)=O	NT	NT
1-E10	93.5385	88.9387	173.887	C12H15NO	189.254	N-methyl-N-(2-phenylethyl)prop-2-enamide	CN(CCc1ccccc1)C(C=C)=O	NT	NT
1-E11	81.2308	90.4335	69.3893	C9H12F3NO	207.193	N-(2,4,4-trifluorocyclohexyl)prop-2-enamide	C=CC(NC(CCC(C1)(F)F)C1F)=O	NT	NT
1-E12	103.385	82.2123	56.7254	C13H19NO	205.296	N-(adamantan-1-yl)prop-2-enamide	C=CC(NC1(CC(C2)C3)CC3CC2C1)=O	NT	NT
1-E13	79.8242	88.7892	78.8144	C14H18N2O2S	278.37	N-(2-{[(dimethylcarbamoyl)methyl]sulfanyl}-6-methylphenyl)prop-2-enamide	Cc1cccc(SCC(N(C)C)=O)c1NC(C=C)=O	NT	NT
1-E14	98.4615	89.0882	85.3772	C15H20N2O3	276.331	N-[(2-methylfuran-3-yl)methyl]-1-(prop-2-enoyl)piperidine-4-carboxamide	Cc1c(CNC(C(CC2)CCN2C(C=C)=O)=O)cco1	NT	NT
1-E15	97.0549	85.5007	79.7766	C14H17NO2	231.29	1-(4-hydroxy-4-phenylpiperidin-1-yl)prop-2-en-1-one	C=CC(N(CC1)CCC1(c1ccccc1)O)=O	NT	NT
1-E16	104.44	87.145	45.9228	C11H12ClNO2	225.672	N-(5-chloro-2-methoxy-3-methylphenyl)prop-2-enamide	Cc1cc(Cl)cc(NC(C=C)=O)c1OC	NT	NT
1-E17	104.44	87.4439	84.8562	C10H10F3NO2	233.187	N-{[2-methyl-4-(trifluoromethyl)furan-3-yl]methyl}prop-2-enamide	Cc1c(CNC(C=C)=O)c(C(F)(F)F)co1	NT	NT
1-E18	89.3187	89.6861	69.6361	C10H11N3O3	221.213	6-methoxy-5-(prop-2-enamido)pyridine-2-carboxamide	COc(nc(cc1)C(N)=O)c1NC(C=C)=O	NT	NT
1-E19	114.286	72.6457	46.4567	C15H16N2O	240.3	N-[6-(dimethylamino)naphthalen-2-yl]prop-2-enamide	CN(C)c1ccc(cc(cc2)NC(C=C)=O)c2c1	NT	NT
1-E20	109.363	87.2945	95.7923	C16H18Cl2N2O2	341.232	N-[(2,4-dichlorophenyl)methyl]-1-(prop-2-enoyl)piperidine-4-carboxamide	C=CC(N(CC1)CCC1C(NCc(ccc(Cl)c1)c1Cl)=O)=O	NT	NT
1-E21	91.0769	79.6712	75.5169	C13H23NO	209.328	N-(2-cyclohexyl-2-methylpropyl)prop-2-enamide	CC(C)(CNC(C=C)=O)C1CCCCC1	NT	NT
1-E22	86.5055	98.0568	116.062	C14H13F2N3O	277.269	N-[5-(difluoromethyl)-1-(2-methylphenyl)-1H-pyrazol-4-yl]prop-2-enamide	Cc(cccc1)c1-n1ncc(NC(C=C)=O)c1C(F)F	NT	NT
1-F03	96.7033	104.634	157.989	C10H17N3O2	211.261	N-methyl-2-[4-(prop-2-enoyl)piperazin-1-yl]acetamide	CNC(CN(CC1)CCN1C(C=C)=O)=O	NT	NT
1-F04	86.8571	108.93	58.7367	C17H21ClFNO2	325.805	N-[(3-chloro-2-fluorophenyl)methyl]-N-[1-(oxan-4-yl)ethyl]prop-2-enamide	CC(C1CCOCC1)N(Cc1cccc(Cl)c1F)C(C=C)=O	NT	NT
1-F05	108.308	92.3767	110.093	C13H14N2O2	230.262	N-(1-acetyl-2,3-dihydro-1H-indol-4-yl)prop-2-enamide	CC(N1c2cccc(NC(C=C)=O)c2CC1)=O	NT	NT
1-F06	89.6703	109.176	74.627	C8H13NO2	155.194	N-(2-methyloxolan-3-yl)prop-2-enamide	CC1OCCC1NC(C=C)=O	NT	NT
1-F07	110.418	93.2735	100.393	C10H15N3O	193.246	N-[(1-ethyl-1H-pyrazol-5-yl)methyl]-N-methylprop-2-enamide	CCn1nccc1CN(C)C(C=C)=O	NT	NT
1-F08	91.0769	109.421	0.816098	C15H15N3OS	285.364	N-(6-{[(2-methylphenyl)methyl]sulfanyl}pyrimidin-4-yl)prop-2-enamide	Cc1c(CSc2ncnc(NC(C=C)=O)c2)cccc1	NT	NT
1-F09	104.791	86.9955	85.8362	C18H24N2O3	316.395	N-[(2-methoxy-6-methylphenyl)methyl]-N-(2-oxoazepan-3-yl)prop-2-enamide	Cc1cccc(OC)c1CN(C(CCCCN1)C1=O)C(C=C)=O	NT	NT
1-F10	100.923	64.7694	55.6813	C11H17N3O	207.272	N-[1-(3,5-dimethyl-1H-pyrazol-1-yl)propan-2-yl]prop-2-enamide	CC(Cn1nc(C)cc1C)NC(C=C)=O	NT	NT
1-F11	90.022	81.3154	100.374	C20H28N2O2	328.449	N-(3-methoxycyclohexyl)-N-[(5,6,7,8-tetrahydroisoquinolin-1-yl)methyl]prop-2-enamide	COC(CCC1)CC1N(Cc1nccc2c1CCCC2)C(C=C)=O	NT	NT
1-F12	100.923	101.325	82.1216	C18H20N2O4	328.362	N-(3-oxo-3-{4-oxo-3,4-dihydrospiro[1-benzopyran-2,3'-pyrrolidin]-1'-yl}propyl)prop-2-enamide	C=CC(NCCC(N(CC1)CC1(C1)Oc(cccc2)c2C1=O)=O)=O	NT	NT
1-F13	112.879	77.429	109.649	C17H21ClFNO2	325.805	N-[(3-chloro-5-fluorophenyl)methyl]-N-[1-(oxan-4-yl)ethyl]prop-2-enamide	CC(C1CCOCC1)N(Cc1cc(Cl)cc(F)c1)C(C=C)=O	NT	NT
1-F14	84.7473	112.365	71.1505	C10H15N3O2	209.245	N-[1-methyl-3-(propan-2-yloxy)-1H-pyrazol-4-yl]prop-2-enamide	CC(C)Oc1nn(C)cc1NC(C=C)=O	NT	NT
1-F15	96.7033	66.9656	107.664	C16H23N3O2	289.373	N-[(2,6-dimethylcyclohex-2-en-1-yl)methyl]-N-[(4-methyl-1,2,5-oxadiazol-3-yl)methyl]prop-2-enamide	CC1C(CN(Cc2nonc2C)C(C=C)=O)C(C)=CCC1	NT	NT
1-F16	107.604	65.5054	77.639	C13H21NO	207.312	N-{spiro[4.5]decan-6-yl}prop-2-enamide	C=CC(NC1C2(CCCC2)CCCC1)=O	NT	NT
1-F17	100.923	83.4081	110.264	C14H21NO	219.323	N-[(adamantan-1-yl)methyl]prop-2-enamide	C=CC(NCC1(CC(C2)C3)CC3CC2C1)=O	NT	NT
1-F18	106.901	107.949	68.5478	C12H16N2O3	236.267	N-[4-(3-methyl-1,2-oxazol-5-yl)oxan-4-yl]prop-2-enamide	Cc1noc(C2(CCOCC2)NC(C=C)=O)c1	NT	NT
1-F19	109.714	85.7997	118.883	C15H22ClN3O	295.808	1-{2-[5-chloro-3-methyl-1-(2-methylpropyl)-1H-pyrazol-4-yl]pyrrolidin-1-yl}prop-2-en-1-one	CC(C)Cn1nc(C)c(C(CCC2)N2C(C=C)=O)c1Cl	NT	NT
1-F20	143.824	90.2846	85.3462	C10H14N4O2	222.244	1-{2-[(1H-1,2,4-triazol-1-yl)methyl]morpholin-4-yl}prop-2-en-1-one	C=CC(N1CC(Cn2ncnc2)OCC1)=O	NT	NT
1-F21	84.7473	88.1913	112.945	C13H16N2O2S	264.343	2-(prop-2-enamido)-4H,5H,6H,7H,8H-cyclohepta[b]thiophene-3-carboxamide	C=CC(Nc1c(C(N)=O)c(CCCCC2)c2s1)=O	NT	NT
1-F22	112.527	115.554	83.2107	C13H23NO	209.328	N-[(1,4,4-trimethylcyclohexyl)methyl]prop-2-enamide	CC1(C)CCC(C)(CNC(C=C)=O)CC1	NT	NT
1-G03	84.044	105.232	75.3719	C9H14N2O2S	214.285	N,N-dimethyl-3-(prop-2-enoyl)-1,3-thiazolidine-4-carboxamide	CN(C)C(C(CSC1)N1C(C=C)=O)=O	NT	NT
1-G04	98.1099	100.149	32.3335	C11H9N3OS2	263.339	N-[2-(1,3,4-thiadiazol-2-ylsulfanyl)phenyl]prop-2-enamide	C=CC(Nc(cccc1)c1Sc1nncs1)=O	NT	NT
1-G05	71.3846	93.8714	76.5203	C14H17NO	215.291	N-[cyclobutyl(phenyl)methyl]prop-2-enamide	C=CC(NC(C1CCC1)c1ccccc1)=O	NT	NT
1-G06	91.4286	95.2167	70.3193	C10H9NO4	207.183	2-hydroxy-5-(prop-2-enamido)benzoic acid	C=CC(Nc(cc1)cc(C(O)=O)c1O)=O	NT	NT
1-G07	116.747	92.6756	77.3109	C12H12N4O	228.25	N-[(4-phenyl-4H-1,2,4-triazol-3-yl)methyl]prop-2-enamide	C=CC(NCc1nncn1-c1ccccc1)=O	NT	NT
1-G08	116.044	91.9283	70.2059	C7H11NO	125.168	1-(pyrrolidin-1-yl)prop-2-en-1-one	C=CC(N1CCCC1)=O	NT	NT
1-G09	106.198	88.1913	37.5751	C16H17FN4O	300.331	N-[(1-cyclobutyl-1H-1,2,3-triazol-4-yl)methyl]-N-(4-fluorophenyl)prop-2-enamide	C=CC(N(Cc1cn(C2CCC2)nn1)c(cc1)ccc1F)=O	NT	NT
1-G10	100.923	85.7997	53.3671	C13H11NO	197.232	N-(naphthalen-1-yl)prop-2-enamide	C=CC(Nc1cccc2ccccc12)=O	NT	NT
1-G11	86.5055	79.8206	72.5082	C16H12F3N3O2	335.281	N-{1-[(furan-2-yl)methyl]-5-(trifluoromethyl)-1H-1,3-benzodiazol-2-yl}prop-2-enamide	C=CC(Nc1nc(cc(C(F)(F)F)cc2)c2n1Cc1ccco1)=O	NT	NT
1-G12	117.099	97.0105	60.4042	C9H13NO3	183.204	1-(prop-2-enoyl)piperidine-3-carboxylic acid	C=CC(N(CCC1)CC1C(O)=O)=O	NT	NT
1-G13	105.495	88.6398	67.7273	C12H14N2O	202.252	N-(1-methyl-2,3-dihydro-1H-indol-6-yl)prop-2-enamide	CN(CC1)c2c1ccc(NC(C=C)=O)c2	NT	NT
1-G14	107.253	91.1809	50.3851	C11H9F2NO2	225.191	N-[3-(2,2-difluoroacetyl)phenyl]prop-2-enamide	C=CC(Nc1cccc(C(C(F)F)=O)c1)=O	NT	NT
1-G15	111.824	91.4798	101.223	C9H16N2O3S	232.3	1-[(3R)-4-methanesulfonyl-3-methylpiperazin-1-yl]prop-2-en-1-one	C[C@H](CN(CC1)C(C=C)=O)N1S(C)(=O)=O	NT	NT
1-G16	99.5165	91.6293	83.1257	C10H17NO3S	231.312	N-[(4-methyl-1,1-dioxo-1lambda6-thian-4-yl)methyl]prop-2-enamide	CC(CNC(C=C)=O)(CC1)CCS1(=O)=O	NT	NT
1-G17	114.989	90.284	32.9777	C12H15N3O	217.267	N-(2-cyclopentylpyrimidin-5-yl)prop-2-enamide	C=CC(Nc1cnc(C2CCCC2)nc1)=O	NT	NT
1-G18	119.56	87.145	95.8281	C11H14N2OS	222.307	N-[(4,5,6,7-tetrahydro-1,3-benzothiazol-2-yl)methyl]prop-2-enamide	C=CC(NCc1nc(CCCC2)c2s1)=O	NT	NT
1-G19	111.824	89.0882	96.4099	C10H10N4O	202.213	N-{6-methylpyrazolo[1,5-a]pyrimidin-3-yl}prop-2-enamide	Cc1cn2ncc(NC(C=C)=O)c2nc1	NT	NT
1-G20	96	89.6861	115.282	C12H13NO3	219.237	N-(3,4-dihydro-2H-1,5-benzodioxepin-7-yl)prop-2-enamide	C=CC(Nc(cc1)cc2c1OCCCO2)=O	NT	NT
1-G21	106.549	92.6756	107.449	C13H14N2O	214.263	N-[(1-methyl-1H-indol-3-yl)methyl]prop-2-enamide	Cn1c(cccc2)c2c(CNC(C=C)=O)c1	NT	NT
1-G22	95.6484	105.979	147.22	C11H16N4O	220.271	N-{2-ethyl-5H,6H,7H,8H-[1,2,4]triazolo[1,5-a]pyridin-6-yl}prop-2-enamide	CCc1nn(CC(CC2)NC(C=C)=O)c2n1	NT	NT
1-H03	90.3736	98.3558	101.728	C16H21FN2O	276.349	N-(1-ethylpiperidin-4-yl)-N-(2-fluorophenyl)prop-2-enamide	CCN(CC1)CCC1N(C(C=C)=O)c(cccc1)c1F	NT	NT
1-H04	100.571	113.346	73.4559	C16H17FN2OS	304.382	N-{2-[4-(2-fluorophenyl)-5-methyl-1,3-thiazol-2-yl]propan-2-yl}prop-2-enamide	CC(C)(c1nc(-c(cccc2)c2F)c(C)s1)NC(C=C)=O	NT	NT
1-H05	95.6484	95.9641	98.4673	C8H12N2O3	184.192	N-[2-(1,2-oxazolidin-2-yl)-2-oxoethyl]prop-2-enamide	C=CC(NCC(N1OCCC1)=O)=O	NT	NT
1-H06	99.1648	121.933	70.3144	C11H17NO2	195.258	1-[3-(oxolan-3-yl)pyrrolidin-1-yl]prop-2-en-1-one	C=CC(N(CC1)CC1C1COCC1)=O	NT	NT
1-H07	112.176	87.7429	99.1443	C9H16N2O3S	232.3	N-{[(2R)-1-methanesulfonylpyrrolidin-2-yl]methyl}prop-2-enamide	CS(N1[C@@H](CNC(C=C)=O)CCC1)(=O)=O	NT	NT
1-H08	109.714	115.064	69.4166	C8H13NO2	155.194	N-[(oxolan-3-yl)methyl]prop-2-enamide	C=CC(NCC1COCC1)=O	NT	NT
1-H09	108.659	81.0164	84.9335	C17H27N3O	289.416	N-cycloheptyl-N-[(3-ethyl-1-methyl-1H-pyrazol-4-yl)methyl]prop-2-enamide	CCc1nn(C)cc1CN(C1CCCCCC1)C(C=C)=O	NT	NT
1-H10	87.5604	105.741	100.099	C11H18N2O3S	258.337	N-[1-cyclopropyl-2-(1,1-dioxo-1lambda6,2-thiazolidin-2-yl)ethyl]prop-2-enamide	C=CC(NC(CN(CCC1)S1(=O)=O)C1CC1)=O	NT	NT
1-H11	97.7582	85.2018	55.3327	C20H25N3O	323.432	N-(1-ethylpiperidin-3-yl)-N-[(quinolin-8-yl)methyl]prop-2-enamide	CCN(CCC1)CC1N(Cc1cccc2cccnc12)C(C=C)=O	NT	NT
1-H12	128.352	105.25	80.0353	C17H22N2O5	334.367	1-[4-(2,3,4-trimethoxybenzoyl)piperazin-1-yl]prop-2-en-1-one	COc(ccc(C(N(CC1)CCN1C(C=C)=O)=O)c1OC)c1OC	NT	NT
1-H13	137.846	77.728	112.983	C17H24N2O2	288.385	N-(cyclopentylmethyl)-N-[(4,5,6,7-tetrahydro-1,2-benzoxazol-3-yl)methyl]prop-2-enamide	C=CC(N(CC1CCCC1)Cc1noc2c1CCCC2)=O	NT	NT
1-H14	116.396	80.2257	87.8207	C11H17N3O	207.272	N-[2-methyl-3-(5-methyl-1H-pyrazol-1-yl)propyl]prop-2-enamide	CC(CNC(C=C)=O)Cn1nccc1C	NT	NT
1-H15	113.934	81.1659	101.686	C18H23N3O2	313.394	N-[(1-hydroxycyclohexyl)methyl]-N-({pyrazolo[1,5-a]pyridin-2-yl}methyl)prop-2-enamide	C=CC(N(CC1(CCCCC1)O)Cc1nn(cccc2)c2c1)=O	NT	NT
1-H16	109.714	100.098	84.1341	C11H13NO4S	255.29	N-(3-methanesulfonyl-5-methoxyphenyl)prop-2-enamide	COc1cc(NC(C=C)=O)cc(S(C)(=O)=O)c1	NT	NT
1-H17	103.033	87.4439	106.333	C8H13NO2	155.194	N-(5-methyloxolan-3-yl)prop-2-enamide	CC(C1)OCC1NC(C=C)=O	NT	NT
1-H18	103.033	94.946	49.5963	C12H20N2O2	224.299	1-{4-[(oxolan-3-yl)methyl]piperazin-1-yl}prop-2-en-1-one	C=CC(N1CCN(CC2COCC2)CC1)=O	NT	NT
1-H19	111.473	85.6502	181.8	C10H10N4O	202.213	N-({[1,2,4]triazolo[4,3-a]pyridin-3-yl}methyl)prop-2-enamide	C=CC(NCc1nnc2n1cccc2)=O	NT	NT
1-H20	132.22	96.9087	58.0404	C8H11N3O	165.192	N-[(1-methyl-1H-pyrazol-5-yl)methyl]prop-2-enamide	Cn1nccc1CNC(C=C)=O	NT	NT
1-H21	91.7802	95.0673	156.351	C12H11NO2	201.221	N-(1-oxo-2,3-dihydro-1H-inden-2-yl)prop-2-enamide	C=CC(NC(Cc1c2cccc1)C2=O)=O	NT	NT
1-H22	112.527	111.629	79.2286	C10H12N2O2	192.214	N-[(6-methoxypyridin-2-yl)methyl]prop-2-enamide	COc1cccc(CNC(C=C)=O)n1	NT	NT
1-I03	103.385	99.1031	78.0504	C11H15NO2	193.242	rac-N-{[(1R,2S,5S)-6-oxabicyclo[3.2.1]oct-3-en-2-yl]methyl}prop-2-enamide	C=CC(NC[C@@H]1C=C[C@@H]2OC[C@H]1C2)=O	NT	NT
1-I04	108.308	96.861	0.515065	C11H12N2O2	204.225	1-benzyl-3-(prop-2-enoyl)urea	C=CC(NC(NCc1ccccc1)=O)=O	NT	NT
1-I05	97.0549	92.5262	86.7117	C16H20N2O2	272.342	N-benzyl-1-(prop-2-enoyl)piperidine-4-carboxamide	C=CC(N(CC1)CCC1C(NCc1ccccc1)=O)=O	NT	NT
1-I06	104.44	92.3767	31.1817	C10H8N2O	172.183	N-(4-cyanophenyl)prop-2-enamide	C=CC(Nc(cc1)ccc1C#N)=O	NT	NT
1-I07	101.275	90.1345	69.5136	C7H8N2OS	168.216	N-[(1,3-thiazol-4-yl)methyl]prop-2-enamide	C=CC(NCc1cscn1)=O	NT	NT
1-I08	109.363	88.1913	76.328	C16H19N3O2	285.341	N-methyl-N-[3-(3-methyl-2-oxo-1,2-dihydroquinoxalin-1-yl)propyl]prop-2-enamide	CC1=Nc(cccc2)c2N(CCCN(C)C(C=C)=O)C1=O	NT	NT
1-I09	111.473	86.0987	59.1033	C12H10N2O2	214.22	N-(3-phenyl-1,2-oxazol-4-yl)prop-2-enamide	C=CC(Nc1conc1-c1ccccc1)=O	NT	NT
1-I10	113.582	88.0419	47.1349	C9H7ClFNO	199.609	N-(4-chloro-2-fluorophenyl)prop-2-enamide	C=CC(Nc(ccc(Cl)c1)c1F)=O	NT	NT
1-I11	116.747	85.9492	76.7484	C14H14N2O3	258.273	N-{[3-(3-methoxyphenyl)-1,2-oxazol-5-yl]methyl}prop-2-enamide	COc1cccc(-c2noc(CNC(C=C)=O)c2)c1	NT	NT
1-I12	122.374	86.5471	35.8123	C11H10N2OS	218.275	N-[(1,3-benzothiazol-2-yl)methyl]prop-2-enamide	C=CC(NCc1nc(cccc2)c2s1)=O	NT	NT
1-I13	98.1099	82.5112	72.5166	C17H22F2N2O2	324.366	N-[2-(2,6-difluorophenyl)-2-(2,6-dimethylmorpholin-4-yl)ethyl]prop-2-enamide	CC(C1)OC(C)CN1C(CNC(C=C)=O)c(c(F)ccc1)c1F	NT	NT
1-I14	123.077	94.0209	22.0573	C13H17N3OS	263.359	N-{[2-(thiomorpholin-4-yl)pyridin-4-yl]methyl}prop-2-enamide	C=CC(NCc1cc(N2CCSCC2)ncc1)=O	NT	NT
1-I15	118.154	89.5366	81.6194	C12H13ClN2O2	252.697	N-[(1S)-2-carbamoyl-1-(3-chlorophenyl)ethyl]prop-2-enamide	C=CC(N[C@@H](CC(N)=O)c1cccc(Cl)c1)=O	NT	NT
1-I16	123.429	92.6756	72.6205	C13H16N2O2	232.278	3-[4-(prop-2-enamido)phenyl]butanamide	CC(CC(N)=O)c(cc1)ccc1NC(C=C)=O	NT	NT
1-I17	115.692	88.9387	39.8686	C10H8FN5O	233.202	N-[3-fluoro-4-(1H-1,2,3,4-tetrazol-1-yl)phenyl]prop-2-enamide	C=CC(Nc(cc1)cc(F)c1-n1nnnc1)=O	NT	NT
1-I18	105.846	89.9851	172.226	C12H12N4O	228.25	N-{[3-(4H-1,2,4-triazol-3-yl)phenyl]methyl}prop-2-enamide	C=CC(NCc1cc(-c2nnc[nH]2)ccc1)=O	NT	NT
1-I19	109.011	92.9746	1.6949	C11H16N2O2	208.257	N-[3-(2,2-dimethylpropyl)-1,2-oxazol-5-yl]prop-2-enamide	CC(C)(C)Cc1noc(NC(C=C)=O)c1	NT	NT
1-I20	89.6703	84.006	122.051	C17H21ClN2O3	336.813	N-(2-chloro-5-ethoxyphenyl)-1-(prop-2-enoyl)piperidine-4-carboxamide	CCOc(cc1)cc(NC(C(CC2)CCN2C(C=C)=O)=O)c1Cl	NT	NT
1-I21	94.2418	82.3617	100.726	C15H21NO	231.333	N-[2,5-bis(propan-2-yl)phenyl]prop-2-enamide	CC(C)c1cc(NC(C=C)=O)c(C(C)C)cc1	NT	NT
1-I22	119.209	101.495	100.695	C12H12FNO2	221.228	N-(4-fluoro-3-propanoylphenyl)prop-2-enamide	CCC(c(cc(cc1)NC(C=C)=O)c1F)=O	NT	NT
1-J03	111.121	97.7578	159.888	C14H20N2O3S	296.385	N-{[2-(tert-butylsulfamoyl)phenyl]methyl}prop-2-enamide	CC(C)(C)NS(c1c(CNC(C=C)=O)cccc1)(=O)=O	NT	NT
1-J04	107.956	59.1266	69.4224	C11H17N3O	207.272	N-[2,2-dimethyl-3-(1H-pyrazol-1-yl)propyl]prop-2-enamide	CC(C)(CNC(C=C)=O)Cn1nccc1	NT	NT
1-J05	123.429	88.9387	149.124	C16H19N3O	269.342	1-{2-[(2-methyl-1H-1,3-benzodiazol-1-yl)methyl]pyrrolidin-1-yl}prop-2-en-1-one	Cc1nc(cccc2)c2n1CC(CCC1)N1C(C=C)=O	NT	NT
1-J06	108.308	108.685	78.4149	C9H15NOS	185.286	N-(2-methylthian-4-yl)prop-2-enamide	CC(C1)SCCC1NC(C=C)=O	NT	NT
1-J07	129.758	89.2377	111.642	C11H15N3O4S	285.32	1-{4-[(1,2-oxazol-3-yl)methanesulfonyl]piperazin-1-yl}prop-2-en-1-one	C=CC(N(CC1)CCN1S(Cc1nocc1)(=O)=O)=O	NT	NT
1-J08	101.626	104.514	79.0337	C14H15N3O3	273.287	N-{3-[3-(methoxymethyl)-1,2,4-oxadiazol-5-yl]-2-methylphenyl}prop-2-enamide	Cc(c(-c1nc(COC)no1)ccc1)c1NC(C=C)=O	NT	NT
1-J09	116.747	120.329	81.4328	C17H22ClNO3	323.815	N-[(4-chloro-2,6-dimethylphenyl)methyl]-N-[(1,4-dioxan-2-yl)methyl]prop-2-enamide	Cc1cc(Cl)cc(C)c1CN(CC1OCCOC1)C(C=C)=O	NT	NT
1-J10	117.099	104.514	84.1563	C11H16N2OS	224.322	N-{[2-(2-methylpropyl)-1,3-thiazol-5-yl]methyl}prop-2-enamide	CC(C)Cc1ncc(CNC(C=C)=O)s1	NT	NT
1-J11	110.769	84.3049	88.8422	C19H23N3O	309.405	N-[(1S)-7-methyl-1,2,3,4-tetrahydronaphthalen-1-yl]-N-[(1-methyl-1H-imidazol-4-yl)methyl]prop-2-enamide	Cc1cc([C@H](CCC2)N(Cc3cn(C)cn3)C(C=C)=O)c2cc1	NT	NT
1-J12	123.78	105.741	0.93383	C11H16N2OS	224.322	N-[4-methyl-5-(2-methylpropyl)-1,3-thiazol-2-yl]prop-2-enamide	CC(C)Cc1c(C)nc(NC(C=C)=O)s1	NT	NT
1-J13	111.121	76.6816	171.851	C19H21NO4	327.374	rac-N-[(7-methoxy-1-benzofuran-2-yl)methyl]-N-[(1R,2S,4S)-7-oxabicyclo[2.2.1]heptan-2-yl]prop-2-enamide	COc1cccc2c1oc(CN([C@H]1[C@H](CC3)O[C@H]3C1)C(C=C)=O)c2	NT	NT
1-J14	111.824	105.005	74.88	C13H16N2O4	264.277	N,4-dimethoxy-N-methyl-2-(prop-2-enamido)benzamide	CN(C(c(ccc(OC)c1)c1NC(C=C)=O)=O)OC	NT	NT
1-J15	104.44	68.7593	83.7661	C18H23N3O2	313.394	N-cyclohexyl-N-{[5-(furan-2-yl)-1-methyl-1H-pyrazol-3-yl]methyl}prop-2-enamide	Cn1nc(CN(C2CCCCC2)C(C=C)=O)cc1-c1ccco1	NT	NT
1-J16	146.286	98.3808	0.800596	C13H18N2OS	250.36	N-[5-(3-methylcyclohexyl)-1,3-thiazol-2-yl]prop-2-enamide	CC(CCC1)CC1c1cnc(NC(C=C)=O)s1	NT	NT
1-J17	115.341	85.0523	96.4765	C11H16N4O3	252.27	N-({1-[(3R,4S)-4-methoxyoxolan-3-yl]-1H-1,2,3-triazol-4-yl}methyl)prop-2-enamide	CO[C@H](COC1)[C@@H]1n1nnc(CNC(C=C)=O)c1	NT	NT
1-J18	119.209	75.0736	63.9179	C9H15NO3S	217.285	1-(3-methanesulfonylpiperidin-1-yl)prop-2-en-1-one	CS(C(CCC1)CN1C(C=C)=O)(=O)=O	NT	NT
1-J19	110.066	86.0987	126.089	C14H15N3O	241.288	N-{[2-(3-methyl-1H-pyrazol-1-yl)phenyl]methyl}prop-2-enamide	Cc(cc1)nn1-c1c(CNC(C=C)=O)cccc1	NT	NT
1-J20	122.374	102.306	46.2405	C11H16N4OS	252.336	1-[4-(3-ethyl-1,2,4-thiadiazol-5-yl)piperazin-1-yl]prop-2-en-1-one	CCc1nsc(N(CC2)CCN2C(C=C)=O)n1	NT	NT
1-J21	115.692	88.7892	117.738	C15H14N2O2S	286.349	N-{8-methoxy-4H,5H-naphtho[2,1-d][1,3]thiazol-2-yl}prop-2-enamide	COc1cc(-c2c(CC3)nc(NC(C=C)=O)s2)c3cc1	NT	NT
1-J22	128.703	129.539	0.992696	C18H17NO3S	327.397	N-[3-(4-methylbenzoyl)-4H,5H,7H-thieno[2,3-c]pyran-2-yl]prop-2-enamide	Cc(cc1)ccc1C(c1c(NC(C=C)=O)sc2c1CCOC2)=O	NT	NT
1-K03	90.022	101.495	80.7995	C9H10N2O3S	226.252	5-methyl-2-[(prop-2-enamido)methyl]-1,3-thiazole-4-carboxylic acid	Cc1c(C(O)=O)nc(CNC(C=C)=O)s1	NT	NT
1-K04	107.956	97.0105	74.1204	C13H16N2O2	232.278	N-[3-(morpholin-4-yl)phenyl]prop-2-enamide	C=CC(Nc1cc(N2CCOCC2)ccc1)=O	NT	NT
1-K05	107.956	92.6756	75.5573	C14H15N3O2	257.288	1-[4-(1,3-benzoxazol-2-yl)piperazin-1-yl]prop-2-en-1-one	C=CC(N(CC1)CCN1c1nc(cccc2)c2o1)=O	NT	NT
1-K06	106.549	89.6861	84.3168	C12H15NO2	205.253	N-[(1S)-1-(2-methoxyphenyl)ethyl]prop-2-enamide	C[C@@H](c(cccc1)c1OC)NC(C=C)=O	NT	NT
1-K07	91.7802	89.6861	78.1461	C8H13NOS2	203.325	N-[(1,4-dithian-2-yl)methyl]prop-2-enamide	C=CC(NCC1SCCSC1)=O	NT	NT
1-K08	111.824	82.9596	153.145	C12H12N2OS	232.302	N-{[2-(1H-pyrrol-1-yl)thiophen-3-yl]methyl}prop-2-enamide	C=CC(NCc1c(-n2cccc2)scc1)=O	NT	NT
1-K09	107.253	88.9387	80.643	C12H14N2O2	218.252	1-{3',4'-dihydro-2'H-spiro[oxetane-3,1'-pyrrolo[1,2-a]pyrazin]-2'-yl}prop-2-en-1-one	C=CC(N1C2(COC2)c2cccn2CC1)=O	NT	NT
1-K10	113.934	79.2227	92.0073	C11H13NO2	191.226	N-[(4-methoxyphenyl)methyl]prop-2-enamide	COc1ccc(CNC(C=C)=O)cc1	NT	NT
1-K11	124.835	84.006	71.276	C13H18N2O3S	282.359	N-[5-(dimethylsulfamoyl)-2,3-dimethylphenyl]prop-2-enamide	Cc1cc(S(N(C)C)(=O)=O)cc(NC(C=C)=O)c1C	NT	NT
1-K12	116.396	78.7743	82.8112	C15H20N2O	244.332	N-(1-benzylpiperidin-3-yl)prop-2-enamide	C=CC(NC1CN(Cc2ccccc2)CCC1)=O	NT	NT
1-K13	120.615	84.1555	105.878	C16H21N3O3	303.356	3-(2-methoxyphenyl)-1-[1-(prop-2-enoyl)piperidin-4-yl]urea	COc(cccc1)c1NC(NC(CC1)CCN1C(C=C)=O)=O	NT	NT
1-K14	102.33	83.4081	82.7819	C12H12N4O	228.25	N-[3-(1-methyl-1H-1,2,3-triazol-4-yl)phenyl]prop-2-enamide	Cn1nnc(-c2cccc(NC(C=C)=O)c2)c1	NT	NT
1-K15	124.132	86.5471	1.78854	C19H20N4O3	352.387	N-[6-(morpholin-4-yl)pyridin-3-yl]-4-(prop-2-enamido)benzamide	C=CC(Nc(cc1)ccc1C(Nc(cc1)cnc1N1CCOCC1)=O)=O	NT	NT
1-K16	113.231	84.6039	60.1635	C12H11N3O2	229.235	N-[4-(5-methyl-1,2,4-oxadiazol-3-yl)phenyl]prop-2-enamide	Cc1nc(-c(cc2)ccc2NC(C=C)=O)no1	NT	NT
1-K17	111.473	86.0987	85.2913	C15H23NO2	249.349	N-(3-hydroxy-5,7-dimethyladamantan-1-yl)prop-2-enamide	CC(CC(C)(C1)C2)(CC1(C1)NC(C=C)=O)CC12O	NT	NT
1-K18	82.989	87.4439	93.7138	C8H15N3O3S	233.288	N-(1-sulfamoylpiperidin-4-yl)prop-2-enamide	C=CC(NC(CC1)CCN1S(N)(=O)=O)=O	NT	NT
1-K19	129.407	90.1345	118.06	C14H17N3O2	259.304	N-[1-tert-butyl-3-(furan-2-yl)-1H-pyrazol-5-yl]prop-2-enamide	CC(C)(C)n(c(NC(C=C)=O)c1)nc1-c1ccco1	NT	NT
1-K20	116.396	100.299	103.467	C10H12N2O3	208.214	1-{3-[5-(hydroxymethyl)-1,2-oxazol-3-yl]azetidin-1-yl}prop-2-en-1-one	C=CC(N(C1)CC1c1noc(CO)c1)=O	NT	NT
1-K21	106.549	94.6188	107.67	C12H19N3O	221.299	N-[2-(3,5-dimethyl-1H-pyrazol-1-yl)butyl]prop-2-enamide	CCC(CNC(C=C)=O)n1nc(C)cc1C	NT	NT
1-K22	113.934	95.6652	94.8857	C15H17N3O	255.315	1-[4-(1H-indazol-1-yl)piperidin-1-yl]prop-2-en-1-one	C=CC(N(CC1)CCC1n1ncc2c1cccc2)=O	NT	NT
1-L03	108.308	94.1704	108.218	C16H19F3N4O	340.344	N-{1-[4-cyclopropyl-6-(trifluoromethyl)pyrimidin-2-yl]piperidin-4-yl}prop-2-enamide	C=CC(NC(CC1)CCN1c1nc(C2CC2)cc(C(F)(F)F)n1)=O	NT	NT
1-L04	119.912	117.272	91.056	C18H22F2N2O2	336.376	N-[2-(3,4-difluorophenyl)propan-2-yl]-1-(prop-2-enoyl)piperidine-4-carboxamide	CC(C)(c(cc1)cc(F)c1F)NC(C(CC1)CCN1C(C=C)=O)=O	NT	NT
1-L05	104.791	81.3154	111.757	C12H12ClNO3	253.682	N-[(8-chloro-2,3-dihydro-1,4-benzodioxin-6-yl)methyl]prop-2-enamide	C=CC(NCc1cc(Cl)c2OCCOc2c1)=O	NT	NT
1-L06	110.769	104.024	74.4967	C11H11ClN4O	250.684	N-(2-{3-chloropyrazolo[1,5-a]pyrimidin-6-yl}ethyl)prop-2-enamide	C=CC(NCCc1cn2ncc(Cl)c2nc1)=O	NT	NT
1-L07	116.747	87.2945	96.8358	C13H21NO2	223.311	1-[4-(cyclopentyloxy)piperidin-1-yl]prop-2-en-1-one	C=CC(N(CC1)CCC1OC1CCCC1)=O	NT	NT
1-L08	128.703	106.968	73.9461	C13H21NO2	223.311	1-{1-oxa-4-azaspiro[5.6]dodecan-4-yl}prop-2-en-1-one	C=CC(N1CC2(CCCCCC2)OCC1)=O	NT	NT
1-L09	88.2637	74.8879	92.0653	C19H22N2O2	310.39	N-[(2,3-dihydro-1H-inden-5-yl)methyl]-N-[(3,5-dimethyl-1,2-oxazol-4-yl)methyl]prop-2-enamide	Cc1noc(C)c1CN(Cc1cc(CCC2)c2cc1)C(C=C)=O	NT	NT
1-L10	79.8242	107.458	92.5298	C11H15N3O	205.256	N-[(3-cyclopropyl-1-methyl-1H-pyrazol-5-yl)methyl]prop-2-enamide	Cn1nc(C2CC2)cc1CNC(C=C)=O	NT	NT
1-L11	97.4066	90.7324	89.7105	C12H12N4O2	244.249	N-{[(2H-indazol-6-yl)carbamoyl]methyl}prop-2-enamide	C=CC(NCC(Nc1cc2n[nH]cc2cc1)=O)=O	NT	NT
1-L12	117.451	59.1266	63.6716	C16H18N4O2	298.34	1-[3-(1-benzyl-1H-1,2,4-triazol-5-yl)morpholin-4-yl]prop-2-en-1-one	C=CC(N(CCOC1)C1c1ncnn1Cc1ccccc1)=O	NT	NT
1-L13	106.901	84.006	175.798	C16H18F3NO2	313.315	N-[1-(oxolan-2-yl)ethyl]-N-[(3,4,5-trifluorophenyl)methyl]prop-2-enamide	CC(C1OCCC1)N(Cc(cc1F)cc(F)c1F)C(C=C)=O	NT	NT
1-L14	121.67	100.098	1.21643	C13H14ClNO	235.709	1-(5-chloro-3,3-dimethyl-2,3-dihydro-1H-indol-1-yl)prop-2-en-1-one	CC(C)(C1)c(cc(cc2)Cl)c2N1C(C=C)=O	NT	NT
1-L15	140.659	81.1659	82.3411	C18H23N3OS	329.46	N-[1-(propan-2-yl)-4,5,6,7-tetrahydro-1H-indazol-6-yl]-N-[(thiophen-2-yl)methyl]prop-2-enamide	CC(C)n1ncc(CC2)c1CC2N(Cc1cccs1)C(C=C)=O	NT	NT
1-L16	121.319	75.3189	75.2175	C10H15N3O	193.246	N-[(1-ethyl-1H-pyrazol-3-yl)methyl]-N-methylprop-2-enamide	CCn1nc(CN(C)C(C=C)=O)cc1	NT	NT
1-L17	103.736	88.4903	81.173	C15H18N2O3	274.315	N-{[4-(morpholine-4-carbonyl)phenyl]methyl}prop-2-enamide	C=CC(NCc(cc1)ccc1C(N1CCOCC1)=O)=O	NT	NT
1-L18	115.341	107.704	92.239	C13H18N4O	246.308	1-[(2S)-2-[(4-cyclopropyl-1H-1,2,3-triazol-1-yl)methyl]pyrrolidin-1-yl]prop-2-en-1-one	C=CC(N1[C@H](Cn2nnc(C3CC3)c2)CCC1)=O	NT	NT
1-L19	125.538	87.8924	111.632	C12H12FNO	205.228	1-(8-fluoro-1,2,3,4-tetrahydroquinolin-1-yl)prop-2-en-1-one	C=CC(N(CCCc1ccc2)c1c2F)=O	NT	NT
1-L20	120.264	89.5486	72.5099	C12H17N3O2	235.282	1-{3-[(5-methyl-1,2,4-oxadiazol-3-yl)methyl]piperidin-1-yl}prop-2-en-1-one	Cc1nc(CC(CCC2)CN2C(C=C)=O)no1	NT	NT
1-L21	117.802	90.583	113.438	C15H19N3O	257.331	N-{1-[2-(dimethylamino)ethyl]-1H-indol-6-yl}prop-2-enamide	CN(C)CCn(cc1)c2c1ccc(NC(C=C)=O)c2	NT	NT
1-L22	111.473	95.4367	71.3273	C16H22N2O3	290.358	N-[4,4-dimethyl-1-(prop-2-enoyl)pyrrolidin-3-yl]-2-ethylfuran-3-carboxamide	CCc(occ1)c1C(NC(C1)C(C)(C)CN1C(C=C)=O)=O	NT	NT
1-M03	100.571	98.5052	86.2975	C11H15N3O2S	253.321	N-{[2-(morpholin-4-yl)-1,3-thiazol-5-yl]methyl}prop-2-enamide	C=CC(NCc1cnc(N2CCOCC2)s1)=O	NT	NT
1-M04	92.8352	90.8819	71.1017	C14H16FNO2	249.281	N-[4-(3-fluorophenyl)oxan-4-yl]prop-2-enamide	C=CC(NC1(CCOCC1)c1cccc(F)c1)=O	NT	NT
1-M05	108.659	92.8251	79.6718	C11H11N5O	229.238	N-[2-(1-methyl-1H-1,2,3,4-tetrazol-5-yl)phenyl]prop-2-enamide	Cn1nnnc1-c(cccc1)c1NC(C=C)=O	NT	NT
1-M06	103.033	81.3154	68.3272	C15H16N2O2	256.3	N-{2-[2-(4-methylphenyl)-1,3-oxazol-4-yl]ethyl}prop-2-enamide	Cc(cc1)ccc1-c1nc(CCNC(C=C)=O)co1	NT	NT
1-M07	108.308	89.0882	81.4114	C13H13N3O	227.262	N-{[4-(1H-pyrazol-1-yl)phenyl]methyl}prop-2-enamide	C=CC(NCc(cc1)ccc1-n1nccc1)=O	NT	NT
1-M08	100.571	88.3408	86.5445	C14H20N2O3	264.32	N-{4-[(3-methyl-1,2-oxazol-5-yl)methoxy]cyclohexyl}prop-2-enamide	Cc1noc(COC(CC2)CCC2NC(C=C)=O)c1	NT	NT
1-M09	120.264	89.2377	82.6539	C9H13N5O	207.232	N-[1-(1-cyclopropyl-1H-1,2,3,4-tetrazol-5-yl)ethyl]prop-2-enamide	CC(c1nnnn1C1CC1)NC(C=C)=O	NT	NT
1-M10	117.451	88.6398	96.3783	C12H13NO4	235.236	4-[N-(2-hydroxyethyl)prop-2-enamido]benzoic acid	C=CC(N(CCO)c(cc1)ccc1C(O)=O)=O	NT	NT
1-M11	84.7473	80.7175	71.5904	C19H21FN4O	340.395	N-({2-[4-(4-fluorophenyl)piperazin-1-yl]pyridin-4-yl}methyl)prop-2-enamide	C=CC(NCc1cc(N(CC2)CCN2c(cc2)ccc2F)ncc1)=O	NT	NT
1-M12	75.2527	88.4903	71.5404	C7H7N3O	149.15	N-(pyrimidin-2-yl)prop-2-enamide	C=CC(Nc1ncccn1)=O	NT	NT
1-M13	113.934	69.8057	82.379	C17H15NO3S	313.371	N-[7-(phenylsulfanyl)-2,3-dihydro-1,4-benzodioxin-6-yl]prop-2-enamide	C=CC(Nc(cc1OCCOc1c1)c1Sc1ccccc1)=O	NT	NT
1-M14	103.385	88.3408	93.1993	C12H12N4O	228.25	N-{[6-(1H-pyrazol-1-yl)pyridin-2-yl]methyl}prop-2-enamide	C=CC(NCc1nc(-n2nccc2)ccc1)=O	NT	NT
1-M15	110.066	84.006	86.3763	C12H11F2NO	223.219	N-[2-(2,2-difluorocyclopropyl)phenyl]prop-2-enamide	C=CC(Nc1c(C(C2)C2(F)F)cccc1)=O	NT	NT
1-M16	129.407	87.4439	101.853	C11H10F3NO2	245.198	N-[3-(2,2,2-trifluoro-1-hydroxyethyl)phenyl]prop-2-enamide	C=CC(Nc1cccc(C(C(F)(F)F)O)c1)=O	NT	NT
1-M17	124.835	85.0523	88.6817	C12H19NO2	209.285	N-[(6-cyclopropyloxan-2-yl)methyl]prop-2-enamide	C=CC(NCC(CCC1)OC1C1CC1)=O	NT	NT
1-M18	130.11	86.3976	90.9364	C13H13N3O	227.262	N-{[4-(1H-imidazol-1-yl)phenyl]methyl}prop-2-enamide	C=CC(NCc(cc1)ccc1-n1cncc1)=O	NT	NT
1-M19	105.846	84.4544	94.8798	C11H15N3O	205.256	N-[1-(cyclopropylmethyl)-4-methyl-1H-pyrazol-5-yl]prop-2-enamide	Cc1c(NC(C=C)=O)n(CC2CC2)nc1	NT	NT
1-M20	114.286	89.6861	104.337	C11H9F2NO2	225.191	N-[4-(2,2-difluoroacetyl)phenyl]prop-2-enamide	C=CC(Nc(cc1)ccc1C(C(F)F)=O)=O	NT	NT
1-M21	98.1099	90.7324	100.459	C16H15N5O	293.323	N-{1-[(3-methylphenyl)methyl]-1H-pyrazolo[3,4-d]pyrimidin-4-yl}prop-2-enamide	Cc1cccc(Cn2ncc3c2ncnc3NC(C=C)=O)c1	NT	NT
1-M22	121.319	95.2167	106.009	C11H10FN5O	247.228	N-{[1-(4-fluorophenyl)-1H-1,2,3,4-tetrazol-5-yl]methyl}prop-2-enamide	C=CC(NCc1nnnn1-c(cc1)ccc1F)=O	NT	NT
1-N03	86.1538	97.0105	92.2857	C11H14N2O3S	254.305	N-{[2-(methylsulfamoyl)phenyl]methyl}prop-2-enamide	CNS(c1c(CNC(C=C)=O)cccc1)(=O)=O	NT	NT
1-N04	95.6484	110.893	78.937	C13H14N4O	242.276	N-[1-(1-phenyl-1H-1,2,3-triazol-4-yl)ethyl]prop-2-enamide	CC(c1cn(-c2ccccc2)nn1)NC(C=C)=O	NT	NT
1-N05	84.7473	93.5725	105.089	C11H16N4O2	236.27	1-[1-(2-methoxyethyl)-1H,4H,5H,6H,7H-[1,2,3]triazolo[4,5-c]pyridin-5-yl]prop-2-en-1-one	COCCn1nnc(C2)c1CCN2C(C=C)=O	NT	NT
1-N06	124.132	107.704	69.4597	C11H14N2O2	206.241	N-[(3-cyclobutyl-1,2-oxazol-4-yl)methyl]prop-2-enamide	C=CC(NCc1conc1C1CCC1)=O	NT	NT
1-N07	109.011	82.6607	118.64	C14H15NO2	229.274	N-[2-(2-methyl-1-benzofuran-3-yl)ethyl]prop-2-enamide	Cc1c(CCNC(C=C)=O)c(cccc2)c2o1	NT	NT
1-N08	110.418	104.024	100.7	C15H19ClN2O	278.777	N-{1-[(4-chlorophenyl)methyl]piperidin-4-yl}prop-2-enamide	C=CC(NC1CCN(Cc(cc2)ccc2Cl)CC1)=O	NT	NT
1-N09	109.011	82.8102	105.412	C19H26N4O	326.436	N-[1-(5-cyanopyridin-2-yl)piperidin-4-yl]-N-(2,2-dimethylpropyl)prop-2-enamide	CC(C)(C)CN(C(CC1)CCN1c(cc1)ncc1C#N)C(C=C)=O	NT	NT
1-N10	115.341	67.2228	91.9109	C11H17N3O2	223.272	N-[2-(5-propyl-1,2,4-oxadiazol-3-yl)propan-2-yl]prop-2-enamide	CCCc1nc(C(C)(C)NC(C=C)=O)no1	NT	NT
1-N11	92.1319	86.846	109.654	C14H17NO	215.291	1-[2-(3-methylphenyl)pyrrolidin-1-yl]prop-2-en-1-one	Cc1cccc(C(CCC2)N2C(C=C)=O)c1	NT	NT
1-N12	94.9451	81.4524	1.10372	C12H10N2O3	230.219	N-(4-methyl-1-oxo-1H-2,3-benzoxazin-6-yl)prop-2-enamide	CC(c1c2ccc(NC(C=C)=O)c1)=NOC2=O	NT	NT
1-N13	101.626	77.2795	135.622	C16H17F4NO	315.306	N-(3,3-difluorocyclohexyl)-N-[(2,3-difluorophenyl)methyl]prop-2-enamide	C=CC(N(Cc1cccc(F)c1F)C(CCC1)CC1(F)F)=O	NT	NT
1-N14	96	86.3592	1.0545	C13H12ClN3O	261.707	N-{1-[(3-chlorophenyl)methyl]-1H-pyrazol-5-yl}prop-2-enamide	C=CC(Nc1ccnn1Cc1cccc(Cl)c1)=O	NT	NT
1-N15	116.044	87.145	103.224	C14H18N2O	230.305	N-(1-benzylpyrrolidin-3-yl)prop-2-enamide	C=CC(NC1CN(Cc2ccccc2)CC1)=O	NT	NT
1-N16	116.044	95.1914	92.0689	C14H17NO2	231.29	1-[3-(4-methoxyphenyl)pyrrolidin-1-yl]prop-2-en-1-one	COc1ccc(C(CC2)CN2C(C=C)=O)cc1	NT	NT
1-N17	112.176	87.5934	101.759	C13H19N3O2	249.309	N-[1-(3-cyclohexyl-1,2,4-oxadiazol-5-yl)ethyl]prop-2-enamide	CC(c1nc(C2CCCCC2)no1)NC(C=C)=O	NT	NT
1-N18	131.516	100.098	80.082	C15H16N2O2	256.3	1-[4-(1,3-benzoxazol-2-yl)piperidin-1-yl]prop-2-en-1-one	C=CC(N(CC1)CCC1c1nc(cccc2)c2o1)=O	NT	NT
1-N19	125.538	88.3408	102.355	C12H15N3O3	249.266	1-[4-(3-methyl-1,2-oxazole-5-carbonyl)piperazin-1-yl]prop-2-en-1-one	Cc1noc(C(N(CC2)CCN2C(C=C)=O)=O)c1	NT	NT
1-N20	112.176	108.685	79.5623	C11H15N3O2	221.256	1-{4-[(1,2-oxazol-3-yl)methyl]piperazin-1-yl}prop-2-en-1-one	C=CC(N1CCN(Cc2nocc2)CC1)=O	NT	NT
1-N21	139.253	89.5366	134.852	C10H12N2O	176.215	N-methyl-N-[(pyridin-4-yl)methyl]prop-2-enamide	CN(Cc1ccncc1)C(C=C)=O	NT	NT
1-N22	127.297	144.014	73.0732	C8H12N2O2	168.193	N-(1-acetylazetidin-3-yl)prop-2-enamide	CC(N(C1)CC1NC(C=C)=O)=O	NT	NT
1-O03	98.4615	100.448	67.4675	C11H12ClNO2	225.672	N-[3-chloro-2-(hydroxymethyl)-6-methylphenyl]prop-2-enamide	Cc(ccc(Cl)c1CO)c1NC(C=C)=O	NT	NT
1-O04	87.2088	93.423	113.127	C14H17F3N4O2	330.306	N-[4-methyl-3-(trifluoromethyl)-1H-pyrazol-5-yl]-1-(prop-2-enoyl)piperidine-4-carboxamide	Cc1c(NC(C(CC2)CCN2C(C=C)=O)=O)[nH]nc1C(F)(F)F	NT	NT
1-O05	83.6923	92.0777	87.0045	C12H17N3O3	251.282	1-{2-[5-(propan-2-yl)-1,2,4-oxadiazol-3-yl]morpholin-4-yl}prop-2-en-1-one	CC(C)c1nc(C(C2)OCCN2C(C=C)=O)no1	NT	NT
1-O06	120.264	86.6966	78.1817	C12H16ClN3O	253.728	N-(4-chloro-1-cyclopentyl-5-methyl-1H-pyrazol-3-yl)prop-2-enamide	Cc(n(C1CCCC1)nc1NC(C=C)=O)c1Cl	NT	NT
1-O07	97.4066	86.846	68.441	C7H8N2O2	152.151	N-[(1,2-oxazol-5-yl)methyl]prop-2-enamide	C=CC(NCc1ccno1)=O	NT	NT
1-O08	122.374	89.2377	92.1952	C13H19N3O2	249.309	N-[4-(3-ethyl-1,2,4-oxadiazol-5-yl)cyclohexyl]prop-2-enamide	CCc1noc(C(CC2)CCC2NC(C=C)=O)n1	NT	NT
1-O09	115.692	88.4903	67.7729	C12H10F2N4O	264.231	N-[5-(difluoromethyl)-1-(pyridin-4-yl)-1H-pyrazol-4-yl]prop-2-enamide	C=CC(Nc1c(C(F)F)n(-c2ccncc2)nc1)=O	NT	NT
1-O10	122.725	91.1809	63.0132	C9H8ClNO	181.619	N-(2-chlorophenyl)prop-2-enamide	C=CC(Nc(cccc1)c1Cl)=O	NT	NT
1-O11	111.824	88.4903	87.7566	C11H11NO2	189.21	N-(2,3-dihydro-1-benzofuran-5-yl)prop-2-enamide	C=CC(Nc(cc1)cc2c1OCC2)=O	NT	NT
1-O12	116.747	87.4439	111.357	C10H10F2N2O	212.196	N-[2,2-difluoro-2-(pyridin-3-yl)ethyl]prop-2-enamide	C=CC(NCC(c1cnccc1)(F)F)=O	NT	NT
1-O13	117.099	87.2945	74.8865	C14H18N2O4S	310.369	N-[4-methyl-2-(morpholine-4-sulfonyl)phenyl]prop-2-enamide	Cc(cc1)cc(S(N2CCOCC2)(=O)=O)c1NC(C=C)=O	NT	NT
1-O14	112.879	90.7324	131.282	C7H6F3N3OS	237.202	N-{[5-(trifluoromethyl)-1,3,4-thiadiazol-2-yl]methyl}prop-2-enamide	C=CC(NCc1nnc(C(F)(F)F)s1)=O	NT	NT
1-O15	112.879	88.7892	95.5818	C14H17NO	215.291	N-(1-phenylcyclopentyl)prop-2-enamide	C=CC(NC1(CCCC1)c1ccccc1)=O	NT	NT
1-O16	125.89	88.7892	103.228	C10H17NO3S	231.312	N-[(2,2-dimethyl-1,1-dioxo-1lambda6-thiolan-3-yl)methyl]prop-2-enamide	CC(C)(C(CNC(C=C)=O)CC1)S1(=O)=O	NT	NT
1-O17	97.4066	82.9596	71.6439	C20H21NO3	323.386	N-benzyl-N-(6-methoxy-3,4-dihydro-2H-1-benzopyran-4-yl)prop-2-enamide	COc(cc1)cc2c1OCCC2N(Cc1ccccc1)C(C=C)=O	NT	NT
1-O18	119.56	89.8356	167.56	C9H10F3N3O	233.19	N-{[1-(2,2,2-trifluoroethyl)-1H-pyrazol-5-yl]methyl}prop-2-enamide	C=CC(NCc1ccnn1CC(F)(F)F)=O	NT	NT
1-O19	104.791	71.5994	105.553	C13H21NO	207.312	N-{[(1R,2S)-2-cyclohexylcyclopropyl]methyl}prop-2-enamide	C=CC(NC[C@H](C1)[C@@H]1C1CCCCC1)=O	NT	NT
1-O20	90.7253	84.9028	85.3569	C11H9F4NO	247.189	N-[4-(1,2,2,2-tetrafluoroethyl)phenyl]prop-2-enamide	C=CC(Nc1ccc(C(C(F)(F)F)F)cc1)=O	NT	NT
1-O21	110.066	93.2735	96.8884	C12H14N2O3S	266.316	2-[1-(prop-2-enoyl)piperidin-4-yl]-1,3-thiazole-4-carboxylic acid	C=CC(N(CC1)CCC1c1nc(C(O)=O)cs1)=O	NT	NT
1-O22	94.2418	98.0568	112.524	C12H19NO2	209.285	N-[cyclobutyl(oxolan-3-yl)methyl]prop-2-enamide	C=CC(NC(C1CCC1)C1COCC1)=O	NT	NT
1-P03	97.0549	106.876	171.695	C12H12N2O2	216.236	1-(prop-2-enoyl)-2,3-dihydro-1H-indole-5-carboxamide	C=CC(N(CC1)c(cc2)c1cc2C(N)=O)=O	NT	NT
1-P04	86.8571	99.8528	60.3556	C17H17NO	251.323	N,N-dibenzylprop-2-enamide	C=CC(N(Cc1ccccc1)Cc1ccccc1)=O	NT	NT
1-P05	81.9341	97.3094	103.752	C17H20N4O	296.367	N-[4-(3-phenyl-1H-1,2,4-triazol-5-yl)cyclohexyl]prop-2-enamide	C=CC(NC(CC1)CCC1c1nc(-c2ccccc2)n[nH]1)=O	NT	NT
1-P06	92.1319	113.592	84.8256	C11H12N2O2	204.225	3-methyl-4-(prop-2-enamido)benzamide	Cc(cc(cc1)C(N)=O)c1NC(C=C)=O	NT	NT
1-P07	85.8022	103.139	128.238	C14H22N4O2	278.35	N-[(1S,2R)-2-[4-(2-hydroxypropan-2-yl)-1H-1,2,3-triazol-1-yl]cyclohexyl]prop-2-enamide	CC(C)(c1cn([C@H](CCCC2)[C@H]2NC(C=C)=O)nn1)O	NT	NT
1-P08	89.3187	69.9215	80.4566	C12H21NO2	211.301	N-[(1-methoxy-4-methylcyclohexyl)methyl]prop-2-enamide	CC(CC1)CCC1(CNC(C=C)=O)OC	NT	NT
1-P09	106.901	89.9851	64.1197	C19H22FN3O	327.396	N-{[3-(4-fluorophenyl)-1-methyl-1H-pyrazol-4-yl]methyl}-N-(3-methylcyclobutyl)prop-2-enamide	CC(C1)CC1N(Cc1cn(C)nc1-c(cc1)ccc1F)C(C=C)=O	NT	NT
1-P10	101.626	86.1138	43.8874	C10H14N2OS	210.296	N-[2-(5-methyl-1,3-thiazol-2-yl)propyl]prop-2-enamide	CC(CNC(C=C)=O)c1ncc(C)s1	NT	NT
1-P11	90.7253	101.345	88.2933	C12H14N2O3	234.251	1-[4-(furan-2-carbonyl)piperazin-1-yl]prop-2-en-1-one	C=CC(N(CC1)CCN1C(c1ccco1)=O)=O	NT	NT
1-P12	92.1319	81.6977	0.308091	C16H24N2O2	276.374	N-[3-cyclohexyl-4-(2-methylpropyl)-1,2-oxazol-5-yl]prop-2-enamide	CC(C)Cc1c(NC(C=C)=O)onc1C1CCCCC1	NT	NT
1-P13	87.9121	97.3094	81.5201	C17H19N3O3	313.351	N-(2,3-dihydro-1,4-benzodioxin-6-yl)-N-[(1,3-dimethyl-1H-pyrazol-4-yl)methyl]prop-2-enamide	Cc1nn(C)cc1CN(C(C=C)=O)c(cc1)cc2c1OCCO2	NT	NT
1-P14	101.275	122.915	63.5622	C13H12N2OS	244.312	N-[5-(3-methylphenyl)-1,3-thiazol-2-yl]prop-2-enamide	Cc1cccc(-c2cnc(NC(C=C)=O)s2)c1	NT	NT
1-P15	82.6374	91.1809	93.5062	C20H24N2O2	324.417	N-[(8-methylquinolin-6-yl)methyl]-N-[1-(oxolan-2-yl)ethyl]prop-2-enamide	CC(C1OCCC1)N(Cc1cc2cccnc2c(C)c1)C(C=C)=O	NT	NT
1-P16	105.143	119.235	56.5897	C8H9N3O	163.177	1-{1H,2H,3H-pyrazolo[1,5-a]imidazol-1-yl}prop-2-en-1-one	C=CC(N1c2ccnn2CC1)=O	NT	NT
1-P17	104.44	100.299	105.081	C11H16N2O2S	240.322	N-(cyclopropylmethyl)-3-(prop-2-enoyl)-1,3-thiazolidine-4-carboxamide	C=CC(N(CSC1)C1C(NCC1CC1)=O)=O	NT	NT
1-P18	106.549	127.331	67.7166	C10H13N3O3	223.228	1-{3-[(3-methyl-1,2,4-oxadiazol-5-yl)methoxy]azetidin-1-yl}prop-2-en-1-one	Cc1noc(COC(C2)CN2C(C=C)=O)n1	NT	NT
1-P19	109.714	98.2063	126.197	C16H21N3O2	287.357	1-{4-[(prop-2-enamido)methyl]phenyl}piperidine-3-carboxamide	C=CC(NCc(cc1)ccc1N(CCC1)CC1C(N)=O)=O	NT	NT
1-P20	97.4066	138.616	72.6905	C13H14ClNO2	251.709	1-[2-(2-chlorophenyl)morpholin-4-yl]prop-2-en-1-one	C=CC(N1CC(c(cccc2)c2Cl)OCC1)=O	NT	NT
1-P21	79.8242	98.8042	93.454	C12H19NO	193.285	N-[2-(cyclohept-1-en-1-yl)ethyl]prop-2-enamide	C=CC(NCCC1=CCCCCC1)=O	NT	NT
1-P22	95.6484	110.893	55.9379	C19H28N4O2	344.451	1-[1'-(1,3-dimethyl-1H-pyrazole-5-carbonyl)-[3,4'-bipiperidin]-1-yl]prop-2-en-1-one	Cc1nn(C)c(C(N(CC2)CCC2C(CCC2)CN2C(C=C)=O)=O)c1	NT	NT
2-A03	125.326	117.215	110.427	C7H11N5O	181.195	N-[2-(5-methyl-1H-1,2,3,4-tetrazol-1-yl)ethyl]prop-2-enamide	Cc1nnnn1CCNC(C=C)=O	NT	NT
2-A04	148.651	110.422	0.759681	C14H18N2O2	246.305	N-[2-(cyclohexyloxy)pyridin-4-yl]prop-2-enamide	C=CC(Nc1cc(OC2CCCCC2)ncc1)=O	NT	NT
2-A05	119.06	96.9893	73.5351	C9H9F3N2OS	250.241	N-{1-[2-(trifluoromethyl)-1,3-thiazol-5-yl]ethyl}prop-2-enamide	CC(c1cnc(C(F)(F)F)s1)NC(C=C)=O	NT	NT
2-A06	129.504	98.0701	92.9505	C15H21N3O2	275.346	1-{4-[(3-cyclobutyl-1,2,4-oxadiazol-5-yl)methyl]piperidin-1-yl}prop-2-en-1-one	C=CC(N1CCC(Cc2nc(C3CCC3)no2)CC1)=O	NT	NT
2-A07	126.719	93.5926	57.4081	C19H23N3O2	325.405	N-(3,5-dimethylphenyl)-N-({2-methyl-2H,4H,6H,7H-pyrano[4,3-c]pyrazol-3-yl}methyl)prop-2-enamide	Cc1cc(N(Cc2c(COCC3)c3nn2C)C(C=C)=O)cc(C)c1	NT	NT
2-A08	166.754	94.9821	79.0942	C14H19N3O3S	309.384	N-[5-(2-hydroxyethyl)-1,3-thiazol-2-yl]-1-(prop-2-enoyl)piperidine-4-carboxamide	C=CC(N(CC1)CCC1C(Nc1ncc(CCO)s1)=O)=O	NT	NT
2-A09	155.962	91.8942	128.676	C10H14N2O3S2	274.36	N-[2-(N-methylthiophene-2-sulfonamido)ethyl]prop-2-enamide	CN(CCNC(C=C)=O)S(c1cccs1)(=O)=O	NT	NT
2-A10	148.651	94.3646	100.344	C14H19NO3S	281.371	N-[2-methanesulfonyl-1-(4-methylphenyl)propyl]prop-2-enamide	CC(C(c1ccc(C)cc1)NC(C=C)=O)S(C)(=O)=O	NT	NT
2-A11	120.453	89.7327	93.0832	C18H20N2O2S	328.429	N-{[4-(4-phenyl-1,3-thiazol-2-yl)oxan-4-yl]methyl}prop-2-enamide	C=CC(NCC1(CCOCC1)c1nc(-c2ccccc2)cs1)=O	NT	NT
2-A12	114.534	97.2981	90.523	C18H23N3O3	329.394	N-{[4-(4-acetamidopiperidine-1-carbonyl)phenyl]methyl}prop-2-enamide	CC(NC(CC1)CCN1C(c1ccc(CNC(C=C)=O)cc1)=O)=O	NT	NT
2-A13	130.2	81.8585	99.0094	C17H21ClFNO2	325.805	N-[(2-chloro-6-fluoro-4-methylphenyl)methyl]-N-(oxepan-4-yl)prop-2-enamide	Cc1cc(Cl)c(CN(C2CCOCCC2)C(C=C)=O)c(F)c1	NT	NT
2-A14	121.497	89.5783	93.6558	C12H15NO3S	253.317	N-[2-(4-methanesulfonylphenyl)ethyl]prop-2-enamide	CS(c1ccc(CCNC(C=C)=O)cc1)(=O)=O	NT	NT
2-A15	159.443	86.1816	184.936	C13H14FNO2	235.254	1-[(3S)-3-(4-fluorophenoxy)pyrrolidin-1-yl]prop-2-en-1-one	C=CC(N(CC1)C[C@H]1Oc(cc1)ccc1F)=O	NT	NT
2-A16	154.221	94.0558	74.027	C10H16N2O4S	260.31	1-[3-(morpholine-4-sulfonyl)azetidin-1-yl]prop-2-en-1-one	C=CC(N(C1)CC1S(N1CCOCC1)(=O)=O)=O	NT	NT
2-A17	146.91	92.3574	175.418	C17H24N6O	328.412	N-[5-methyl-1-(2-{5H,6H,7H,8H,9H-[1,2,4]triazolo[4,3-a]azepin-3-yl}propyl)-1H-pyrazol-3-yl]prop-2-enamide	CC(Cn(c(C)c1)nc1NC(C=C)=O)c1nnc2n1CCCCC2	NT	NT
2-A18	153.177	92.975	93.7975	C11H18N2O3S	258.337	N-{8-methanesulfonyl-8-azabicyclo[3.2.1]octan-3-yl}prop-2-enamide	CS(N(C(CC1)C2)C1CC2NC(C=C)=O)(=O)=O	NT	NT
2-A19	138.207	94.3646	103.164	C10H12N2OS	208.28	N-[(4-cyclopropyl-1,3-thiazol-2-yl)methyl]prop-2-enamide	C=CC(NCc1nc(C2CC2)cs1)=O	NT	NT
2-A20	147.607	95.7541	95.9779	C14H20F3N3O3	335.322	rac-N-methyl-N-{2-[(2R,3R)-2-methyl-3-(2,2,2-trifluoroacetamido)piperidin-1-yl]-2-oxoethyl}prop-2-enamide	C[C@@H]([C@H](CCC1)NC(C(F)(F)F)=O)N1C(CN(C)C(C=C)=O)=O	NT	NT
2-A21	154.917	103.165	139.341	C12H17N3O	219.283	1-[4-(3-methyl-1H-pyrazol-1-yl)piperidin-1-yl]prop-2-en-1-one	Cc1nn(C(CC2)CCN2C(C=C)=O)cc1	NT	NT
2-A22	144.125	111.811	110.531	C14H16N2O	228.29	N-(2-cyano-5-methylphenyl)-N-(propan-2-yl)prop-2-enamide	CC(C)N(C(C=C)=O)c(cc(C)cc1)c1C#N	NT	NT
2-B03	116.275	104.246	85.8518	C16H17N3O	267.326	N-{[4-(3-cyclopropyl-1H-pyrazol-1-yl)phenyl]methyl}prop-2-enamide	C=CC(NCc(cc1)ccc1-n1nc(C2CC2)cc1)=O	NT	NT
2-B04	110.009	101.004	70.0122	C16H26N2O4	310.389	N-[2-(3-hydroxyoxan-3-yl)ethyl]-1-(prop-2-enoyl)piperidine-4-carboxamide	C=CC(N(CC1)CCC1C(NCCC1(COCCC1)O)=O)=O	NT	NT
2-B05	107.92	96.9893	71.1415	C9H14N2O2	182.22	N-[(1-methyl-2-oxopyrrolidin-3-yl)methyl]prop-2-enamide	CN(CCC1CNC(C=C)=O)C1=O	NT	NT
2-B06	104.787	96.2173	78.2715	C17H23N3O3	317.383	1-{4-[4-(1,3-oxazol-2-yl)piperidine-1-carbonyl]piperidin-1-yl}prop-2-en-1-one	C=CC(N(CC1)CCC1C(N(CC1)CCC1c1ncco1)=O)=O	NT	NT
2-B07	120.801	90.8135	51.8784	C16H20N4O	284.356	N-cyclopentyl-N-(1-{[1,2,4]triazolo[4,3-a]pyridin-3-yl}ethyl)prop-2-enamide	CC(c1nnc2n1cccc2)N(C1CCCC1)C(C=C)=O	NT	NT
2-B08	92.6023	91.5854	83.8158	C18H29N3O3	335.441	3-methyl-1-(2-methylpropyl)-4-[1-(prop-2-enoyl)piperidine-4-carbonyl]piperazin-2-one	CC(C)CN(CCN(C1C)C(C(CC2)CCN2C(C=C)=O)=O)C1=O	NT	NT
2-B09	128.808	87.2624	57.0367	C12H13NO	187.238	N-(2-phenylprop-2-en-1-yl)prop-2-enamide	C=CC(NCC(c1ccccc1)=C)=O	NT	NT
2-B10	107.92	89.4239	79.8479	C17H24N4O3	332.397	N-[1-cyclopropyl-1-(5-methyl-1,2,4-oxadiazol-3-yl)ethyl]-1-(prop-2-enoyl)piperidine-4-carboxamide	CC(C1CC1)(c1noc(C)n1)NC(C(CC1)CCN1C(C=C)=O)=O	NT	NT
2-B11	144.473	94.519	59.9607	C17H20F2N2O3	338.349	N-{3-[4-(2,6-difluorophenyl)-4-hydroxypiperidin-1-yl]-3-oxopropyl}prop-2-enamide	C=CC(NCCC(N(CC1)CCC1(c(c(F)ccc1)c1F)O)=O)=O	NT	NT
2-B12	114.883	92.6662	97.1017	C18H28N2O3S	352.491	N-{1-oxa-9-thiaspiro[5.5]undecan-4-yl}-1-(prop-2-enoyl)piperidine-4-carboxamide	C=CC(N(CC1)CCC1C(NC1CC2(CCSCC2)OCC1)=O)=O	NT	NT
2-B13	155.614	91.1223	77.7947	C11H14N2O3S	254.305	N-[2-(4-sulfamoylphenyl)ethyl]prop-2-enamide	C=CC(NCCc(cc1)ccc1S(N)(=O)=O)=O	NT	NT
2-B14	148.303	85.2552	37.9448	C16H20N4O2	300.356	N-({[(1,5-dimethyl-1H-1,3-benzodiazol-2-yl)methyl]carbamoyl}methyl)-N-methylprop-2-enamide	Cc(cc1)cc2c1n(C)c(CNC(CN(C)C(C=C)=O)=O)n2	NT	NT
2-B15	128.46	93.2838	76.8345	C11H15N3O	205.256	N-({5H,6H,7H,8H-imidazo[1,2-a]pyridin-5-yl}methyl)prop-2-enamide	C=CC(NCC(CCC1)n2c1ncc2)=O	NT	NT
2-B16	105.831	88.4975	87.0267	C19H25N3O3	343.42	(2S)-N-methyl-2-{[4-phenyl-1-(prop-2-enoyl)piperidin-4-yl]formamido}propanamide	C[C@@H](C(NC)=O)NC(C(CC1)(CCN1C(C=C)=O)c1ccccc1)=O	NT	NT
2-B17	135.77	92.203	69.8952	C14H18N2O3	262.304	N-{[2-(oxan-4-yloxy)pyridin-4-yl]methyl}prop-2-enamide	C=CC(NCc1cc(OC2CCOCC2)ncc1)=O	NT	NT
2-B18	116.623	95.4453	94.8342	C15H22N4O2	290.361	N-(2-{2,3-dimethyl-5H,6H,7H,8H-imidazo[1,2-a]pyrazin-7-yl}-2-oxoethyl)-N-ethylprop-2-enamide	CCN(CC(N1Cc2nc(C)c(C)n2CC1)=O)C(C=C)=O	NT	NT
2-B19	115.579	92.203	75.1459	C12H14N2OS	234.317	N-methyl-N-({4-methyl-4H-thieno[3,2-b]pyrrol-5-yl}methyl)prop-2-enamide	CN(Cc1cc(scc2)c2n1C)C(C=C)=O	NT	NT
2-B20	123.238	94.519	57.3152	C18H24N2O2S	332.46	N-({4-[3-(methylsulfanyl)azepane-1-carbonyl]phenyl}methyl)prop-2-enamide	CSC(CCCC1)CN1C(c1ccc(CNC(C=C)=O)cc1)=O	NT	NT
2-B21	144.822	101.776	72.2899	C16H16N2O2	268.31	N-[2-(2-oxo-1,2-dihydropyridin-1-yl)-1-phenylethyl]prop-2-enamide	C=CC(NC(CN(C=CC=C1)C1=O)c1ccccc1)=O	NT	NT
2-B22	110.009	107.025	57.9171	C15H22N4O3	306.36	N-methyl-N-{2-[4-methyl-4-(3-methyl-1,2,4-oxadiazol-5-yl)piperidin-1-yl]-2-oxoethyl}prop-2-enamide	CC(CC1)(CCN1C(CN(C)C(C=C)=O)=O)c1nc(C)no1	NT	NT
2-C03	116.623	109.65	90.1758	C10H14N4O	206.244	1-[3-(1H-1,2,4-triazol-1-yl)piperidin-1-yl]prop-2-en-1-one	C=CC(N(CCC1)CC1n1ncnc1)=O	NT	NT
2-C04	106.876	109.804	93.3139	C13H16N4O2	260.292	N-(3-oxo-3-{5H,6H,7H,8H-pyrido[4,3-d]pyrimidin-6-yl}propyl)prop-2-enamide	C=CC(NCCC(N(CC1)Cc2c1ncnc2)=O)=O	NT	NT
2-C05	95.3873	84.792	87.2169	C15H13ClN2O3S	336.793	N-(2-{5-[(4-chlorophenyl)methylidene]-2,4-dioxo-1,3-thiazolidin-3-yl}ethyl)prop-2-enamide	C=CC(NCCN(C(C(S1)=Cc(cc2)ccc2Cl)=O)C1=O)=O	NT	NT
2-C06	106.876	96.2173	100.701	C10H15NO4S	245.295	9-(prop-2-enoyl)-6-oxa-2lambda6-thia-9-azaspiro[4.5]decane-2,2-dione	C=CC(N1CC(CC2)(CS2(=O)=O)OCC1)=O	NT	NT
2-C07	102.698	87.2624	95.2974	C17H22ClNO3	323.815	N-[(5-chloro-2-methoxyphenyl)methyl]-N-(oxepan-4-yl)prop-2-enamide	COc(cc1)c(CN(C2CCOCCC2)C(C=C)=O)cc1Cl	NT	NT
2-C08	116.275	93.747	0.998225	C12H15NO4S	269.317	N-(2-ethoxy-4-methanesulfonylphenyl)prop-2-enamide	CCOc(cc(cc1)S(C)(=O)=O)c1NC(C=C)=O	NT	NT
2-C09	105.135	91.5854	86.1326	C11H16N2OS	224.322	N-[(2-tert-butyl-1,3-thiazol-4-yl)methyl]prop-2-enamide	CC(C)(C)c1nc(CNC(C=C)=O)cs1	NT	NT
2-C10	136.815	90.1959	85.4036	C12H19NO3	225.284	1-{3,8-dioxa-11-azaspiro[5.6]dodecan-11-yl}prop-2-en-1-one	C=CC(N1CC2(CCOCC2)COCC1)=O	NT	NT
2-C11	122.193	87.108	90.4567	C18H16FN3O	309.337	N-[2-(1H-1,3-benzodiazol-1-yl)-1-(4-fluorophenyl)ethyl]prop-2-enamide	C=CC(NC(Cn1c(cccc2)c2nc1)c(cc1)ccc1F)=O	NT	NT
2-C12	150.044	89.1151	81.2566	C14H19N3O3	277.319	N-{3-[2-(5-methyl-1,2-oxazol-3-yl)pyrrolidin-1-yl]-3-oxopropyl}prop-2-enamide	Cc1cc(C(CCC2)N2C(CCNC(C=C)=O)=O)no1	NT	NT
2-C13	151.088	92.8206	184.656	C18H20N4O2	324.377	N-(2-methyl-1,3-benzoxazol-6-yl)-N-{[1-(propan-2-yl)-1H-pyrazol-4-yl]methyl}prop-2-enamide	CC(C)n1ncc(CN(C(C=C)=O)c(cc2)cc3c2nc(C)o3)c1	NT	NT
2-C14	138.555	93.9014	96.372	C10H15N3O3	225.244	N-[1-(5-hydroxy-1,2,4-oxadiazol-3-yl)-2,2-dimethylpropyl]prop-2-enamide	CC(C)(C)C(c1noc(O)n1)NC(C=C)=O	NT	NT
2-C15	108.616	95.1365	179.663	C13H12FN3O	245.252	N-[1-(2-fluorophenyl)-3-methyl-1H-pyrazol-5-yl]prop-2-enamide	Cc(cc1NC(C=C)=O)nn1-c(cccc1)c1F	NT	NT
2-C16	131.941	94.2102	98.2084	C9H12F2N2O3	234.2	2,2-difluoro-2-[3-hydroxy-1-(prop-2-enoyl)pyrrolidin-3-yl]acetamide	C=CC(N(CC1)CC1(C(C(N)=O)(F)F)O)=O	NT	NT
2-C17	100.957	93.9014	181.759	C14H21N3O	247.336	1-{4-[(3,5-dimethyl-1H-pyrazol-1-yl)methyl]piperidin-1-yl}prop-2-en-1-one	Cc1cc(C)nn1CC(CC1)CCN1C(C=C)=O	NT	NT
2-C18	111.053	94.0558	72.8463	C14H14N2O3	258.273	N-{[3-(2-methoxyphenyl)-1,2-oxazol-5-yl]methyl}prop-2-enamide	COc(cccc1)c1-c1noc(CNC(C=C)=O)c1	NT	NT
2-C19	106.876	93.747	74.7768	C13H19N3O	233.31	1-{4-[(1-methyl-1H-pyrazol-5-yl)methyl]piperidin-1-yl}prop-2-en-1-one	Cn1nccc1CC(CC1)CCN1C(C=C)=O	NT	NT
2-C20	99.913	98.2245	77.2836	C18H20N4O3	340.376	N-{4-[2-(5-methyl-1,2,4-oxadiazol-3-yl)piperidine-1-carbonyl]phenyl}prop-2-enamide	Cc1nc(C(CCCC2)N2C(c(cc2)ccc2NC(C=C)=O)=O)no1	NT	NT
2-C21	104.439	105.481	191.122	C11H16N4O2	236.27	1-{2-[3-(dimethylamino)-1,2,4-oxadiazol-5-yl]pyrrolidin-1-yl}prop-2-en-1-one	CN(C)c1noc(C(CCC2)N2C(C=C)=O)n1	NT	NT
2-C22	105.135	116.289	84.795	C12H12FNO2	221.228	N-(2-fluoro-5-propanoylphenyl)prop-2-enamide	CCC(c(cc1)cc(NC(C=C)=O)c1F)=O	NT	NT
2-D03	98.1723	120.149	99.9152	C11H17N3O	207.272	N-[2-methyl-3-(3-methyl-1H-pyrazol-1-yl)propyl]prop-2-enamide	CC(CNC(C=C)=O)Cn1nc(C)cc1	NT	NT
2-D04	98.1723	106.099	88.7413	C16H24N4O2	304.387	N-[2-(3,5-dimethyl-1H-pyrazol-4-yl)ethyl]-1-(prop-2-enoyl)piperidine-4-carboxamide	Cc1c(CCNC(C(CC2)CCN2C(C=C)=O)=O)c(C)n[nH]1	NT	NT
2-D05	103.742	94.8278	70.3069	C9H12N2OS	196.269	N-[2-(4-methyl-1,3-thiazol-2-yl)ethyl]prop-2-enamide	Cc1csc(CCNC(C=C)=O)n1	NT	NT
2-D06	73.4552	92.0486	76.4099	C18H24N2O3S	348.46	N-[(4-methanesulfinylphenyl)methyl]-N-methyl-1-(prop-2-enoyl)piperidine-4-carboxamide	CN(Cc(cc1)ccc1S(C)=O)C(C(CC1)CCN1C(C=C)=O)=O	NT	NT
2-D07	113.142	90.0415	74.8924	C11H10F3N3O	257.212	N-{1-[4-(trifluoromethyl)pyrimidin-2-yl]cyclopropyl}prop-2-enamide	C=CC(NC1(CC1)c1nccc(C(F)(F)F)n1)=O	NT	NT
2-D08	100.957	90.1959	81.4572	C18H23N3O3	329.394	N-[4-(N-methylacetamido)phenyl]-1-(prop-2-enoyl)piperidine-4-carboxamide	CC(N(C)c(cc1)ccc1NC(C(CC1)CCN1C(C=C)=O)=O)=O	NT	NT
2-D09	106.527	93.747	61.1587	C9H13N3O	179.219	N-methyl-N-[(1-methyl-1H-imidazol-5-yl)methyl]prop-2-enamide	CN(Cc1cncn1C)C(C=C)=O	NT	NT
2-D10	106.527	95.2909	76.941	C18H27N3O3	333.425	N-cyclopropyl-1-[1-(prop-2-enoyl)piperidine-4-carbonyl]piperidine-4-carboxamide	C=CC(N(CC1)CCC1C(N(CC1)CCC1C(NC1CC1)=O)=O)=O	NT	NT
2-D11	105.831	86.4904	74.3378	C11H10N2OS	218.275	N-({thieno[3,2-b]pyridin-6-yl}methyl)prop-2-enamide	C=CC(NCc1cc(scc2)c2nc1)=O	NT	NT
2-D12	119.06	91.1223	81.3141	C15H21N5O2	303.36	1-{4-[(2S)-2-(1H-1,2,4-triazol-5-yl)pyrrolidine-1-carbonyl]piperidin-1-yl}prop-2-en-1-one	C=CC(N(CC1)CCC1C(N(CCC1)[C@@H]1c1ncn[nH]1)=O)=O	NT	NT
2-D13	115.579	91.5854	76.2848	C13H19N3O	233.31	N-cyclopropyl-N-[(1-ethyl-3-methyl-1H-pyrazol-4-yl)methyl]prop-2-enamide	CCn1nc(C)c(CN(C2CC2)C(C=C)=O)c1	NT	NT
2-D14	126.719	88.4975	76.9494	C18H30N2O3	322.442	N-[2-(1-hydroxycyclopentyl)-2-methylpropyl]-1-(prop-2-enoyl)piperidine-4-carboxamide	CC(C)(CNC(C(CC1)CCN1C(C=C)=O)=O)C1(CCCC1)O	NT	NT
2-D15	107.224	88.8063	69.6694	C13H14N2O2	230.262	2-(prop-2-enamido)-2,3-dihydro-1H-indene-2-carboxamide	C=CC(NC(C1)(Cc2c1cccc2)C(N)=O)=O	NT	NT
2-D16	123.586	88.6519	49.07	C18H22N2O4	330.378	N-(4-{1,5-dioxa-9-azaspiro[5.5]undecane-9-carbonyl}phenyl)prop-2-enamide	C=CC(Nc(cc1)ccc1C(N(CC1)CCC11OCCCO1)=O)=O	NT	NT
2-D17	106.876	92.203	45.8739	C9H13N3O2	195.218	N-[2-hydroxy-1-(1-methyl-1H-pyrazol-5-yl)ethyl]prop-2-enamide	Cn1nccc1C(CO)NC(C=C)=O	NT	NT
2-D18	114.186	92.203	73.4114	C15H24N2O3S	312.428	N-[(1-methanesulfinylcyclobutyl)methyl]-1-(prop-2-enoyl)piperidine-4-carboxamide	CS(C1(CNC(C(CC2)CCN2C(C=C)=O)=O)CCC1)=O	NT	NT
2-D19	107.224	94.6734	70.6307	C10H12F3N3O	247.217	N-methyl-N-{[1-methyl-5-(trifluoromethyl)-1H-imidazol-2-yl]methyl}prop-2-enamide	CN(Cc1ncc(C(F)(F)F)n1C)C(C=C)=O	NT	NT
2-D20	118.364	96.9893	93.7115	C18H22FN3O3	347.384	N-{3-[4-(2-fluorobenzoyl)-1,4-diazepan-1-yl]-3-oxopropyl}prop-2-enamide	C=CC(NCCC(N(CCC1)CCN1C(c(cccc1)c1F)=O)=O)=O	NT	NT
2-D21	107.92	102.084	80.0326	C10H12N2O3S	240.279	N-[(3-methanesulfonylpyridin-2-yl)methyl]prop-2-enamide	CS(c1c(CNC(C=C)=O)nccc1)(=O)=O	NT	NT
2-D22	97.4761	111.194	71.2139	C18H23N3O3	329.394	N,N-dimethyl-1-{4-[(prop-2-enamido)methyl]benzoyl}pyrrolidine-2-carboxamide	CN(C)C(C(CCC1)N1C(c1ccc(CNC(C=C)=O)cc1)=O)=O	NT	NT
2-E03	113.49	113.51	181.616	C10H15NO4	213.23	2-{5-[(prop-2-enamido)methyl]oxolan-3-yl}acetic acid	C=CC(NCC1OCC(CC(O)=O)C1)=O	NT	NT
2-E04	93.2985	87.4168	82.5533	C15H16F3NO	283.289	N-{1-[4-(trifluoromethyl)phenyl]cyclopentyl}prop-2-enamide	C=CC(NC1(CCCC1)c1ccc(C(F)(F)F)cc1)=O	NT	NT
2-E05	90.1654	94.2102	78.5452	C13H19FN4O	266.315	N-{[(2S,4S)-4-fluoro-1-[(1-methyl-1H-pyrazol-5-yl)methyl]pyrrolidin-2-yl]methyl}prop-2-enamide	Cn1nccc1CN(C1)[C@H](CNC(C=C)=O)C[C@@H]1F	NT	NT
2-E06	97.8242	93.4382	78.7021	C12H16N2O3S	268.332	N-[4-(dimethylsulfamoyl)-3-methylphenyl]prop-2-enamide	Cc(cc(cc1)NC(C=C)=O)c1S(N(C)C)(=O)=O	NT	NT
2-E07	117.319	79.5426	80.5749	C20H26N2O2	326.433	N-[(3-methyloxetan-3-yl)methyl]-N-[(2,3,5-trimethyl-1H-indol-7-yl)methyl]prop-2-enamide	CC1(CN(Cc2c3[nH]c(C)c(C)c3cc(C)c2)C(C=C)=O)COC1	NT	NT
2-E08	118.712	89.2695	81.7977	C10H14N4O2	222.244	1-{3-[4-(hydroxymethyl)-1H-1,2,3-triazol-1-yl]pyrrolidin-1-yl}prop-2-en-1-one	C=CC(N(CC1)CC1n1nnc(CO)c1)=O	NT	NT
2-E09	98.1723	93.9014	70.0343	C12H15N3O2	233.266	1-[3-(3-cyclopropyl-1,2,4-oxadiazol-5-yl)pyrrolidin-1-yl]prop-2-en-1-one	C=CC(N(CC1)CC1c1nc(C2CC2)no1)=O	NT	NT
2-E10	111.749	92.0486	86.7211	C14H15FN2O2	262.279	N-[4-fluoro-3-(prop-2-enamido)phenyl]cyclobutanecarboxamide	C=CC(Nc(cc(cc1)NC(C2CCC2)=O)c1F)=O	NT	NT
2-E11	96.4317	95.7541	79.675	C14H16N2O5S	324.352	N-[1-(2,3-dihydro-1,4-benzodioxine-6-sulfonyl)azetidin-3-yl]prop-2-enamide	C=CC(NC(C1)CN1S(c(cc1)cc2c1OCCO2)(=O)=O)=O	NT	NT
2-E12	120.104	88.4975	115.893	C15H24N2O3	280.363	1-{4-[2-(methoxymethyl)pyrrolidine-1-carbonyl]piperidin-1-yl}prop-2-en-1-one	COCC(CCC1)N1C(C(CC1)CCN1C(C=C)=O)=O	NT	NT
2-E13	129.504	82.4761	55.5523	C17H22FNO2S	323.425	N-[(4-fluoro-3-methylphenyl)methyl]-N-[(4-hydroxythian-4-yl)methyl]prop-2-enamide	Cc(cc(CN(CC1(CCSCC1)O)C(C=C)=O)cc1)c1F	NT	NT
2-E14	124.282	95.4453	94.5813	C9H16N2O4S	248.299	N-[2-(morpholine-4-sulfonyl)ethyl]prop-2-enamide	C=CC(NCCS(N1CCOCC1)(=O)=O)=O	NT	NT
2-E15	102.35	92.8206	116.185	C9H14N4O2	210.233	N-{[3-(2-hydroxypropan-2-yl)-1H-1,2,4-triazol-5-yl]methyl}prop-2-enamide	CC(C)(c1n[nH]c(CNC(C=C)=O)n1)O	NT	NT
2-E16	120.801	91.8942	100.546	C12H12N4O2	244.249	N-[4-(3-methyl-5-oxo-4,5-dihydro-1H-1,2,4-triazol-1-yl)phenyl]prop-2-enamide	CC(NC1=O)=NN1c(cc1)ccc1NC(C=C)=O	NT	NT
2-E17	110.357	92.6662	110.398	C10H17NO3S	231.312	1-(3-methanesulfonylazepan-1-yl)prop-2-en-1-one	CS(C(CCCC1)CN1C(C=C)=O)(=O)=O	NT	NT
2-E18	117.668	95.4453	94.9671	C10H18N2O3S	246.327	N-methyl-1-[1-(prop-2-enoyl)piperidin-3-yl]methanesulfonamide	CNS(CC(CCC1)CN1C(C=C)=O)(=O)=O	NT	NT
2-E19	111.053	98.2245	71.0833	C15H22N2O	246.348	N-[4-(2,5-dimethyl-1H-pyrrol-1-yl)cyclohexyl]prop-2-enamide	Cc1ccc(C)n1C(CC1)CCC1NC(C=C)=O	NT	NT
2-E20	89.8172	98.2245	115.852	C16H23N3O2S	321.438	N-{2-[2-(4,5-dimethyl-1,3-thiazol-2-yl)piperidin-1-yl]-2-oxoethyl}-N-methylprop-2-enamide	Cc1c(C)sc(C(CCCC2)N2C(CN(C)C(C=C)=O)=O)n1	NT	NT
2-E21	89.4691	99.9228	103.817	C16H18N2O4	302.325	methyl (2R)-1-[4-(prop-2-enamido)benzoyl]pyrrolidine-2-carboxylate	COC([C@@H](CCC1)N1C(c(cc1)ccc1NC(C=C)=O)=O)=O	NT	NT
2-E22	95.7354	111.657	121.621	C12H15NO3	221.252	N-[2-hydroxy-1-(3-methoxyphenyl)ethyl]prop-2-enamide	COc1cccc(C(CO)NC(C=C)=O)c1	NT	NT
2-F03	110.357	108.106	81.5993	C9H9ClF3N3O	267.635	N-{2-[4-chloro-3-(trifluoromethyl)-1H-pyrazol-1-yl]ethyl}prop-2-enamide	C=CC(NCCn1nc(C(F)(F)F)c(Cl)c1)=O	NT	NT
2-F04	89.121	98.2245	82.7035	C17H19N3O4	329.351	1-[4-(5-nitro-2,3-dihydro-1H-isoindole-2-carbonyl)piperidin-1-yl]prop-2-en-1-one	C=CC(N(CC1)CCC1C(N(C1)Cc2c1ccc([N+]([O-])=O)c2)=O)=O	NT	NT
2-F05	112.097	96.2173	75.5925	C19H31N3O3	349.468	2,2-dimethyl-N-{1-[1-(prop-2-enoyl)piperidine-4-carbonyl]piperidin-3-yl}propanamide	CC(C)(C)C(NC(CCC1)CN1C(C(CC1)CCN1C(C=C)=O)=O)=O	NT	NT
2-F06	102.35	90.3503	92.8595	C15H22N4O2S	322.426	N-{3-[3-methyl-4-(4-methyl-1,3-thiazol-2-yl)piperazin-1-yl]-3-oxopropyl}prop-2-enamide	CC(CN(CC1)C(CCNC(C=C)=O)=O)N1c1nc(C)cs1	NT	NT
2-F07	105.135	94.3646	72.9741	C12H17N3O2	235.282	N-[2-(1-methyl-1H-pyrazol-4-yl)oxan-4-yl]prop-2-enamide	Cn1ncc(C(C2)OCCC2NC(C=C)=O)c1	NT	NT
2-F08	97.1279	91.5854	74.7169	C18H23FN2O2	318.386	N-ethyl-N-{2-[2-(4-fluoro-2-methylphenyl)pyrrolidin-1-yl]-2-oxoethyl}prop-2-enamide	CCN(CC(N(CCC1)C1c(cc1)c(C)cc1F)=O)C(C=C)=O	NT	NT
2-F09	107.92	90.3503	65.5374	C9H12F3NO	207.193	N-[3-(2,2,2-trifluoroethyl)cyclobutyl]prop-2-enamide	C=CC(NC1CC(CC(F)(F)F)C1)=O	NT	NT
2-F10	100.957	88.4975	45.6494	C18H28N4O2	332.44	N-[(5-tert-butyl-1H-pyrazol-3-yl)methyl]-N-methyl-1-(prop-2-enoyl)piperidine-4-carboxamide	CC(C)(C)c1cc(CN(C)C(C(CC2)CCN2C(C=C)=O)=O)n[nH]1	NT	NT
2-F11	107.92	90.9679	49.0006	C13H12F2N2O	250.244	N-{[1-(difluoromethyl)-1H-indol-3-yl]methyl}prop-2-enamide	C=CC(NCc1cn(C(F)F)c2c1cccc2)=O	NT	NT
2-F12	129.852	87.88	65.1151	C17H27N3O3	321.415	2-{1-[1-(prop-2-enoyl)piperidine-4-carbonyl]azepan-4-yl}acetamide	C=CC(N(CC1)CCC1C(N1CCC(CC(N)=O)CCC1)=O)=O	NT	NT
2-F13	98.5205	87.4168	48.2431	C14H14N2O2	242.273	N-{[2-(4-methylphenyl)-1,3-oxazol-4-yl]methyl}prop-2-enamide	Cc(cc1)ccc1-c1nc(CNC(C=C)=O)co1	NT	NT
2-F14	119.06	87.108	79.4531	C20H28N2O2	328.449	N-methyl-N-[1-(4-methylphenyl)propan-2-yl]-1-(prop-2-enoyl)piperidine-4-carboxamide	CC(Cc1ccc(C)cc1)N(C)C(C(CC1)CCN1C(C=C)=O)=O	NT	NT
2-F15	114.534	80.469	50.9483	C11H10ClNO3	239.655	N-[(7-chloro-1,3-dioxaindan-5-yl)methyl]prop-2-enamide	C=CC(NCc1cc(Cl)c2OCOc2c1)=O	NT	NT
2-F16	94.3429	88.6519	56.968	C17H27N3O3	321.415	N-methyl-N-(2-oxo-2-{4-[(2-oxopiperidin-1-yl)methyl]piperidin-1-yl}ethyl)prop-2-enamide	CN(CC(N1CCC(CN(CCCC2)C2=O)CC1)=O)C(C=C)=O	NT	NT
2-F17	113.142	90.0415	54.8188	C13H14N2O2	230.262	N-[(1-oxo-1,2,3,4-tetrahydroisoquinolin-4-yl)methyl]prop-2-enamide	C=CC(NCC(CN1)c(cccc2)c2C1=O)=O	NT	NT
2-F18	115.927	90.9679	95.4821	C11H11N5O	229.238	N-[4-(1-methyl-1H-1,2,3,4-tetrazol-5-yl)phenyl]prop-2-enamide	Cn1nnnc1-c(cc1)ccc1NC(C=C)=O	NT	NT
2-F19	112.446	94.6734	48.9703	C14H15N3O	241.288	N-[(2-methyl-1-phenyl-1H-imidazol-5-yl)methyl]prop-2-enamide	Cc1ncc(CNC(C=C)=O)n1-c1ccccc1	NT	NT
2-F20	124.282	92.975	73.3504	C16H19N3O3	301.34	N-[(3R)-1-acetylpyrrolidin-3-yl]-4-(prop-2-enamido)benzamide	CC(N(CC1)C[C@@H]1NC(c(cc1)ccc1NC(C=C)=O)=O)=O	NT	NT
2-F21	114.534	104.709	1.66185	C9H10N2O2	178.188	N-(2-methoxypyridin-4-yl)prop-2-enamide	COc1nccc(NC(C=C)=O)c1	NT	NT
2-F22	99.2167	111.657	78.2942	C18H22N6O2	354.406	N-({4-[4-(3-methyl-1H-1,2,4-triazol-5-yl)piperazine-1-carbonyl]phenyl}methyl)prop-2-enamide	Cc1n[nH]c(N(CC2)CCN2C(c2ccc(CNC(C=C)=O)cc2)=O)n1	NT	NT
2-G03	111.749	108.26	180.692	C10H12N2O2	192.214	1-[(2S)-2-(1,2-oxazol-3-yl)pyrrolidin-1-yl]prop-2-en-1-one	C=CC(N(CCC1)[C@@H]1c1nocc1)=O	NT	NT
2-G04	95.0392	100.077	84.5264	C15H24N2O2	264.363	N-(2,2-dimethylbut-3-en-1-yl)-1-(prop-2-enoyl)piperidine-4-carboxamide	CC(C)(CNC(C(CC1)CCN1C(C=C)=O)=O)C=C	NT	NT
2-G05	97.8242	93.9014	103.182	C10H14ClN3O	227.691	N-[4-chloro-1-(2-methylpropyl)-1H-pyrazol-3-yl]prop-2-enamide	CC(C)Cn(cc1Cl)nc1NC(C=C)=O	NT	NT
2-G06	100.261	95.7541	100.632	C16H18N2O2	270.326	(3R)-N-cyclopropyl-2-(prop-2-enoyl)-1,2,3,4-tetrahydroisoquinoline-3-carboxamide	C=CC(N(Cc1c(C2)cccc1)[C@H]2C(NC1CC1)=O)=O	NT	NT
2-G07	127.763	83.8657	103.159	C19H23N3O2	325.405	N-[(1-cyclobutyl-1H-pyrazol-4-yl)methyl]-N-(4,5,6,7-tetrahydro-1-benzofuran-4-yl)prop-2-enamide	C=CC(N(Cc1cn(C2CCC2)nc1)C(CCC1)c2c1occ2)=O	NT	NT
2-G08	88.0766	90.0415	87.081	C8H10N2OS	182.243	N-[2-(1,3-thiazol-4-yl)ethyl]prop-2-enamide	C=CC(NCCc1cscn1)=O	NT	NT
2-G09	96.4317	91.1223	60.6345	C11H12ClNO	209.672	N-[(3-chlorophenyl)methyl]-N-methylprop-2-enamide	CN(Cc1cccc(Cl)c1)C(C=C)=O	NT	NT
2-G10	85.6397	89.4239	98.7491	C13H18N4O2	262.308	N-[(1H-imidazol-4-yl)methyl]-1-(prop-2-enoyl)piperidine-4-carboxamide	C=CC(N(CC1)CCC1C(NCc1c[nH]cn1)=O)=O	NT	NT
2-G11	100.609	76.1459	0.748817	C19H15FN4O2	350.346	N-[4-fluoro-3-(prop-2-enamido)phenyl]-1-phenyl-1H-pyrazole-4-carboxamide	C=CC(Nc(cc(cc1)NC(c2cn(-c3ccccc3)nc2)=O)c1F)=O	NT	NT
2-G12	103.394	77.3811	92.9528	C12H18N4O2	250.297	N-{2-[(1,3,4-trimethyl-1H-pyrazol-5-yl)carbamoyl]ethyl}prop-2-enamide	Cc1c(NC(CCNC(C=C)=O)=O)n(C)nc1C	NT	NT
2-G13	106.179	73.058	80.1528	C19H23N3O2	325.405	N-(1,3-dihydro-2-benzofuran-5-yl)-N-[(1-ethyl-3,5-dimethyl-1H-pyrazol-4-yl)methyl]prop-2-enamide	CCn1nc(C)c(CN(C(C=C)=O)c2cc(COC3)c3cc2)c1C	NT	NT
2-G14	112.446	90.0415	97.4919	C12H18F2N2O2	260.28	N-[2-(3,3-difluoropiperidin-1-yl)-2-oxoethyl]-N-ethylprop-2-enamide	CCN(CC(N(CCC1)CC1(F)F)=O)C(C=C)=O	NT	NT
2-G15	110.357	87.88	66.9363	C19H25N3O3	343.42	rac-1-(prop-2-enoyl)-N-[(2R,4R)-2-(pyridin-2-yl)oxan-4-yl]piperidine-4-carboxamide	C=CC(N(CC1)CCC1C(N[C@@H]1C[C@@H](c2ncccc2)OCC1)=O)=O	NT	NT
2-G16	93.2985	100.077	94.8307	C12H16N4O3	264.28	N-[3-(5-methyl-1,2,4-oxadiazol-3-yl)-1-(prop-2-enoyl)pyrrolidin-3-yl]acetamide	CC(NC(CC1)(CN1C(C=C)=O)c1noc(C)n1)=O	NT	NT
2-G17	112.794	90.3503	93.3481	C8H13NO2	155.194	N-(oxan-4-yl)prop-2-enamide	C=CC(NC1CCOCC1)=O	NT	NT
2-G18	119.408	92.975	102.727	C13H19N3O	233.31	rac-N-[(1R,2S)-2-(1-methyl-1H-pyrazol-5-yl)cyclohexyl]prop-2-enamide	Cn1nccc1[C@H](CCCC1)[C@H]1NC(C=C)=O	NT	NT
2-G19	116.275	94.519	100.593	C12H14N2O4	250.251	2-[1-(prop-2-enoyl)piperidin-4-yl]-1,3-oxazole-5-carboxylic acid	C=CC(N(CC1)CCC1c1ncc(C(O)=O)o1)=O	NT	NT
2-G20	108.268	97.2981	92.2386	C18H23N3O3	329.394	rac-1-(prop-2-enoyl)-N-[(2R,3S)-2-(pyridin-3-yl)oxolan-3-yl]piperidine-4-carboxamide	C=CC(N(CC1)CCC1C(N[C@@H]1[C@@H](c2cnccc2)OCC1)=O)=O	NT	NT
2-G21	93.6466	101.776	71.8988	C16H23N3O2	289.373	rac-N-[(1R,3S)-3-(cyanomethyl)cyclopentyl]-1-(prop-2-enoyl)piperidine-4-carboxamide	C=CC(N(CC1)CCC1C(N[C@@H]1C[C@H](CC#N)CC1)=O)=O	NT	NT
2-G22	99.913	114.127	102.968	C12H17N3O2	235.282	1-{4-[(5-methyl-1,2,4-oxadiazol-3-yl)methyl]piperidin-1-yl}prop-2-en-1-one	Cc1nc(CC(CC2)CCN2C(C=C)=O)no1	NT	NT
2-H03	107.92	111.039	79.4018	C13H14N4O	242.276	N-{[1-methyl-3-(pyridin-2-yl)-1H-pyrazol-4-yl]methyl}prop-2-enamide	Cn(cc1CNC(C=C)=O)nc1-c1ncccc1	NT	NT
2-H04	104.091	96.5261	84.3343	C19H23N3O3	341.404	N-[3-(2-oxopyrrolidin-1-yl)phenyl]-1-(prop-2-enoyl)piperidine-4-carboxamide	C=CC(N(CC1)CCC1C(Nc1cccc(N(CCC2)C2=O)c1)=O)=O	NT	NT
2-H05	100.957	92.975	78.1724	C15H24N2O4S	328.427	N-[2-(1,1-dioxo-1lambda6-thiolan-3-yl)ethyl]-1-(prop-2-enoyl)piperidine-4-carboxamide	C=CC(N(CC1)CCC1C(NCCC(CC1)CS1(=O)=O)=O)=O	NT	NT
2-H06	77.9809	91.1223	94.3594	C19H30N2O4	350.452	rac-methyl (1R,2S)-2-[1-(prop-2-enoyl)piperidine-4-amido]cyclooctane-1-carboxylate	COC([C@H](CCCCCC1)[C@H]1NC(C(CC1)CCN1C(C=C)=O)=O)=O	NT	NT
2-H07	108.268	91.1223	57.6136	C7H9N3O2	167.165	N-[(4-methyl-1,2,5-oxadiazol-3-yl)methyl]prop-2-enamide	Cc1nonc1CNC(C=C)=O	NT	NT
2-H08	106.876	93.1294	84.7836	C15H22N4O2	290.361	N-ethyl-N-(2-{1-ethyl-1H,4H,5H,6H,7H-imidazo[4,5-c]pyridin-5-yl}-2-oxoethyl)prop-2-enamide	CCN(CC(N(CC1)Cc2c1n(CC)cn2)=O)C(C=C)=O	NT	NT
2-H09	95.7354	92.6662	61.4662	C18H29N3O3	335.441	N,N-dimethyl-2-{1-[1-(prop-2-enoyl)piperidine-4-carbonyl]piperidin-4-yl}acetamide	CN(C)C(CC(CC1)CCN1C(C(CC1)CCN1C(C=C)=O)=O)=O	NT	NT
2-H10	87.7285	88.1887	79.0313	C14H20N4O3	292.334	N-[1-(methoxymethyl)-1H-pyrazol-4-yl]-1-(prop-2-enoyl)piperidine-4-carboxamide	COCn1ncc(NC(C(CC2)CCN2C(C=C)=O)=O)c1	NT	NT
2-H11	101.654	90.5047	72.761	C11H16N4O	220.271	N-[(5-cyclopropyl-4-methyl-4H-1,2,4-triazol-3-yl)methyl]-N-methylprop-2-enamide	CN(Cc1nnc(C2CC2)n1C)C(C=C)=O	NT	NT
2-H12	113.49	94.8278	70.9585	C16H23N5O3	333.385	N-{1-[(dimethylcarbamoyl)methyl]-1H-pyrazol-3-yl}-1-(prop-2-enoyl)piperidine-4-carboxamide	CN(C)C(Cn(cc1)nc1NC(C(CC1)CCN1C(C=C)=O)=O)=O	NT	NT
2-H13	111.749	84.6377	68.8005	C17H16FNO2	285.313	N-[1-(3-fluoro-4-phenoxyphenyl)ethyl]prop-2-enamide	CC(c(cc1)cc(F)c1Oc1ccccc1)NC(C=C)=O	NT	NT
2-H14	129.504	91.1223	60.8472	C17H28N2O3	308.416	1-{4-[4-(2-hydroxypropan-2-yl)piperidine-1-carbonyl]piperidin-1-yl}prop-2-en-1-one	CC(C)(C(CC1)CCN1C(C(CC1)CCN1C(C=C)=O)=O)O	NT	NT
2-H15	130.2	92.6662	74.3101	C9H15NO3	185.22	N-[2-(1,4-dioxan-2-yl)ethyl]prop-2-enamide	C=CC(NCCC1OCCOC1)=O	NT	NT
2-H16	135.074	89.4239	59.8955	C20H26N2O3	342.432	rac-N-[(1R,3S)-3-hydroxycyclopentyl]-4-phenyl-1-(prop-2-enoyl)piperidine-4-carboxamide	C=CC(N(CC1)CCC1(C(N[C@H](CC1)C[C@H]1O)=O)c1ccccc1)=O	NT	NT
2-H17	110.009	91.7398	71.5354	C8H13NO	139.195	1-(3-methylpyrrolidin-1-yl)prop-2-en-1-one	CC(CC1)CN1C(C=C)=O	NT	NT
2-H18	121.149	91.4311	83.0019	C16H26N4O3	322.403	3-methyl-1-{1-[1-(prop-2-enoyl)piperidine-4-carbonyl]piperidin-4-yl}urea	CNC(NC(CC1)CCN1C(C(CC1)CCN1C(C=C)=O)=O)=O	NT	NT
2-H19	120.453	94.519	51.9082	C11H11FN2O2	222.216	N-[carbamoyl(2-fluorophenyl)methyl]prop-2-enamide	C=CC(NC(C(N)=O)c(cccc1)c1F)=O	NT	NT
2-H20	132.985	93.747	67.5983	C19H23N5O2	353.418	N-methyl-N-{2-oxo-2-[4-(3-phenyl-1H-1,2,4-triazol-5-yl)piperidin-1-yl]ethyl}prop-2-enamide	CN(CC(N(CC1)CCC1c1nc(-c2ccccc2)n[nH]1)=O)C(C=C)=O	NT	NT
2-H21	109.661	102.239	60.7443	C8H14N2O3S	218.273	N-[(3S)-1-(prop-2-enoyl)pyrrolidin-3-yl]methanesulfonamide	CS(N[C@@H](CC1)CN1C(C=C)=O)(=O)=O	NT	NT
2-H22	99.2167	103.783	97.3613	C18H21FN2O3	332.369	(1S,3R)-3-acetyl-N-[4-fluoro-3-(prop-2-enamido)phenyl]-2,2-dimethylcyclobutane-1-carboxamide	CC(C)([C@@H](C1)C(C)=O)[C@H]1C(Nc(cc1)cc(NC(C=C)=O)c1F)=O	NT	NT
2-I03	118.016	109.804	180.823	C8H9N3O2	179.176	1-[3-(1,2,4-oxadiazol-3-yl)azetidin-1-yl]prop-2-en-1-one	C=CC(N(C1)CC1c1nocn1)=O	NT	NT
2-I04	123.934	97.6069	99.3029	C14H18N4O2	274.318	1-(4-{1H,2H,3H-[1,3]diazolo[1,2-a]imidazole-1-carbonyl}piperidin-1-yl)prop-2-en-1-one	C=CC(N(CC1)CCC1C(N1c2nccn2CC1)=O)=O	NT	NT
2-I05	108.268	90.3503	79.1524	C10H18N2O2	198.262	N-[2-(3-methylmorpholin-4-yl)ethyl]prop-2-enamide	CC1N(CCNC(C=C)=O)CCOC1	NT	NT
2-I06	104.439	93.747	95.5681	C10H15N5O	221.259	1-[4-(1-methyl-1H-1,2,3,4-tetrazol-5-yl)piperidin-1-yl]prop-2-en-1-one	Cn1nnnc1C(CC1)CCN1C(C=C)=O	NT	NT
2-I07	102.002	92.203	118.228	C13H15NO2	217.264	1-(2-phenylmorpholin-4-yl)prop-2-en-1-one	C=CC(N1CC(c2ccccc2)OCC1)=O	NT	NT
2-I08	111.401	89.7327	87.9598	C12H19NO2	209.285	N-cyclopropyl-N-[(oxan-4-yl)methyl]prop-2-enamide	C=CC(N(CC1CCOCC1)C1CC1)=O	NT	NT
2-I09	106.527	90.6591	192.455	C13H18FN3OS	283.365	N-{[(2S,4S)-4-fluoro-1-[(2-methyl-1,3-thiazol-4-yl)methyl]pyrrolidin-2-yl]methyl}prop-2-enamide	Cc1nc(CN(C2)[C@H](CNC(C=C)=O)C[C@@H]2F)cs1	NT	NT
2-I10	104.439	86.9536	83.2352	C12H17N3O	219.283	1-[4-(1-methyl-1H-pyrazol-4-yl)piperidin-1-yl]prop-2-en-1-one	Cn1ncc(C(CC2)CCN2C(C=C)=O)c1	NT	NT
2-I11	109.661	77.0723	196.179	C12H13N5O	243.264	N-[1-(1-phenyl-1H-1,2,3,4-tetrazol-5-yl)ethyl]prop-2-enamide	CC(c1nnnn1-c1ccccc1)NC(C=C)=O	NT	NT
2-I12	130.548	83.0937	104.269	C14H19N3O2	261.32	N-{2-[(2,4,6-trimethylpyridin-3-yl)formamido]ethyl}prop-2-enamide	Cc1cc(C)nc(C)c1C(NCCNC(C=C)=O)=O	NT	NT
2-I13	109.661	76.1459	76.1302	C12H12N4O	228.25	N-[(1-phenyl-1H-1,2,3-triazol-4-yl)methyl]prop-2-enamide	C=CC(NCc1cn(-c2ccccc2)nn1)=O	NT	NT
2-I14	113.142	86.7992	90.2655	C14H19N3O3	277.319	N-methyl-N-[(1,2-oxazol-3-yl)methyl]-1-(prop-2-enoyl)piperidine-4-carboxamide	CN(Cc1nocc1)C(C(CC1)CCN1C(C=C)=O)=O	NT	NT
2-I15	108.616	94.8278	96.504	C12H17N3O	219.283	1-[4-(1-methyl-1H-pyrazol-5-yl)piperidin-1-yl]prop-2-en-1-one	Cn1nccc1C(CC1)CCN1C(C=C)=O	NT	NT
2-I16	113.838	94.8278	92.7883	C13H19NO3	237.295	2-(prop-2-enamido)spiro[3.5]nonane-7-carboxylic acid	C=CC(NC(C1)CC1(CC1)CCC1C(O)=O)=O	NT	NT
2-I17	113.838	88.6519	102.227	C9H9F3N2OS	250.241	N-[2,2,2-trifluoro-1-(4-methyl-1,3-thiazol-2-yl)ethyl]prop-2-enamide	Cc1csc(C(C(F)(F)F)NC(C=C)=O)n1	NT	NT
2-I18	104.439	90.8135	105.31	C14H17NO2	231.29	N-[3-(2,2-dimethylpropanoyl)phenyl]prop-2-enamide	CC(C)(C)C(c1cccc(NC(C=C)=O)c1)=O	NT	NT
2-I19	89.4691	93.1294	82.4488	C12H19NO2	209.285	1-[3-(hydroxymethyl)-2-azaspiro[4.4]nonan-2-yl]prop-2-en-1-one	C=CC(N1C(CO)CC2(CCCC2)C1)=O	NT	NT
2-I20	69.9739	95.9085	91.5706	C13H18N4O3	278.307	N-({[(3-hydroxy-5,6-dimethylpyridazin-4-yl)methyl]carbamoyl}methyl)-N-methylprop-2-enamide	Cc1c(C)nnc(O)c1CNC(CN(C)C(C=C)=O)=O	NT	NT
2-I21	114.883	105.79	174.929	C18H21N3O3	327.378	N-cyclopropyl-1-[4-(prop-2-enamido)benzoyl]pyrrolidine-2-carboxamide	C=CC(Nc(cc1)ccc1C(N(CCC1)C1C(NC1CC1)=O)=O)=O	NT	NT
2-I22	91.2097	107.025	92.5148	C14H17FN2O	248.296	N-[3-fluoro-4-(piperidin-1-yl)phenyl]prop-2-enamide	C=CC(Nc(cc1)cc(F)c1N1CCCCC1)=O	NT	NT
2-J03	84.5953	105.944	60.5675	C13H20N4O	248.324	N-{[3-(propan-2-yl)-5H,6H,7H,8H-[1,2,4]triazolo[4,3-a]pyridin-6-yl]methyl}prop-2-enamide	CC(C)c1nnc2n1CC(CNC(C=C)=O)CC2	NT	NT
2-J04	110.009	90.9679	72.0756	C16H19ClN2O3	322.787	N-{2-[2-(2-chlorophenyl)morpholin-4-yl]-2-oxoethyl}-N-methylprop-2-enamide	CN(CC(N1CC(c(cccc2)c2Cl)OCC1)=O)C(C=C)=O	NT	NT
2-J05	116.623	86.7992	84.4968	C15H16ClN3O	289.76	N-[1-(2-chlorophenyl)-1-(1H-pyrazol-1-yl)propan-2-yl]prop-2-enamide	CC(C(c(cccc1)c1Cl)n1nccc1)NC(C=C)=O	NT	NT
2-J06	107.224	91.7398	74.207	C17H24N4O3	332.397	1-(4-{4-[(1,2,4-oxadiazol-3-yl)methyl]piperidine-1-carbonyl}piperidin-1-yl)prop-2-en-1-one	C=CC(N(CC1)CCC1C(N1CCC(Cc2nocn2)CC1)=O)=O	NT	NT
2-J07	121.149	87.88	72.8199	C9H9ClF3N3O	267.635	N-{[4-chloro-1-methyl-3-(trifluoromethyl)-1H-pyrazol-5-yl]methyl}prop-2-enamide	Cn1nc(C(F)(F)F)c(Cl)c1CNC(C=C)=O	NT	NT
2-J08	108.964	87.5712	86.34	C16H26N2O4S	342.454	1-(prop-2-enoyl)-N-[(1s,4s)-4-methanesulfonylcyclohexyl]piperidine-4-carboxamide	CS([C@H](CC1)CC[C@H]1NC(C(CC1)CCN1C(C=C)=O)=O)(=O)=O	NT	NT
2-J09	125.674	93.5926	58.7777	C18H21N5O2	339.392	N-[3-(5-methyl-1H-1,2,4-triazol-3-yl)phenyl]-1-(prop-2-enoyl)piperidine-4-carboxamide	Cc1nc(-c2cccc(NC(C(CC3)CCN3C(C=C)=O)=O)c2)n[nH]1	NT	NT
2-J10	96.7798	91.2767	67.3893	C17H28N2O2	292.416	1-[4-(3-ethyl-3-methylpiperidine-1-carbonyl)piperidin-1-yl]prop-2-en-1-one	CCC(C)(CCC1)CN1C(C(CC1)CCN1C(C=C)=O)=O	NT	NT
2-J11	89.4691	90.6591	80.8201	C11H14N2O3	222.24	N-[2-hydroxy-2-(3-methoxypyridin-2-yl)ethyl]prop-2-enamide	COc1cccnc1C(CNC(C=C)=O)O	NT	NT
2-J12	85.9878	94.519	74.4615	C15H22N4O2	290.361	N-methyl-1-(prop-2-enoyl)-N-[2-(1H-pyrazol-1-yl)ethyl]piperidine-4-carboxamide	CN(CCn1nccc1)C(C(CC1)CCN1C(C=C)=O)=O	NT	NT
2-J13	118.712	90.8135	76.4711	C11H15N3O	205.256	N-[(1-cyclopropyl-1H-imidazol-4-yl)methyl]-N-methylprop-2-enamide	CN(Cc1cn(C2CC2)cn1)C(C=C)=O	NT	NT
2-J14	126.023	89.8871	65.0379	C15H23N3O3	293.361	2-{1-[1-(prop-2-enoyl)piperidine-4-carbonyl]pyrrolidin-3-yl}acetamide	C=CC(N(CC1)CCC1C(N1CC(CC(N)=O)CC1)=O)=O	NT	NT
2-J15	115.231	79.5426	53.1171	C8H10N2O3S2	246.307	N-[(2-sulfamoylthiophen-3-yl)methyl]prop-2-enamide	C=CC(NCc(ccs1)c1S(N)(=O)=O)=O	NT	NT
2-J16	140.296	90.3503	59.5481	C16H24N4O2	304.387	N-{2-[3,3-dimethyl-2-(1-methyl-1H-imidazol-2-yl)azetidin-1-yl]-2-oxoethyl}-N-ethylprop-2-enamide	CCN(CC(N(CC1(C)C)C1c1nccn1C)=O)C(C=C)=O	NT	NT
2-J17	103.394	91.5854	54.5391	C11H13F2N3O	241.237	N-{3,3-difluoro-1-[(1H-pyrazol-1-yl)methyl]cyclobutyl}prop-2-enamide	C=CC(NC(Cn1nccc1)(C1)CC1(F)F)=O	NT	NT
2-J18	119.408	90.1959	52.8354	C15H22N2O4	294.346	N-(2-{[(1S,4R)-4,7,7-trimethyl-3-oxo-2-oxabicyclo[2.2.1]heptan-1-yl]formamido}ethyl)prop-2-enamide	CC(C)([C@@]1(C)CC2)[C@@]2(C(NCCNC(C=C)=O)=O)OC1=O	NT	NT
2-J19	104.439	93.5926	55.3817	C12H12FNO3S	269.292	N-(6-fluoro-1,1-dioxo-3,4-dihydro-2H-1lambda6-benzothiopyran-4-yl)prop-2-enamide	C=CC(NC(CC1)c(cc(cc2)F)c2S1(=O)=O)=O	NT	NT
2-J20	115.231	92.6662	74.2052	C19H26N2O3	330.421	N-({4-[4-(2-hydroxypropan-2-yl)piperidine-1-carbonyl]phenyl}methyl)prop-2-enamide	CC(C)(C(CC1)CCN1C(c1ccc(CNC(C=C)=O)cc1)=O)O	NT	NT
2-J21	121.497	102.702	67.5551	C14H20N4O	260.335	1-(4-{5H,6H,7H,8H-[1,2,4]triazolo[4,3-a]pyridin-3-yl}piperidin-1-yl)prop-2-en-1-one	C=CC(N(CC1)CCC1c1nnc2n1CCCC2)=O	NT	NT
2-J22	131.941	107.951	97.7279	C17H21N3O4	331.366	N-{2-[4-(3-hydroxybenzoyl)piperazin-1-yl]-2-oxoethyl}-N-methylprop-2-enamide	CN(CC(N(CC1)CCN1C(c1cc(O)ccc1)=O)=O)C(C=C)=O	NT	NT
2-K03	134.726	108.723	99.1141	C12H14N2O4	250.251	2-[1-(prop-2-enoyl)piperidin-4-yl]-1,3-oxazole-4-carboxylic acid	C=CC(N(CC1)CCC1c1nc(C(O)=O)co1)=O	NT	NT
2-K04	111.053	95.9085	84.2155	C14H22N2O3	266.336	N-[(1S,2R)-2-hydroxycyclopentyl]-1-(prop-2-enoyl)piperidine-4-carboxamide	C=CC(N(CC1)CCC1C(N[C@@H](CCC1)[C@@H]1O)=O)=O	NT	NT
2-K05	104.091	95.1365	99.6926	C17H22ClNO3	323.815	N-[(5-chlorofuran-2-yl)methyl]-N-{8-oxaspiro[4.5]decan-1-yl}prop-2-enamide	C=CC(N(Cc(o1)ccc1Cl)C(CCC1)C11CCOCC1)=O	NT	NT
2-K06	92.6023	89.5783	89.2034	C13H17N3O3	263.292	9-(prop-2-enoyl)-9-azaspiro[bicyclo[3.3.1]nonane-3,4'-imidazolidine]-2',5'-dione	C=CC(N(C(CCC1)C2)C1CC2(C(N1)=O)NC1=O)=O	NT	NT
2-K07	79.0252	85.7184	89.3021	C11H16N4O	220.271	1-{2-[(1H-1,2,3-triazol-1-yl)methyl]piperidin-1-yl}prop-2-en-1-one	C=CC(N1C(Cn2nncc2)CCCC1)=O	NT	NT
2-K08	90.8616	87.5712	91.8015	C12H20N2O2S	256.364	N-[3-(7-methyl-1,4-thiazepan-4-yl)-3-oxopropyl]prop-2-enamide	CC(CC1)SCCN1C(CCNC(C=C)=O)=O	NT	NT
2-K09	98.1723	90.5047	194.034	C12H18N4O2	250.297	1-{4-[3-(dimethylamino)-1,2,4-oxadiazol-5-yl]piperidin-1-yl}prop-2-en-1-one	CN(C)c1noc(C(CC2)CCN2C(C=C)=O)n1	NT	NT
2-K10	96.7798	87.108	101.433	C14H19N3O2	261.32	N-methyl-N-(2-{1-methyl-1H,2H,3H,4H-pyrrolo[1,2-a]pyrazin-2-yl}-2-oxoethyl)prop-2-enamide	CC(c1cccn1CC1)N1C(CN(C)C(C=C)=O)=O	NT	NT
2-K11	122.541	90.3503	195.256	C11H10FN5O	247.228	N-[4-fluoro-3-(5-methyl-1H-1,2,3,4-tetrazol-1-yl)phenyl]prop-2-enamide	Cc1nnnn1-c(cc(cc1)NC(C=C)=O)c1F	NT	NT
2-K12	97.4761	86.0272	100.562	C11H15N3O2	221.256	1-[3-(3-methyl-1,2,4-oxadiazol-5-yl)piperidin-1-yl]prop-2-en-1-one	Cc1noc(C(CCC2)CN2C(C=C)=O)n1	NT	NT
2-K13	103.394	76.1459	23.9669	C11H15N3O	205.256	N-(1-cyclopentyl-1H-pyrazol-5-yl)prop-2-enamide	C=CC(Nc1ccnn1C1CCCC1)=O	NT	NT
2-K14	109.312	85.1008	113.105	C16H16N2O	252.311	N-[2-phenyl-1-(pyridin-2-yl)ethyl]prop-2-enamide	C=CC(NC(Cc1ccccc1)c1ncccc1)=O	NT	NT
2-K15	108.616	76.6091	190.892	C17H18FN3O2S	347.407	N-(5-fluoro-6-methyl-1,3-benzothiazol-2-yl)-1-(prop-2-enoyl)piperidine-4-carboxamide	Cc(c(F)c1)cc2c1nc(NC(C(CC1)CCN1C(C=C)=O)=O)s2	NT	NT
2-K16	114.534	86.7992	83.3142	C13H13N3O2	243.261	N-(1-cyclopropyl-2-hydroxy-1H-1,3-benzodiazol-6-yl)prop-2-enamide	C=CC(Nc(cc1)cc(n2C3CC3)c1nc2O)=O	NT	NT
2-K17	106.179	82.0129	79.6741	C15H20N2O3	276.331	3,5-dimethyl-N-[1-(prop-2-enoyl)piperidin-4-yl]furan-2-carboxamide	Cc1c(C(NC(CC2)CCN2C(C=C)=O)=O)oc(C)c1	NT	NT
2-K18	104.787	78.153	94.1775	C19H23FN2O2	330.397	N-(6-fluoro-1,2,3,4-tetrahydronaphthalen-1-yl)-1-(prop-2-enoyl)piperidine-4-carboxamide	C=CC(N(CC1)CCC1C(NC(CCC1)c(cc2)c1cc2F)=O)=O	NT	NT
2-K19	105.135	92.203	96.4418	C11H15N3O2	221.256	N-[(2S,3S)-2-(1-methyl-1H-pyrazol-5-yl)oxolan-3-yl]prop-2-enamide	Cn1nccc1[C@H]1OCC[C@@H]1NC(C=C)=O	NT	NT
2-K20	98.8686	91.8942	88.2619	C14H23N3O3	281.351	3-{N-methyl-1-[1-(prop-2-enoyl)piperidin-4-yl]formamido}butanamide	CC(CC(N)=O)N(C)C(C(CC1)CCN1C(C=C)=O)=O	NT	NT
2-K21	131.245	95.2909	91.8854	C15H18N2O2S2	322.446	N-[(1,4-dithian-2-yl)methyl]-4-(prop-2-enamido)benzamide	C=CC(Nc(cc1)ccc1C(NCC1SCCSC1)=O)=O	NT	NT
2-K22	103.394	107.488	87.1443	C13H19N3O	233.31	N-methyl-N-[(1-methyl-4,5,6,7-tetrahydro-1H-1,3-benzodiazol-2-yl)methyl]prop-2-enamide	CN(Cc1nc(CCCC2)c2n1C)C(C=C)=O	NT	NT
2-L03	88.7728	109.341	76.154	C16H20N4O	284.356	N-[1-({[1,2,4]triazolo[4,3-a]pyridin-3-yl}methyl)cyclohexyl]prop-2-enamide	C=CC(NC1(Cc2nnc3n2cccc3)CCCCC1)=O	NT	NT
2-L04	93.2985	93.1294	83.5579	C16H20N4O4	332.354	N-methyl-N-{2-[4-(2-nitrophenyl)piperazin-1-yl]-2-oxoethyl}prop-2-enamide	CN(CC(N(CC1)CCN1c(cccc1)c1[N+]([O-])=O)=O)C(C=C)=O	NT	NT
2-L05	123.238	115.208	61.898	C10H15N3OS	225.311	N-{2-[5-(propan-2-yl)-1,3,4-thiadiazol-2-yl]ethyl}prop-2-enamide	CC(C)c1nnc(CCNC(C=C)=O)s1	NT	NT
2-L06	111.053	88.9607	88.5479	C18H25N5O2	343.423	1-{4-[4-(2-methylpyrimidin-4-yl)piperazine-1-carbonyl]piperidin-1-yl}prop-2-en-1-one	Cc1nccc(N(CC2)CCN2C(C(CC2)CCN2C(C=C)=O)=O)n1	NT	NT
2-L07	121.149	86.9536	59.9531	C13H18N2O2	234.294	N-[(5,5-dimethyl-4,5,6,7-tetrahydro-1,2-benzoxazol-3-yl)methyl]prop-2-enamide	CC(C)(CC1)Cc2c1onc2CNC(C=C)=O	NT	NT
2-L08	126.719	90.3503	88.8437	C17H24N2O3	304.384	N-ethyl-N-[(3-methylfuran-2-yl)methyl]-1-(prop-2-enoyl)piperidine-4-carboxamide	CCN(Cc1c(C)cco1)C(C(CC1)CCN1C(C=C)=O)=O	NT	NT
2-L09	121.497	89.7327	53.7435	C12H17N3O2	235.282	N-{2-[4-(oxolan-3-yl)-1H-pyrazol-1-yl]ethyl}prop-2-enamide	C=CC(NCCn1ncc(C2COCC2)c1)=O	NT	NT
2-L10	78.6771	89.5783	72.6336	C15H23N5O2	305.375	N-ethyl-N-{2-[4-(4-methyl-4H-1,2,4-triazol-3-yl)piperidin-1-yl]-2-oxoethyl}prop-2-enamide	CCN(CC(N(CC1)CCC1c1nncn1C)=O)C(C=C)=O	NT	NT
2-L11	119.06	86.1816	39.4008	C12H15FN2O3S	286.322	N-[2-(2-fluoro-5-methylbenzenesulfonamido)ethyl]prop-2-enamide	Cc(cc1)cc(S(NCCNC(C=C)=O)(=O)=O)c1F	NT	NT
2-L12	100.609	91.2767	48.6853	C16H24N2O4	308.373	1-{4-[2-(1,3-dioxolan-2-yl)pyrrolidine-1-carbonyl]piperidin-1-yl}prop-2-en-1-one	C=CC(N(CC1)CCC1C(N(CCC1)C1C1OCCO1)=O)=O	NT	NT
2-L13	107.572	88.4975	60.0992	C15H18N2O2	258.316	N-(1-benzyl-2-oxopiperidin-3-yl)prop-2-enamide	C=CC(NC(CCCN1Cc2ccccc2)C1=O)=O	NT	NT
2-L14	95.7354	86.1816	101.668	C19H23FN2O3	346.396	1-{4-[2-(3-fluorophenyl)morpholine-4-carbonyl]piperidin-1-yl}prop-2-en-1-one	C=CC(N(CC1)CCC1C(N1CC(c2cccc(F)c2)OCC1)=O)=O	NT	NT
2-L15	113.838	88.6519	54.9825	C12H12N2O3	232.235	N-[(3-methyl-2-oxo-2,3-dihydro-1,3-benzoxazol-5-yl)methyl]prop-2-enamide	CN(c(cc(CNC(C=C)=O)cc1)c1O1)C1=O	NT	NT
2-L16	110.705	95.4453	58.0027	C17H26N2O4	322.399	1-{4-[3-(1,3-dioxolan-2-yl)piperidine-1-carbonyl]piperidin-1-yl}prop-2-en-1-one	C=CC(N(CC1)CCC1C(N(CCC1)CC1C1OCCO1)=O)=O	NT	NT
2-L17	128.111	85.564	68.6091	C14H18N2O3S	294.369	N-{[2-(pyrrolidine-1-sulfonyl)phenyl]methyl}prop-2-enamide	C=CC(NCc(cccc1)c1S(N1CCCC1)(=O)=O)=O	NT	NT
2-L18	106.179	92.6662	98.8032	C16H19N3O3	301.34	N-methyl-N-{[(2S)-5-oxopyrrolidin-2-yl]methyl}-4-(prop-2-enamido)benzamide	CN(C[C@H](CC1)NC1=O)C(c(cc1)ccc1NC(C=C)=O)=O	NT	NT
2-L19	115.927	92.3574	45.6661	C9H12N4O	192.218	N-{[1-(1H-1,2,3-triazol-1-yl)cyclopropyl]methyl}prop-2-enamide	C=CC(NCC1(CC1)n1nncc1)=O	NT	NT
2-L20	104.787	91.7398	90.0734	C17H24N4O2S	348.463	1-{4-[4-(1,3-thiazol-2-yl)-1,4-diazepane-1-carbonyl]piperidin-1-yl}prop-2-en-1-one	C=CC(N(CC1)CCC1C(N(CCC1)CCN1c1nccs1)=O)=O	NT	NT
2-L21	124.282	95.7541	66.2361	C12H19NO2	209.285	1-[2-(oxolan-2-yl)piperidin-1-yl]prop-2-en-1-one	C=CC(N(CCCC1)C1C1OCCC1)=O	NT	NT
2-L22	110.009	101.004	99.6277	C15H19N3O3	289.33	N-methyl-4-{[1-(prop-2-enoyl)piperidin-3-yl]oxy}pyridine-2-carboxamide	CNC(c1nccc(OC(CCC2)CN2C(C=C)=O)c1)=O	NT	NT
2-M03	102.35	99.3052	82.2315	C16H22N2O3S	322.423	N-{1-[2-(ethanesulfonyl)phenyl]piperidin-4-yl}prop-2-enamide	CCS(c(cccc1)c1N(CC1)CCC1NC(C=C)=O)(=O)=O	NT	NT
2-M04	103.394	95.1365	78.4571	C13H18N4O3	278.307	N-methyl-N-{2-[2-(3-methyl-1,2,4-oxadiazol-5-yl)pyrrolidin-1-yl]-2-oxoethyl}prop-2-enamide	Cc1noc(C(CCC2)N2C(CN(C)C(C=C)=O)=O)n1	NT	NT
2-M05	114.186	86.0272	97.6253	C17H23NO3	289.369	N-[(1R,2R)-2-hydroxycyclohexyl]-N-[(4-methoxyphenyl)methyl]prop-2-enamide	COc1ccc(CN([C@H](CCCC2)[C@@H]2O)C(C=C)=O)cc1	NT	NT
2-M06	90.8616	89.4239	84.4547	C14H15N3O	241.288	N-[2-(1H-imidazol-1-yl)-1-phenylethyl]prop-2-enamide	C=CC(NC(Cn1cncc1)c1ccccc1)=O	NT	NT
2-M07	100.261	90.0415	185.926	C11H18N2O2	210.273	N-{[1-(prop-2-enoyl)piperidin-2-yl]methyl}acetamide	CC(NCC(CCCC1)N1C(C=C)=O)=O	NT	NT
2-M08	82.8547	90.3503	92.0285	C10H10N4O	202.213	N-{7-methyl-[1,2,4]triazolo[1,5-a]pyridin-8-yl}prop-2-enamide	Cc(ccn1ncnc11)c1NC(C=C)=O	NT	NT
2-M09	94.3429	90.5047	182.271	C11H20N2O	196.289	N-[2-(2-methylpiperidin-1-yl)ethyl]prop-2-enamide	CC1N(CCNC(C=C)=O)CCCC1	NT	NT
2-M10	93.6466	86.6448	98.821	C13H18N4O2S	294.373	N-(5-ethyl-1,3,4-thiadiazol-2-yl)-1-(prop-2-enoyl)piperidine-4-carboxamide	CCc1nnc(NC(C(CC2)CCN2C(C=C)=O)=O)s1	NT	NT
2-M11	92.9504	88.1887	89.7332	C17H19N3O3	313.351	N-[(3-{2,4-dioxo-1,3-diazaspiro[4.4]nonan-3-yl}phenyl)methyl]prop-2-enamide	C=CC(NCc1cccc(N(C(C2(CCCC2)N2)=O)C2=O)c1)=O	NT	NT
2-M12	75.8921	85.4096	87.6845	C14H16N4O	256.303	N-[2-(1-methyl-3-phenyl-1H-1,2,4-triazol-5-yl)ethyl]prop-2-enamide	Cn1nc(-c2ccccc2)nc1CCNC(C=C)=O	NT	NT
2-M13	109.312	94.0558	136.238	C10H10N4O	202.213	N-{2-methylpyrazolo[1,5-a]pyrimidin-6-yl}prop-2-enamide	Cc1nn(cc(cn2)NC(C=C)=O)c2c1	NT	NT
2-M14	114.883	96.5261	109.378	C12H17N5O2	263.296	N-[2-({5H,6H,7H,8H-[1,2,4]triazolo[1,5-a]pyridin-2-yl}carbamoyl)ethyl]prop-2-enamide	C=CC(NCCC(Nc1nn(CCCC2)c2n1)=O)=O	NT	NT
2-M15	110.009	88.1887	180.357	C10H15NO2	181.232	1-{5-oxa-8-azaspiro[2.6]nonan-8-yl}prop-2-en-1-one	C=CC(N1CC2(CC2)COCC1)=O	NT	NT
2-M16	90.5135	91.1223	95.9744	C13H18N4O2	262.308	rac-N-[(3R,4S)-4-(1-methyl-1H-pyrazol-5-yl)-1-(prop-2-enoyl)pyrrolidin-3-yl]acetamide	CC(N[C@@H](CN(C1)C(C=C)=O)[C@H]1c1ccnn1C)=O	NT	NT
2-M17	106.527	90.8135	193.765	C13H15NO4	249.262	1-{3-[2-(furan-2-yl)-2-oxoethyl]morpholin-4-yl}prop-2-en-1-one	C=CC(N1C(CC(c2ccco2)=O)COCC1)=O	NT	NT
2-M18	99.913	91.5854	87.6256	C19H22N4O3	354.403	N-({4-[4-(5-methyl-1,3,4-oxadiazol-2-yl)piperidine-1-carbonyl]phenyl}methyl)prop-2-enamide	Cc1nnc(C(CC2)CCN2C(c2ccc(CNC(C=C)=O)cc2)=O)o1	NT	NT
2-M19	86.3359	89.5783	87.1369	C13H18N2O	218.295	N-[(1R)-2-(dimethylamino)-1-phenylethyl]prop-2-enamide	CN(C)C[C@@H](c1ccccc1)NC(C=C)=O	NT	NT
2-M20	103.046	92.5118	99.1793	C10H13N3O3	223.228	N-[(4,6-dimethoxypyrimidin-2-yl)methyl]prop-2-enamide	COc1nc(CNC(C=C)=O)nc(OC)c1	NT	NT
2-M21	120.801	87.88	90.196	C16H21N3O4S	351.421	N-(1-methanesulfonylpiperidin-4-yl)-4-(prop-2-enamido)benzamide	CS(N(CC1)CCC1NC(c(cc1)ccc1NC(C=C)=O)=O)(=O)=O	NT	NT
2-M22	86.6841	103.32	93.3463	C11H16N4O2	236.27	N-{[5-(oxan-4-yl)-4H-1,2,4-triazol-3-yl]methyl}prop-2-enamide	C=CC(NCc1nnc(C2CCOCC2)[nH]1)=O	NT	NT
2-N03	88.7728	105.172	69.3878	C14H15N3O	241.288	N-[(1-cyclopropyl-1H-1,3-benzodiazol-2-yl)methyl]prop-2-enamide	C=CC(NCc1nc(cccc2)c2n1C1CC1)=O	NT	NT
2-N04	100.261	91.8942	92.488	C18H25N3O2S	347.475	N-methyl-N-{2-oxo-2-[4-(4,5,6,7-tetrahydro-1,3-benzothiazol-2-yl)piperidin-1-yl]ethyl}prop-2-enamide	CN(CC(N(CC1)CCC1c1nc(CCCC2)c2s1)=O)C(C=C)=O	NT	NT
2-N05	87.7285	93.5926	76.2739	C10H12N4O	204.228	N-[3-(2-cyano-1H-imidazol-1-yl)propyl]prop-2-enamide	C=CC(NCCCn1c(C#N)ncc1)=O	NT	NT
2-N06	128.46	90.0415	99.6892	C18H23N3O3	329.394	N-{[(1-acetyl-1,2,3,4-tetrahydroquinolin-4-yl)carbamoyl]methyl}-N-ethylprop-2-enamide	CCN(CC(NC(CC1)c(cccc2)c2N1C(C)=O)=O)C(C=C)=O	NT	NT
2-N07	101.305	88.1887	84.1288	C8H7F3N2OS	236.214	N-[2,2,2-trifluoro-1-(1,3-thiazol-2-yl)ethyl]prop-2-enamide	C=CC(NC(C(F)(F)F)c1nccs1)=O	NT	NT
2-N08	106.527	88.1887	95.1404	C17H22N2O4S	350.433	N-[2-(7-methanesulfonyl-2,3,4,5-tetrahydro-1H-3-benzazepin-3-yl)-2-oxoethyl]-N-methylprop-2-enamide	CN(CC(N(CC1)CCc2c1ccc(S(C)(=O)=O)c2)=O)C(C=C)=O	NT	NT
2-N09	98.1723	90.1959	45.2826	C14H14FN3O	259.279	N-[(4-fluorophenyl)(1-methyl-1H-imidazol-2-yl)methyl]prop-2-enamide	Cn1c(C(c(cc2)ccc2F)NC(C=C)=O)ncc1	NT	NT
2-N10	111.053	84.792	1.45289	C17H20N4O2S	344.431	N-{2-[4-(1,2-benzothiazol-3-yl)piperazin-1-yl]-2-oxoethyl}-N-methylprop-2-enamide	CN(CC(N(CC1)CCN1c1nsc2c1cccc2)=O)C(C=C)=O	NT	NT
2-N11	114.186	85.8728	67.2855	C11H12N4O	216.239	N-[2-(1H-1,2,3-benzotriazol-1-yl)ethyl]prop-2-enamide	C=CC(NCCn1nnc2c1cccc2)=O	NT	NT
2-N12	110.009	86.0272	85.169	C16H24N4O2	304.387	N-{2-[2-(1,3-dimethyl-1H-pyrazol-4-yl)pyrrolidin-1-yl]-2-oxoethyl}-N-ethylprop-2-enamide	CCN(CC(N(CCC1)C1c1cn(C)nc1C)=O)C(C=C)=O	NT	NT
2-N13	106.179	87.88	70.3494	C10H14N2O2	194.23	N-[3-(3-methyl-1,2-oxazol-4-yl)propyl]prop-2-enamide	Cc1nocc1CCCNC(C=C)=O	NT	NT
2-N14	106.876	87.4168	66.3076	C19H25N3O3	343.42	N-methyl-N-({[1-(4-methylbenzoyl)piperidin-4-yl]carbamoyl}methyl)prop-2-enamide	Cc(cc1)ccc1C(N(CC1)CCC1NC(CN(C)C(C=C)=O)=O)=O	NT	NT
2-N15	127.763	91.5854	65.9738	C11H11N3O2S	249.289	N-(2-{4-oxo-3H,4H-thieno[3,2-d]pyrimidin-3-yl}ethyl)prop-2-enamide	C=CC(NCCN(C=Nc1c2scc1)C2=O)=O	NT	NT
2-N16	99.913	88.6519	99.6111	C18H26N4O2	330.425	1-{4-[3-(1-methyl-1H-pyrazol-4-yl)piperidine-1-carbonyl]piperidin-1-yl}prop-2-en-1-one	Cn1ncc(C(CCC2)CN2C(C(CC2)CCN2C(C=C)=O)=O)c1	NT	NT
2-N17	123.586	90.9679	60.2989	C10H13N3O2	207.229	N-[(5-cyclopropyl-1,2,4-oxadiazol-3-yl)methyl]-N-methylprop-2-enamide	CN(Cc1noc(C2CC2)n1)C(C=C)=O	NT	NT
2-N18	110.357	91.1223	102.393	C17H22N2O4S	350.433	N-{4-[2-(methanesulfonylmethyl)piperidine-1-carbonyl]phenyl}prop-2-enamide	CS(CC(CCCC1)N1C(c(cc1)ccc1NC(C=C)=O)=O)(=O)=O	NT	NT
2-N19	137.511	92.8206	70.2824	C12H12N4O	228.25	N-{[3-(1H-pyrazol-1-yl)pyridin-2-yl]methyl}prop-2-enamide	C=CC(NCc1ncccc1-n1nccc1)=O	NT	NT
2-N20	102.35	91.4311	80.3174	C19H26N2O3	330.421	1-{4-[2-(furan-2-yl)azepane-1-carbonyl]piperidin-1-yl}prop-2-en-1-one	C=CC(N(CC1)CCC1C(N(CCCCC1)C1c1ccco1)=O)=O	NT	NT
2-N21	119.06	96.0629	74.9162	C11H16N2O3S	256.321	1-[4-(morpholine-4-carbonyl)-1,3-thiazolidin-3-yl]prop-2-en-1-one	C=CC(N(CSC1)C1C(N1CCOCC1)=O)=O	NT	NT
2-N22	98.8686	92.6662	84.6445	C18H26N4O3	346.424	N-methyl-N-(2-oxo-2-{1-[5-(propan-2-yl)-1,3,4-oxadiazol-2-yl]-6-azaspiro[2.5]octan-6-yl}ethyl)prop-2-enamide	CC(C)c1nnc(C(C2)C2(CC2)CCN2C(CN(C)C(C=C)=O)=O)o1	NT	NT
2-O03	95.7354	104.246	105.064	C12H15NO2	205.253	N-[2-(2-methoxyphenyl)ethyl]prop-2-enamide	COc1c(CCNC(C=C)=O)cccc1	NT	NT
2-O04	99.5648	93.2838	84.0641	C14H19N3O2	261.32	1-[4-(3-cyclobutyl-1,2,4-oxadiazol-5-yl)piperidin-1-yl]prop-2-en-1-one	C=CC(N(CC1)CCC1c1nc(C2CCC2)no1)=O	NT	NT
2-O05	92.9504	100.077	101.719	C17H23N3O	285.384	N-(2,2-dimethylpropyl)-N-[(1-methyl-1H-indazol-6-yl)methyl]prop-2-enamide	CC(C)(C)CN(Cc1cc(n(C)nc2)c2cc1)C(C=C)=O	NT	NT
2-O06	98.5205	92.0486	88.2881	C13H20N2O2S	268.375	N-[2-({6-thiaspiro[2.5]octan-1-yl}formamido)ethyl]prop-2-enamide	C=CC(NCCNC(C(C1)C11CCSCC1)=O)=O	NT	NT
2-O07	112.446	90.9679	101.075	C9H13N3O	179.219	N-[1-(propan-2-yl)-1H-pyrazol-5-yl]prop-2-enamide	CC(C)n1nccc1NC(C=C)=O	NT	NT
2-O08	124.63	88.9607	105.552	C14H22N2O4	282.336	N-[2-({1,4-dioxaspiro[4.5]decan-6-yl}carbamoyl)ethyl]prop-2-enamide	C=CC(NCCC(NC(CCCC1)C11OCCO1)=O)=O	NT	NT
2-O09	106.527	91.5854	104.693	C9H14N4O	194.234	N-ethyl-N-[(1-methyl-1H-1,2,3-triazol-4-yl)methyl]prop-2-enamide	CCN(Cc1cn(C)nn1)C(C=C)=O	NT	NT
2-O10	80.0696	81.8585	73.0233	C15H19NO	229.317	1-(4-benzylpiperidin-1-yl)prop-2-en-1-one	C=CC(N1CCC(Cc2ccccc2)CC1)=O	NT	NT
2-O11	95.7354	88.0344	70.9925	C19H23N3O3	341.404	N-{[2-({2,4-dioxo-1,3-diazaspiro[4.5]decan-3-yl}methyl)phenyl]methyl}prop-2-enamide	C=CC(NCc1c(CN(C(C2(CCCCC2)N2)=O)C2=O)cccc1)=O	NT	NT
2-O12	84.9434	84.6377	98.7556	C11H10F3NO	229.198	N-[3-(1,1,2-trifluoroethyl)phenyl]prop-2-enamide	C=CC(Nc1cccc(C(CF)(F)F)c1)=O	NT	NT
2-O13	103.742	86.9536	167.902	C12H19NO3	225.284	N-({1,7-dioxaspiro[4.5]decan-2-yl}methyl)prop-2-enamide	C=CC(NCC(CC1)OC11COCCC1)=O	NT	NT
2-O14	109.661	93.5926	99.6097	C10H12N2O3S	240.279	N-(6-methanesulfonyl-5-methylpyridin-3-yl)prop-2-enamide	Cc1cc(NC(C=C)=O)cnc1S(C)(=O)=O	NT	NT
2-O15	90.8616	88.9607	186.752	C10H14N2O2	194.23	N-[(3-ethyl-1,2-oxazol-4-yl)methyl]-N-methylprop-2-enamide	CCc1nocc1CN(C)C(C=C)=O	NT	NT
2-O16	111.401	92.203	81.791	C13H13F2NO2	253.245	1-[3-(3,5-difluorophenyl)morpholin-4-yl]prop-2-en-1-one	C=CC(N(CCOC1)C1c1cc(F)cc(F)c1)=O	NT	NT
2-O17	97.8242	95.1365	178.211	C9H13N3O	179.219	N-[2-(1-methyl-1H-pyrazol-5-yl)ethyl]prop-2-enamide	Cn1nccc1CCNC(C=C)=O	NT	NT
2-O18	115.231	90.6591	114.321	C12H14N2O2	218.252	N-methyl-2-(N-methylprop-2-enamido)benzamide	CNC(c(cccc1)c1N(C)C(C=C)=O)=O	NT	NT
2-O19	113.838	86.6448	146.7	C12H21NO	195.301	1-[3-(2,2-dimethylpropyl)pyrrolidin-1-yl]prop-2-en-1-one	CC(C)(C)CC(CC1)CN1C(C=C)=O	NT	NT
2-O20	85.6397	90.3503	112.604	C13H13F2NO	237.245	N-[(2,2-difluoro-1-phenylcyclopropyl)methyl]prop-2-enamide	C=CC(NCC(C1)(C1(F)F)c1ccccc1)=O	NT	NT
2-O21	107.572	94.2102	145.092	C16H18N2O5	318.325	methyl (2S,4R)-4-hydroxy-1-[4-(prop-2-enamido)benzoyl]pyrrolidine-2-carboxylate	COC([C@H](C[C@H](C1)O)N1C(c(cc1)ccc1NC(C=C)=O)=O)=O	NT	NT
2-O22	93.2985	103.32	91.7407	C9H14N2O2	182.22	N-(1-ethyl-5-oxopyrrolidin-3-yl)prop-2-enamide	CCN(CC(C1)NC(C=C)=O)C1=O	NT	NT
2-P03	95.3873	113.818	70.3545	C14H14FN3O	259.279	N-{2-[1-(4-fluorophenyl)-1H-pyrazol-3-yl]ethyl}prop-2-enamide	C=CC(NCCc(cc1)nn1-c(cc1)ccc1F)=O	NT	NT
2-P04	93.6466	102.702	95.118	C18H27N3O2S	349.491	N-[1-(2-ethyl-4-methyl-1,3-thiazol-5-yl)ethyl]-N-methyl-1-(prop-2-enoyl)piperidine-4-carboxamide	CCc1nc(C)c(C(C)N(C)C(C(CC2)CCN2C(C=C)=O)=O)s1	NT	NT
2-P05	80.7659	100.232	84.3206	C9H15NO3S	217.285	N-[1-(1-methanesulfonylcyclopropyl)ethyl]prop-2-enamide	CC(C1(CC1)S(C)(=O)=O)NC(C=C)=O	NT	NT
2-P06	83.2028	94.6734	93.3319	C20H26N2O3	342.432	1-[4-(3-hydroxypiperidine-1-carbonyl)-4-phenylpiperidin-1-yl]prop-2-en-1-one	C=CC(N(CC1)CCC1(C(N(CCC1)CC1O)=O)c1ccccc1)=O	NT	NT
2-P07	93.2985	101.004	60.3631	C13H14N2O3	246.262	N-[2-(3-oxo-3,4-dihydro-2H-1,4-benzoxazin-4-yl)ethyl]prop-2-enamide	C=CC(NCCN1c(cccc2)c2OCC1=O)=O	NT	NT
2-P08	95.7354	97.9157	52.5395	C18H20N4O3	340.376	N-({4-[3-(3-methyl-1,2,4-oxadiazol-5-yl)pyrrolidine-1-carbonyl]phenyl}methyl)prop-2-enamide	Cc1noc(C(CC2)CN2C(c2ccc(CNC(C=C)=O)cc2)=O)n1	NT	NT
2-P09	92.2541	100.54	72.2809	C11H12FNO2S	241.282	N-({2-fluoro-4H,6H,7H-thieno[3,2-c]pyran-4-yl}methyl)prop-2-enamide	C=CC(NCC1OCCc2c1cc(F)s2)=O	NT	NT
2-P10	76.9365	100.695	108.412	C17H28N2O2S	324.481	1-{4-[3-(ethylsulfanyl)azepane-1-carbonyl]piperidin-1-yl}prop-2-en-1-one	CCSC(CCCC1)CN1C(C(CC1)CCN1C(C=C)=O)=O	NT	NT
2-P11	92.6023	103.32	62.0251	C13H15N3O	229.278	N-[3-(1H-1,3-benzodiazol-1-yl)propyl]prop-2-enamide	C=CC(NCCCn1c(cccc2)c2nc1)=O	NT	NT
2-P12	102.002	97.2981	78.1869	C18H26N4O2	330.425	N-methyl-N-(1-methyl-4,5,6,7-tetrahydro-1H-indazol-4-yl)-1-(prop-2-enoyl)piperidine-4-carboxamide	CN(C(CCC1)c2c1n(C)nc2)C(C(CC1)CCN1C(C=C)=O)=O	NT	NT
2-P13	84.9434	95.9085	52.6313	C11H14N2O2	206.241	N-[(2-cyclopropyl-5-methyl-1,3-oxazol-4-yl)methyl]prop-2-enamide	Cc1c(CNC(C=C)=O)nc(C2CC2)o1	NT	NT
2-P14	92.9504	88.4975	102.329	C17H20F2N2O3	338.349	N-[2-(2,6-difluorophenyl)-2-hydroxyethyl]-1-(prop-2-enoyl)piperidine-4-carboxamide	C=CC(N(CC1)CCC1C(NCC(c(c(F)ccc1)c1F)O)=O)=O	NT	NT
2-P15	87.3803	94.9821	78.7514	C11H15N3O	205.256	N-{[1-(1-methyl-1H-pyrazol-5-yl)cyclopropyl]methyl}prop-2-enamide	Cn1nccc1C1(CNC(C=C)=O)CC1	NT	NT
2-P16	109.661	95.7541	77.8344	C15H21N5O2	303.36	N-{3-oxo-3-[4-(pyridazin-3-yl)-1,4-diazepan-1-yl]propyl}prop-2-enamide	C=CC(NCCC(N(CCC1)CCN1c1nnccc1)=O)=O	NT	NT
2-P17	90.5135	94.3646	58.6143	C12H15FN2O3S	286.322	N-[2-(2-fluoro-4-sulfamoylphenyl)propan-2-yl]prop-2-enamide	CC(C)(c(ccc(S(N)(=O)=O)c1)c1F)NC(C=C)=O	NT	NT
2-P18	83.899	99.4596	91.1744	C16H18FN3O3S	351.396	(4R)-N-[4-fluoro-3-(prop-2-enamido)phenyl]-3-propanoyl-1,3-thiazolidine-4-carboxamide	CCC(N(CSC1)[C@@H]1C(Nc(cc1)cc(NC(C=C)=O)c1F)=O)=O	NT	NT
2-P19	104.439	96.8349	62.2641	C13H16N2O3S	280.343	N-{[4-(cyclopropylsulfamoyl)phenyl]methyl}prop-2-enamide	C=CC(NCc(cc1)ccc1S(NC1CC1)(=O)=O)=O	NT	NT
2-P20	98.1723	97.2981	97.9819	C15H21N5O2	303.36	1-(prop-2-enoyl)-N-{5H,6H,7H,8H-[1,2,4]triazolo[1,5-a]pyridin-6-yl}piperidine-4-carboxamide	C=CC(N(CC1)CCC1C(NC1Cn2ncnc2CC1)=O)=O	NT	NT
2-P21	87.7285	106.253	48.7783	C8H10N2O2	166.177	N-[(5-methyl-1,3-oxazol-2-yl)methyl]prop-2-enamide	Cc1cnc(CNC(C=C)=O)o1	NT	NT
2-P22	103.742	101.004	24.4243	C17H19F2N3O3	351.348	N-({[1-(2,4-difluorophenyl)-2-oxopiperidin-3-yl]carbamoyl}methyl)-N-methylprop-2-enamide	CN(CC(NC(CCCN1c(ccc(F)c2)c2F)C1=O)=O)C(C=C)=O	NT	NT
3-A03	95.0805	116.791	45.6127	C16H18N2O2	270.326	N-[2-methyl-2-(2-phenyl-1,3-oxazol-4-yl)propyl]prop-2-enamide	CC(C)(CNC(C=C)=O)c1coc(-c2ccccc2)n1	4.08404e-07	0.973946
3-A04	110.753	103.382	60.5979	C13H15F3N4O2	316.279	N-methyl-N-{2-oxo-2-[2-(trifluoromethyl)-5H,6H,7H,8H-imidazo[1,2-a]pyrazin-7-yl]ethyl}prop-2-enamide	CN(CC(N1Cc2nc(C(F)(F)F)cn2CC1)=O)C(C=C)=O	2.2244e-07	0.508303
3-A05	87.4184	122.966	40.9771	C16H22N2O2	274.358	N-({4-[(3-methylphenyl)methyl]morpholin-2-yl}methyl)prop-2-enamide	Cc1cccc(CN2CC(CNC(C=C)=O)OCC2)c1	3.43682e-07	0.824993
3-A06	109.708	122.084	62.0624	C17H27N3O3	321.415	N-methyl-N-({[4-(2-oxopiperidin-1-yl)cyclohexyl]carbamoyl}methyl)prop-2-enamide	CN(CC(NC(CC1)CCC1N(CCCC1)C1=O)=O)C(C=C)=O	3.11399e-07	0.892107
3-A07	86.7218	120.32	29.1614	C13H15N5O	257.291	1-[4-(1-methyl-1H-pyrazol-5-yl)-1H,4H,5H,6H,7H-imidazo[4,5-c]pyridin-5-yl]prop-2-en-1-one	Cn1nccc1C(c1c(CC2)[nH]cn1)N2C(C=C)=O	4.1162e-07	0.982094
3-A08	88.4632	109.557	66.2714	C15H22N4O3	306.36	N-ethyl-N-{2-[4-(5-methyl-1,3,4-oxadiazol-2-yl)piperidin-1-yl]-2-oxoethyl}prop-2-enamide	CCN(CC(N(CC1)CCC1c1nnc(C)o1)=O)C(C=C)=O	3.26709e-07	0.833156
3-A09	117.022	114.674	38.3867	C14H16FNO2	249.281	1-[2-(4-fluoro-3-methylphenyl)morpholin-4-yl]prop-2-en-1-one	Cc(cc(C(C1)OCCN1C(C=C)=O)cc1)c1F	4.05887e-07	0.958907
3-A10	114.933	115.203	68.8067	C9H15NO3S	217.285	N-(2-methyl-1,1-dioxo-1lambda6-thian-4-yl)prop-2-enamide	CC(CC(CC1)NC(C=C)=O)S1(=O)=O	5.12286e-07	0.984965
3-A11	108.663	116.791	60.686	C13H19N3O2	249.309	1-{4-[(3-ethyl-1,2,4-oxadiazol-5-yl)methyl]piperidin-1-yl}prop-2-en-1-one	CCc1noc(CC(CC2)CCN2C(C=C)=O)n1	2.4898e-07	0.806398
3-A12	162.995	113.968	74.3837	C17H25N5O2	331.413	N-({[1-(2,6-dimethylpyrimidin-4-yl)piperidin-3-yl]carbamoyl}methyl)-N-methylprop-2-enamide	Cc1cc(N(CCC2)CC2NC(CN(C)C(C=C)=O)=O)nc(C)n1	3.93356e-07	0.833993
3-A13	95.4288	112.204	29.9418	C12H18N4O2	250.297	1-{3-[3-(dimethylamino)-1,2,4-oxadiazol-5-yl]piperidin-1-yl}prop-2-en-1-one	CN(C)c1noc(C(CCC2)CN2C(C=C)=O)n1	2.90948e-07	0.796104
3-A14	101.35	113.086	64.1641	C14H17F3N4O2	330.306	N-ethyl-N-{2-oxo-2-[3-(trifluoromethyl)-1H,4H,5H,6H,7H-pyrazolo[4,3-c]pyridin-5-yl]ethyl}prop-2-enamide	CCN(CC(N(CC1)Cc2c1[nH]nc2C(F)(F)F)=O)C(C=C)=O	2.23469e-07	0.852638
3-A15	136.526	113.615	23.912	C7H11N5O	181.195	N-[1-(1-methyl-1H-1,2,3,4-tetrazol-5-yl)ethyl]prop-2-enamide	CC(c1nnnn1C)NC(C=C)=O	2.27827e-07	0.783522
3-A16	117.37	114.144	73.3555	C17H26N2O4	322.399	N-({1,4-dioxaspiro[4.4]nonan-2-yl}methyl)-1-(prop-2-enoyl)piperidine-4-carboxamide	C=CC(N(CC1)CCC1C(NCC1OC2(CCCC2)OC1)=O)=O	1.79933e-07	0.843022
3-A17	115.629	114.144	26.2472	C11H14N2O2S	238.306	1-[2-(4-methyl-1,3-thiazol-2-yl)morpholin-4-yl]prop-2-en-1-one	Cc1csc(C(C2)OCCN2C(C=C)=O)n1	1.53696e-07	0.563251
3-A18	112.843	118.732	93.2892	C10H17N3O3	227.26	3-methyl-1-{[4-(prop-2-enoyl)morpholin-2-yl]methyl}urea	CNC(NCC(C1)OCCN1C(C=C)=O)=O	3.00328e-07	0.944488
3-A19	138.964	119.79	24.4656	C17H24N2O3S	336.449	1-[4-(4-tert-butylbenzenesulfonyl)piperazin-1-yl]prop-2-en-1-one	CC(C)(C)c(cc1)ccc1S(N(CC1)CCN1C(C=C)=O)(=O)=O	4.72765e-07	0.986793
3-A20	127.122	121.731	51.501	C13H18N2O3S	282.359	N-{1-[4-(dimethylsulfamoyl)phenyl]ethyl}prop-2-enamide	CC(c(cc1)ccc1S(N(C)C)(=O)=O)NC(C=C)=O	4.53321e-07	0.985339
3-A21	128.864	127.201	53.4739	C16H20N2O3	288.342	1-[4-(4-methoxybenzoyl)-1,4-diazepan-1-yl]prop-2-en-1-one	COc(cc1)ccc1C(N(CCC1)CCN1C(C=C)=O)=O	3.0391e-07	0.911826
3-A22	138.964	131.612	149.556	C9H14N2O2	182.22	N-methyl-N-{[(2S)-5-oxopyrrolidin-2-yl]methyl}prop-2-enamide	CN(C[C@H](CC1)NC1=O)C(C=C)=O	3.27236e-07	0.939667
3-B03	120.505	117.85	86.5367	C19H22N4O2	338.404	N-[(1-phenyl-1H-imidazol-2-yl)methyl]-1-(prop-2-enoyl)piperidine-4-carboxamide	C=CC(N(CC1)CCC1C(NCc1nccn1-c1ccccc1)=O)=O	1.22058e-07	0.383937
3-B04	100.305	113.968	77.38	C11H15N3O	205.256	1-[3-(3,5-dimethyl-1H-pyrazol-1-yl)azetidin-1-yl]prop-2-en-1-one	Cc1cc(C)nn1C(C1)CN1C(C=C)=O	1.3042e-07	0.567492
3-B05	94.384	107.616	69.9426	C19H24N2O3	328.406	N-[(4-{6-oxa-9-azaspiro[4.5]decane-9-carbonyl}phenyl)methyl]prop-2-enamide	C=CC(NCc(cc1)ccc1C(N1CC2(CCCC2)OCC1)=O)=O	4.4877e-07	0.992439
3-B06	91.2495	110.439	89.7212	C12H15NO3	221.252	N-[4-methoxy-3-(methoxymethyl)phenyl]prop-2-enamide	COCc(cc(cc1)NC(C=C)=O)c1OC	4.60714e-07	0.97487
3-B07	115.629	107.969	53.2667	C18H21N5O2	339.392	1-(prop-2-enoyl)-N-{1-[(pyridin-2-yl)methyl]-1H-pyrazol-3-yl}piperidine-4-carboxamide	C=CC(N(CC1)CCC1C(Nc1nn(Cc2ncccc2)cc1)=O)=O	4.491e-07	0.84708
3-B08	93.3391	110.263	82.3719	C16H18N2O4	302.325	N-(5,5-dimethyl-2-oxooxolan-3-yl)-4-(prop-2-enamido)benzamide	CC(C)(CC1NC(c(cc2)ccc2NC(C=C)=O)=O)OC1=O	4.39993e-07	0.974681
3-B09	127.122	108.146	54.5122	C10H16N2O2	196.246	2-methyl-1-(prop-2-enamido)cyclopentane-1-carboxamide	CC(CCC1)C1(C(N)=O)NC(C=C)=O	1.99681e-07	0.851501
3-B10	124.336	108.146	91.0615	C9H13N3O	179.219	N-(1-propyl-1H-imidazol-4-yl)prop-2-enamide	CCCn1cnc(NC(C=C)=O)c1	4.12345e-07	0.967921
3-B11	140.009	105.852	73.7917	C8H12N4O	180.207	N-[(1R)-1-(1-methyl-1H-1,2,3-triazol-5-yl)ethyl]prop-2-enamide	C[C@H](c1cnnn1C)NC(C=C)=O	3.10842e-07	0.922318
3-B12	135.481	104.087	87.5187	C15H21N3O2S	307.411	N-[(4,5-dimethyl-1,3-thiazol-2-yl)methyl]-1-(prop-2-enoyl)piperidine-4-carboxamide	Cc1c(C)sc(CNC(C(CC2)CCN2C(C=C)=O)=O)n1	1.3151e-07	0.473205
3-B13	131.998	104.793	59.1871	C13H14N4O	242.276	N-{1-[4-(1H-1,2,3-triazol-1-yl)phenyl]ethyl}prop-2-enamide	CC(c(cc1)ccc1-n1nncc1)NC(C=C)=O	3.9063e-07	0.972424
3-B14	112.843	104.793	78.2982	C18H20ClFN2O2	350.815	N-[(1R,2S)-2-(4-chloro-3-fluorophenyl)cyclopropyl]-1-(prop-2-enoyl)piperidine-4-carboxamide	C=CC(N(CC1)CCC1C(N[C@H](C1)[C@@H]1c(cc1)cc(F)c1Cl)=O)=O	2.4587e-07	0.77183
3-B15	142.447	103.735	27.4897	C18H24N2O2	300.395	N-{4-[4-(propan-2-yl)piperidine-1-carbonyl]phenyl}prop-2-enamide	CC(C)C(CC1)CCN1C(c(cc1)ccc1NC(C=C)=O)=O	3.80966e-07	0.912795
3-B16	133.043	108.322	81.7692	C10H10F3N3O	245.201	1-[3-(trifluoromethyl)-5H,6H,7H,8H-imidazo[1,5-a]pyrazin-7-yl]prop-2-en-1-one	C=CC(N1Cc2cnc(C(F)(F)F)n2CC1)=O	3.02394e-07	0.911656
3-B17	146.626	107.44	66.8182	C14H18N2O	230.305	N-[(1-phenylpyrrolidin-3-yl)methyl]prop-2-enamide	C=CC(NCC(CC1)CN1c1ccccc1)=O	3.80979e-07	0.915569
3-B18	139.66	109.028	92.6593	C11H11N5O	229.238	N-{[2-(1H-1,2,4-triazol-1-yl)pyridin-4-yl]methyl}prop-2-enamide	C=CC(NCc1cc(-n2ncnc2)ncc1)=O	2.91587e-07	0.826517
3-B19	127.819	110.086	48.3907	C9H7F5N2O2	270.156	N-{[5-(1,1,2,2,2-pentafluoroethyl)-1,2-oxazol-3-yl]methyl}prop-2-enamide	C=CC(NCc1noc(C(C(F)(F)F)(F)F)c1)=O	3.87118e-07	0.940491
3-B20	115.629	112.38	74.4496	C11H14N2O2	206.241	N-[(4,5,6,7-tetrahydro-1,2-benzoxazol-3-yl)methyl]prop-2-enamide	C=CC(NCc1noc2c1CCCC2)=O	1.8842e-07	0.779328
3-B21	126.774	112.557	63.1365	C14H15N3O2	257.288	N-{2-[(1H-indol-2-yl)formamido]ethyl}prop-2-enamide	C=CC(NCCNC(c1cc(cccc2)c2[nH]1)=O)=O	3.09487e-07	0.783947
3-B22	137.571	122.966	87.7408	C13H17N3O2	247.293	6-(prop-2-enoyl)-2-(propan-2-yl)-2H,3H,5H,6H,7H,8H-pyrido[4,3-c]pyridazin-3-one	CC(C)N1N=C(CCN(C2)C(C=C)=O)C2=CC1=O	1.92622e-07	0.752572
3-C03	102.046	122.437	63.6255	C15H15N3O2	269.298	3-[1-(prop-2-enoyl)pyrrolidin-3-yl]-3,4-dihydroquinazolin-4-one	C=CC(N(CC1)CC1N(C=Nc1c2cccc1)C2=O)=O	4.51007e-07	0.981563
3-C04	96.8219	116.615	84.5891	C18H24N2O4	332.394	N-[2-(6,7-dimethoxy-1-methyl-1,2,3,4-tetrahydroisoquinolin-2-yl)-2-oxoethyl]-N-methylprop-2-enamide	CC(c(cc1OC)c(CC2)cc1OC)N2C(CN(C)C(C=C)=O)=O	4.34038e-07	0.93591
3-C05	104.832	106.734	50.3552	C14H14N2O2	242.273	N-[(5-methyl-2-phenyl-1,3-oxazol-4-yl)methyl]prop-2-enamide	Cc1c(CNC(C=C)=O)nc(-c2ccccc2)o1	4.41052e-07	0.93301
3-C06	101.001	107.793	82.7368	C16H21N3O4S	351.421	N-(2-methanesulfonamidophenyl)-1-(prop-2-enoyl)piperidine-4-carboxamide	CS(Nc(cccc1)c1NC(C(CC1)CCN1C(C=C)=O)=O)(=O)=O	4.09301e-07	0.947022
3-C07	92.2943	110.086	30.882	C14H22N2O2	250.337	N-(2,2-dimethylcyclopropyl)-1-(prop-2-enoyl)piperidine-4-carboxamide	CC(C)(C1)C1NC(C(CC1)CCN1C(C=C)=O)=O	3.49138e-07	0.91395
3-C08	97.1702	108.498	85.1019	C15H18N2O4	290.314	rac-N-[(3R,4S)-4-methoxyoxolan-3-yl]-4-(prop-2-enamido)benzamide	CO[C@@H](COC1)[C@H]1NC(c(cc1)ccc1NC(C=C)=O)=O	4.04831e-07	0.917902
3-C09	108.663	106.558	29.36	C13H18N4O	246.308	1-{3-cyclopentyl-5H,6H,7H,8H-[1,2,4]triazolo[4,3-a]pyrazin-7-yl}prop-2-en-1-one	C=CC(N1Cc2nnc(C3CCCC3)n2CC1)=O	3.1794e-07	0.838085
3-C10	117.719	104.264	60.5965	C17H21N3O3	315.367	N-[2-oxo-1-(propan-2-yl)pyrrolidin-3-yl]-4-(prop-2-enamido)benzamide	CC(C)N(CCC1NC(c(cc2)ccc2NC(C=C)=O)=O)C1=O	3.40156e-07	0.942959
3-C11	100.305	102.147	37.8987	C8H12N4O	180.207	N-[1-(1H-1,2,4-triazol-1-yl)propan-2-yl]prop-2-enamide	CC(Cn1ncnc1)NC(C=C)=O	2.07607e-07	0.658872
3-C12	115.281	97.03	86.0976	C9H15NO3S	217.285	N-[2-(1,1-dioxo-1lambda6-thiolan-2-yl)ethyl]prop-2-enamide	C=CC(NCCC(CCC1)S1(=O)=O)=O	3.01668e-07	0.908539
3-C13	89.5081	99.5001	40.5434	C13H19N3O2	249.309	1-{2-[(3,5-dimethyl-1H-pyrazol-1-yl)methyl]morpholin-4-yl}prop-2-en-1-one	Cc1cc(C)nn1CC(C1)OCCN1C(C=C)=O	2.73594e-07	0.857496
3-C14	113.539	101.617	84.1366	C11H13NO3S2	271.356	N-[(2S,4S)-2-methyl-1,1-dioxo-2H,3H,4H-1lambda6-thieno[2,3-b]thiopyran-4-yl]prop-2-enamide	C[C@@H](C[C@@H](c1c2scc1)NC(C=C)=O)S2(=O)=O	2.26149e-07	0.853133
3-C15	103.439	105.852	46.0155	C8H13NO4S	219.258	rac-N-[(3R,4R)-4-hydroxy-1,1-dioxo-1lambda6-thiolan-3-yl]-N-methylprop-2-enamide	CN([C@@H](CS(C1)(=O)=O)[C@H]1O)C(C=C)=O	2.06713e-07	0.849415
3-C16	77.6665	97.3828	78.5299	C16H25N5O2	319.402	N-{[4-methyl-5-(propan-2-yl)-4H-1,2,4-triazol-3-yl]methyl}-1-(prop-2-enoyl)piperidine-4-carboxamide	CC(C)c1nnc(CNC(C(CC2)CCN2C(C=C)=O)=O)n1C	1.5716e-07	0.389678
3-C17	96.4737	103.205	34.6204	C19H31N3O3	349.468	N-(2-methylpropyl)-1-[1-(prop-2-enoyl)piperidine-4-carbonyl]piperidine-4-carboxamide	CC(C)CNC(C(CC1)CCN1C(C(CC1)CCN1C(C=C)=O)=O)=O	2.37412e-07	0.80244
3-C18	103.439	101.441	72.9459	C11H18N2O3	226.272	N-(2-hydroxyethyl)-1-(prop-2-enoyl)piperidine-4-carboxamide	C=CC(N(CC1)CCC1C(NCCO)=O)=O	5.83427e-08	0.570731
3-C19	110.753	110.263	29.6375	C19H23N3O3	341.404	(3S)-2-[1-(prop-2-enoyl)piperidine-4-carbonyl]-1,2,3,4-tetrahydroisoquinoline-3-carboxamide	C=CC(N(CC1)CCC1C(N(Cc1c(C2)cccc1)[C@@H]2C(N)=O)=O)=O	3.44082e-07	0.945023
3-C20	104.832	112.909	68.5988	C14H23N3O3	281.351	N-{2-[4-(carbamoylmethyl)azepan-1-yl]-2-oxoethyl}-N-methylprop-2-enamide	CN(CC(N1CCC(CC(N)=O)CCC1)=O)C(C=C)=O	-2.62876e-07	0.605284
3-C21	105.181	110.969	34.5832	C11H16N2O3S2	288.386	N-[2-(2,5-dimethylthiophene-3-sulfonamido)ethyl]prop-2-enamide	Cc1cc(S(NCCNC(C=C)=O)(=O)=O)c(C)s1	2.36114e-07	0.808203
3-C22	129.212	117.673	51.5284	C8H10N2O2	166.177	N-[(5-methyl-1,2-oxazol-4-yl)methyl]prop-2-enamide	Cc1c(CNC(C=C)=O)cno1	2.0164e-07	0.809185
3-D03	92.9909	125.084	74.4077	C18H21FN4O2	344.383	N-{2-[4-(4-cyano-2-fluorophenyl)piperazin-1-yl]-2-oxoethyl}-N-ethylprop-2-enamide	CCN(CC(N(CC1)CCN1c(ccc(C#N)c1)c1F)=O)C(C=C)=O	2.43426e-07	0.883386
3-D04	97.8668	110.086	95.1071	C12H11FN4O	246.24	N-{[3-(4-fluorophenyl)-1H-1,2,4-triazol-5-yl]methyl}prop-2-enamide	C=CC(NCc1nc(-c(cc2)ccc2F)n[nH]1)=O	3.92831e-07	0.98338
3-D05	96.8219	99.5001	75.7861	C15H17FN2O4	308.305	N-[4-fluoro-3-(prop-2-enamido)phenyl]-3-methoxyoxolane-3-carboxamide	COC1(COCC1)C(Nc(cc1)cc(NC(C=C)=O)c1F)=O	3.63588e-07	0.945335
3-D06	91.5977	98.4415	55.343	C9H10F3N3O	233.19	N-[3-methyl-1-(2,2,2-trifluoroethyl)-1H-pyrazol-4-yl]prop-2-enamide	Cc1nn(CC(F)(F)F)cc1NC(C=C)=O	3.55185e-07	0.924221
3-D07	99.9565	101.617	56.6467	C17H19FN4O2	330.357	N-{3-[4-(4-cyano-2-fluorophenyl)piperazin-1-yl]-3-oxopropyl}prop-2-enamide	C=CC(NCCC(N(CC1)CCN1c(ccc(C#N)c1)c1F)=O)=O	2.45852e-07	0.945449
3-D08	94.0357	104.44	70.6961	C15H17FN2O2S	308.371	N-{2-[(6-fluoro-3,4-dihydro-2H-1-benzothiopyran-4-yl)carbamoyl]ethyl}prop-2-enamide	C=CC(NCCC(NC1c(cc(cc2)F)c2SCC1)=O)=O	3.35147e-07	0.905836
3-D09	106.226	94.0305	48.7294	C10H14N4O	206.244	N-[(1-cyclobutyl-1H-1,2,3-triazol-4-yl)methyl]prop-2-enamide	C=CC(NCc1cn(C2CCC2)nn1)=O	9.85368e-08	0.723252
3-D10	89.1598	102.5	96.0199	C10H13N3O3	223.228	1-[2-(prop-2-enamido)propyl]-1H-pyrazole-4-carboxylic acid	CC(Cn1ncc(C(O)=O)c1)NC(C=C)=O	3.21015e-07	0.88346
3-D11	111.101	94.5598	58.6475	C14H17NO2	231.29	N-[(1-hydroxy-2,3-dihydro-1H-inden-1-yl)methyl]-N-methylprop-2-enamide	CN(CC(CC1)(c2c1cccc2)O)C(C=C)=O	2.98068e-07	0.869957
3-D12	107.27	99.3237	75.327	C17H21N5O2	327.381	N-({7-methylimidazo[1,2-a]pyrimidin-2-yl}methyl)-1-(prop-2-enoyl)piperidine-4-carboxamide	Cc1nc2nc(CNC(C(CC3)CCN3C(C=C)=O)=O)cn2cc1	3.24283e-07	0.867121
3-D13	117.37	98.0886	15.8733	C19H22N2O2	310.39	N-cyclohexyl-4-(prop-2-enamido)-N-(prop-2-yn-1-yl)benzamide	C=CC(Nc(cc1)ccc1C(N(CC#C)C1CCCCC1)=O)=O	2.794e-07	0.870513
3-D14	117.37	95.9713	102.678	C11H10N2O3	218.209	N-[(2-oxo-2,3-dihydro-1,3-benzoxazol-5-yl)methyl]prop-2-enamide	C=CC(NCc(cc1)cc(N2)c1OC2=O)=O	3.06851e-07	0.877979
3-D15	95.0805	99.853	65.7009	C15H18N2O2	258.316	N-methyl-N-[2-oxo-2-(1,2,3,4-tetrahydroquinolin-1-yl)ethyl]prop-2-enamide	CN(CC(N(CCC1)c2c1cccc2)=O)C(C=C)=O	1.86183e-07	0.855079
3-D16	105.529	95.6185	80.5065	C12H14N2O3S	266.316	N-(3-cyclopropanesulfonamidophenyl)prop-2-enamide	C=CC(Nc1cccc(NS(C2CC2)(=O)=O)c1)=O	3.13979e-07	0.941905
3-D17	96.8219	100.912	67.5067	C9H16N2O3S	232.3	N-methyl-1-(prop-2-enoyl)piperidine-3-sulfonamide	CNS(C(CCC1)CN1C(C=C)=O)(=O)=O	2.00656e-07	0.740722
3-D18	110.405	105.146	83.606	C8H13NO3S	203.259	N-[(1r,3r)-3-methanesulfonylcyclobutyl]prop-2-enamide	CS([C@H](C1)C[C@@H]1NC(C=C)=O)(=O)=O	2.94354e-07	0.880281
3-D19	103.788	102.5	78.0652	C14H20N4O	260.335	1-{4-[1-(propan-2-yl)-1H-1,2,3-triazol-4-yl]-2,3,6,7-tetrahydro-1H-azepin-1-yl}prop-2-en-1-one	CC(C)n1nnc(C(CC2)=CCCN2C(C=C)=O)c1	1.72283e-07	0.913502
3-D20	89.1598	105.852	106.123	C9H16N2O3S	232.3	1-[4-(ethanesulfonyl)piperazin-1-yl]prop-2-en-1-one	CCS(N(CC1)CCN1C(C=C)=O)(=O)=O	2.37884e-07	0.832966
3-D21	129.56	100.912	74.9215	C11H14N2OS	222.307	N-[cyclopropyl(4-methyl-1,3-thiazol-2-yl)methyl]prop-2-enamide	Cc1csc(C(C2CC2)NC(C=C)=O)n1	1.95219e-07	0.786457
3-D22	126.426	115.909	95.1573	C14H16N2O3	260.288	2-{[1-(prop-2-enoyl)-1,2,3,4-tetrahydroquinolin-5-yl]oxy}acetamide	C=CC(N(CCC1)c2c1c(OCC(N)=O)ccc2)=O	2.92283e-07	0.92872
3-E03	120.505	105.852	60.1279	C14H18N2O	230.305	N-{[(2S)-1-phenylpyrrolidin-2-yl]methyl}prop-2-enamide	C=CC(NC[C@H](CCC1)N1c1ccccc1)=O	4.41052e-07	0.971622
3-E04	106.226	101.97	78.5595	C17H22N2O4S	350.433	N-[4-(7,7-dimethyl-1,1-dioxo-1lambda6,4-thiazepane-4-carbonyl)phenyl]prop-2-enamide	CC(C)(CCN(CC1)C(c(cc2)ccc2NC(C=C)=O)=O)S1(=O)=O	3.67325e-07	0.943177
3-E05	88.1149	109.381	49.6941	C11H15N3O2	221.256	1-[4-(3-methyl-1,2,4-oxadiazol-5-yl)piperidin-1-yl]prop-2-en-1-one	Cc1noc(C(CC2)CCN2C(C=C)=O)n1	3.67249e-07	0.925295
3-E06	97.1702	91.3839	67.9177	C18H21FN2O3	332.369	1-[4-(8-fluoro-2,3,4,5-tetrahydro-1,4-benzoxazepine-4-carbonyl)piperidin-1-yl]prop-2-en-1-one	C=CC(N(CC1)CCC1C(N1Cc(ccc(F)c2)c2OCC1)=O)=O	3.06684e-07	0.933166
3-E07	111.101	104.793	34.1842	C14H20N4O2	276.334	1-(prop-2-enoyl)-N-[2-(1H-pyrazol-3-yl)ethyl]piperidine-4-carboxamide	C=CC(N(CC1)CCC1C(NCCc1n[nH]cc1)=O)=O	2.51542e-07	0.816242
3-E08	101.001	101.088	98.1945	C16H23F3N2O3	348.361	1-{4-[4-methoxy-4-(trifluoromethyl)piperidine-1-carbonyl]piperidin-1-yl}prop-2-en-1-one	COC(CC1)(CCN1C(C(CC1)CCN1C(C=C)=O)=O)C(F)(F)F	2.94326e-07	0.917251
3-E09	102.743	97.7357	34.5475	C14H17NO3	247.29	1-[2-(3-methoxyphenyl)morpholin-4-yl]prop-2-en-1-one	COc1cccc(C(C2)OCCN2C(C=C)=O)c1	2.93281e-07	0.903835
3-E10	105.181	102.323	95.1868	C15H22N4O2	290.361	N-{3-[2-(1,3-dimethyl-1H-pyrazol-4-yl)pyrrolidin-1-yl]-3-oxopropyl}prop-2-enamide	Cc1nn(C)cc1C(CCC1)N1C(CCNC(C=C)=O)=O	-4.10335e-08	0.0388356
3-E11	83.9356	99.6765	46.3026	C12H19NO2	209.285	1-{2-oxa-8-azaspiro[5.5]undecan-8-yl}prop-2-en-1-one	C=CC(N(CCC1)CC11COCCC1)=O	2.91113e-07	0.933938
3-E12	83.5873	104.617	103.614	C10H17NO2	183.248	1-{4-[(1R)-1-hydroxyethyl]piperidin-1-yl}prop-2-en-1-one	C[C@H](C(CC1)CCN1C(C=C)=O)O	2.14636e-07	0.982613
3-E13	122.943	93.6776	34.9399	C18H21N5O2	339.392	N-{4-[2-(5-methyl-1H-1,2,4-triazol-3-yl)piperidine-1-carbonyl]phenyl}prop-2-enamide	Cc1nc(C(CCCC2)N2C(c(cc2)ccc2NC(C=C)=O)=O)n[nH]1	1.85822e-07	0.899132
3-E14	93.6874	97.7357	87.8994	C13H19N3O2S	281.374	N-methyl-N-({[2-(4-methyl-1,3-thiazol-2-yl)propan-2-yl]carbamoyl}methyl)prop-2-enamide	CC(C)(c1nc(C)cs1)NC(CN(C)C(C=C)=O)=O	1.43759e-07	0.928573
3-E15	90.9012	93.8541	46.3587	C11H18N2O2	210.273	N-{[1-(prop-2-enoyl)piperidin-3-yl]methyl}acetamide	CC(NCC(CCC1)CN1C(C=C)=O)=O	1.73601e-07	0.837229
3-E16	96.8219	90.5017	101.061	C18H22N4O3	342.392	5-[1-(prop-2-enoyl)piperidine-4-amido]-2,3-dihydro-1H-indole-1-carboxamide	C=CC(N(CC1)CCC1C(Nc(cc1)cc(CC2)c1N2C(N)=O)=O)=O	2.69928e-07	0.961686
3-E17	118.415	101.088	56.9717	C18H28N2O4	336.426	methyl (1r,4r)-4-methyl-1-[1-(prop-2-enoyl)piperidine-4-amido]cyclohexane-1-carboxylate	C[C@H](CC1)CC[C@]1(C(OC)=O)NC(C(CC1)CCN1C(C=C)=O)=O	2.82283e-07	0.944173
3-E18	106.922	92.2661	93.0713	C8H7F3N2O2	220.149	N-{[5-(trifluoromethyl)-1,3-oxazol-4-yl]methyl}prop-2-enamide	C=CC(NCc1c(C(F)(F)F)ocn1)=O	2.71247e-07	0.966122
3-E19	115.977	95.2656	34.3405	C18H21N5O2	339.392	N-({4-[3-(4H-1,2,4-triazol-3-yl)piperidine-1-carbonyl]phenyl}methyl)prop-2-enamide	C=CC(NCc(cc1)ccc1C(N(CCC1)CC1c1nnc[nH]1)=O)=O	2.67844e-07	0.893793
3-E20	105.181	94.5598	56.6834	C15H18N4O4	318.328	N-(4-amino-3-nitrophenyl)-1-(prop-2-enoyl)piperidine-4-carboxamide	C=CC(N(CC1)CCC1C(Nc(cc1)cc([N+]([O-])=O)c1N)=O)=O	4.33786e-07	0.905341
3-E21	104.832	108.498	33.0575	C18H23N3O3	329.394	N-ethyl-N-[2-oxo-2-(5-oxo-7-phenyl-1,4-diazepan-1-yl)ethyl]prop-2-enamide	CCN(CC(N(CCNC(C1)=O)C1c1ccccc1)=O)C(C=C)=O	2.95863e-07	0.954985
3-E22	107.27	101.088	65.7152	C15H19ClN2O2S	326.842	N-[(1S)-1-(5-chlorothiophen-2-yl)ethyl]-1-(prop-2-enoyl)piperidine-4-carboxamide	C[C@@H](c(s1)ccc1Cl)NC(C(CC1)CCN1C(C=C)=O)=O	2.44636e-07	0.876909
3-F03	121.898	109.557	106.048	C16H24N4O2	304.387	N-ethyl-N-{2-[3-(1-methyl-1H-imidazol-2-yl)piperidin-1-yl]-2-oxoethyl}prop-2-enamide	CCN(CC(N(CCC1)CC1c1nccn1C)=O)C(C=C)=O	1.57026e-07	0.341799
3-F04	107.619	96.3242	84.1724	C16H19N3O	269.342	1-[2-(1-methyl-1H-1,3-benzodiazol-2-yl)piperidin-1-yl]prop-2-en-1-one	Cn1c(cccc2)c2nc1C(CCCC1)N1C(C=C)=O	3.51667e-07	0.941215
3-F05	95.0805	93.3248	53.2982	C19H25N3O3	343.42	N-[3-(2-methylpropanamido)phenyl]-1-(prop-2-enoyl)piperidine-4-carboxamide	CC(C)C(Nc1cccc(NC(C(CC2)CCN2C(C=C)=O)=O)c1)=O	3.00012e-07	0.945206
3-F06	97.5185	93.3248	71.1222	C12H13N3O	215.251	N-[(1-methyl-1H-indazol-3-yl)methyl]prop-2-enamide	Cn1nc(CNC(C=C)=O)c2c1cccc2	3.16283e-07	0.955767
3-F07	94.7323	95.0891	52.1295	C14H20N4O2S	308.399	N-{3-[4-(4-methyl-1,3-thiazol-2-yl)piperazin-1-yl]-3-oxopropyl}prop-2-enamide	Cc1csc(N(CC2)CCN2C(CCNC(C=C)=O)=O)n1	2.11224e-07	0.95
3-F08	91.2495	95.7949	82.7207	C15H17N3O4	303.313	N-[3-(5-methyl-6-nitro-2,3-dihydro-1H-indol-1-yl)-3-oxopropyl]prop-2-enamide	Cc(cc(CCN1C(CCNC(C=C)=O)=O)c1c1)c1[N+]([O-])=O	3.09658e-07	0.881601
3-F09	109.012	89.0902	72.334	C14H17NO	215.291	N-[1-(2,3-dihydro-1H-inden-5-yl)ethyl]prop-2-enamide	CC(c1cc(CCC2)c2cc1)NC(C=C)=O	2.71247e-07	0.964607
3-F10	90.9012	95.0891	102.095	C8H12N4O2	196.207	N-{[5-(methoxymethyl)-4H-1,2,4-triazol-3-yl]methyl}prop-2-enamide	COCc1nnc(CNC(C=C)=O)[nH]1	2.73854e-07	0.900006
3-F11	106.574	90.8546	95.9246	C12H16N2O3S	268.332	N-{[3-(methanesulfonamidomethyl)phenyl]methyl}prop-2-enamide	CS(NCc1cc(CNC(C=C)=O)ccc1)(=O)=O	2.75283e-07	0.96461
3-F12	107.27	97.2064	64.8555	C18H21FN2O3	332.369	N-[(4S)-8-fluoro-3,4-dihydro-2H-1-benzopyran-4-yl]-1-(prop-2-enoyl)piperidine-4-carboxamide	C=CC(N(CC1)CCC1C(N[C@@H]1c2cccc(F)c2OCC1)=O)=O	2.68244e-07	0.936664
3-F13	116.326	92.0897	69.2064	C15H18N2O3	274.315	N-(2-carbamoylethyl)-N-(3,4-dihydro-2H-1-benzopyran-4-yl)prop-2-enamide	C=CC(N(CCC(N)=O)C1c(cccc2)c2OCC1)=O	2.36102e-07	0.959121
3-F14	108.663	94.3834	94.06	C11H13NO3S	239.291	N-(3-methanesulfonyl-5-methylphenyl)prop-2-enamide	Cc1cc(S(C)(=O)=O)cc(NC(C=C)=O)c1	2.62302e-07	0.955366
3-F15	119.808	93.3248	80.727	C12H19N3O	221.299	N-methyl-N-{[1-methyl-3-(propan-2-yl)-1H-pyrazol-4-yl]methyl}prop-2-enamide	CC(C)c1nn(C)cc1CN(C)C(C=C)=O	1.66316e-07	0.855618
3-F16	94.7323	93.1483	103.883	C11H14N2O3S	254.305	N-[2-(methanesulfonamidomethyl)phenyl]prop-2-enamide	CS(NCc(cccc1)c1NC(C=C)=O)(=O)=O	2.71254e-07	0.942863
3-F17	118.415	90.6782	71.8802	C13H14N4O	242.276	N-[1-phenyl-2-(1H-1,2,4-triazol-1-yl)ethyl]prop-2-enamide	C=CC(NC(Cn1ncnc1)c1ccccc1)=O	2.23445e-07	0.970638
3-F18	114.236	90.5017	94.2755	C9H15NO3S	217.285	N-(3-methanesulfonylcyclopentyl)prop-2-enamide	CS(C(CC1)CC1NC(C=C)=O)(=O)=O	2.67772e-07	0.945431
3-F19	99.6082	88.9138	68.5755	C10H18N2O3S	246.327	N-{[1-(ethanesulfonyl)pyrrolidin-2-yl]methyl}prop-2-enamide	CCS(N1C(CNC(C=C)=O)CCC1)(=O)=O	1.97631e-07	0.905139
3-F20	99.9565	95.0891	84.8249	C8H7F3N2O2	220.149	N-{[5-(trifluoromethyl)-1,2-oxazol-3-yl]methyl}prop-2-enamide	C=CC(NCc1noc(C(F)(F)F)c1)=O	2.80863e-07	0.915176
3-F21	140.357	96.5006	72.8228	C11H16N4O	220.271	N-(2-{4H,5H,6H,7H-pyrazolo[1,5-a]pyrazin-5-yl}ethyl)prop-2-enamide	C=CC(NCCN1Cc2ccnn2CC1)=O	2.54951e-07	0.952246
3-F22	101.698	108.675	90.5153	C14H16N4O2S	304.367	7-{[4-(prop-2-enoyl)piperazin-1-yl]methyl}-5H-[1,3]thiazolo[3,2-a]pyrimidin-5-one	C=CC(N1CCN(CC(N=C2SC=CN22)=CC2=O)CC1)=O	1.98609e-07	0.892669
3-G03	83.239	111.145	52.5204	C14H17N3O	243.304	1-[3-(1-methyl-1H-imidazol-2-yl)-8-azabicyclo[3.2.1]oct-2-en-8-yl]prop-2-en-1-one	Cn1c(C(CC2CC3)=CC3N2C(C=C)=O)ncc1	3.95801e-07	0.958669
3-G04	78.0148	98.265	78.2671	C15H21N3O4S	339.41	N-({[3-(dimethylsulfamoyl)-4-methylphenyl]carbamoyl}methyl)-N-methylprop-2-enamide	Cc(ccc(NC(CN(C)C(C=C)=O)=O)c1)c1S(N(C)C)(=O)=O	3.31286e-07	0.969918
3-G05	92.2943	100.029	0.689998	C11H9ClN2O	220.655	N-(3-chloro-4-cyanophenyl)-N-methylprop-2-enamide	CN(C(C=C)=O)c(cc1)cc(Cl)c1C#N	3.31296e-07	0.925063
3-G06	85.677	94.9127	79.7871	C10H16N6O	236.274	N-[1-(1-methyl-1H-1,2,3,4-tetrazol-5-yl)piperidin-4-yl]prop-2-enamide	Cn1nnnc1N(CC1)CCC1NC(C=C)=O	2.9016e-07	0.959378
3-G07	93.6874	95.0891	39.9771	C15H19N3O3S	321.395	N-ethyl-N-{2-oxo-2-[3-oxo-2-(thiophen-2-yl)piperazin-1-yl]ethyl}prop-2-enamide	CCN(CC(N(CCN1)C(c2cccs2)C1=O)=O)C(C=C)=O	2.95863e-07	0.949565
3-G08	112.843	93.3248	103.67	C19H24N2O3	328.406	rac-N-[(1R,2R)-2-hydroxycyclobutyl]-4-phenyl-1-(prop-2-enoyl)piperidine-4-carboxamide	C=CC(N(CC1)CCC1(C(N[C@@H](CC1)[C@H]1O)=O)c1ccccc1)=O	2.1665e-07	0.95766
3-G09	117.719	95.442	41.5089	C10H13N3O	191.23	N-[1-(cyclopropylmethyl)-1H-pyrazol-5-yl]prop-2-enamide	C=CC(Nc1ccnn1CC1CC1)=O	-1.22539e-07	0.770722
3-G10	104.484	94.0305	96.8497	C15H20N2O4S	324.395	1-[4-(4-methoxybenzenesulfonyl)-1,4-diazepan-1-yl]prop-2-en-1-one	COc(cc1)ccc1S(N(CCC1)CCN1C(C=C)=O)(=O)=O	2.40995e-07	0.97785
3-G11	105.181	93.5012	55.1675	C13H20N4O2	264.324	1-(4-{[3-(propan-2-yl)-1,2,4-oxadiazol-5-yl]methyl}piperazin-1-yl)prop-2-en-1-one	CC(C)c1noc(CN(CC2)CCN2C(C=C)=O)n1	2.45888e-07	0.94289
3-G12	91.5977	90.8546	91.6597	C11H14N2O2	206.241	1-[2-(3-methyl-1,2-oxazol-5-yl)pyrrolidin-1-yl]prop-2-en-1-one	Cc1noc(C(CCC2)N2C(C=C)=O)c1	2.42088e-07	0.957163
3-G13	98.9116	76.3867	40.5628	C18H21F3N2O2	354.367	1-(prop-2-enoyl)-N-{1-[3-(trifluoromethyl)phenyl]ethyl}piperidine-4-carboxamide	CC(c1cccc(C(F)(F)F)c1)NC(C(CC1)CCN1C(C=C)=O)=O	2.51542e-07	0.973898
3-G14	91.2495	90.3253	85.7898	C13H17NO2	219.28	N-[3-(tert-butoxy)phenyl]prop-2-enamide	CC(C)(C)Oc1cccc(NC(C=C)=O)c1	1.78084e-07	0.913541
3-G15	112.146	78.504	57.9588	C14H17FN2O3S	312.36	3-fluoro-N-[1-(prop-2-enoyl)piperidin-3-yl]benzene-1-sulfonamide	C=CC(N(CCC1)CC1NS(c1cc(F)ccc1)(=O)=O)=O	2.47736e-07	0.94358
3-G16	95.7771	88.3845	104.263	C7H10N2O2	154.167	N-[(4,5-dihydro-1,2-oxazol-3-yl)methyl]prop-2-enamide	C=CC(NCC1=NOCC1)=O	2.08111e-07	0.87424
3-G17	113.888	90.8546	32.9207	C17H21N3O3	315.367	N-{[4-(4-acetylpiperazine-1-carbonyl)phenyl]methyl}prop-2-enamide	CC(N(CC1)CCN1C(c1ccc(CNC(C=C)=O)cc1)=O)=O	2.28213e-07	0.957892
3-G18	102.046	90.3253	100.648	C12H20N2O2S	256.364	N-[3-(2,2-dimethylthiomorpholin-4-yl)-3-oxopropyl]prop-2-enamide	CC(C)(C1)SCCN1C(CCNC(C=C)=O)=O	2.59745e-07	0.955363
3-G19	120.505	95.9713	41.1845	C13H22N2O4S	302.39	N-[3-(7,7-dimethyl-1,1-dioxo-1lambda6,4-thiazepan-4-yl)-3-oxopropyl]prop-2-enamide	CC(C)(CCN(CC1)C(CCNC(C=C)=O)=O)S1(=O)=O	4.5702e-08	0.421055
3-G20	87.0701	87.8552	94.0506	C17H24N2O	272.385	N-[(1-benzyl-3-methylpiperidin-4-yl)methyl]prop-2-enamide	CC1C(CNC(C=C)=O)CCN(Cc2ccccc2)C1	2.09461e-07	0.868275
3-G21	121.898	99.1472	50.6255	C12H20N2O3S	272.364	N-{[1-(prop-2-enoyl)piperidin-3-yl]methyl}cyclopropanesulfonamide	C=CC(N1CC(CNS(C2CC2)(=O)=O)CCC1)=O	3.49937e-07	0.892321
3-G22	111.45	109.204	78.3353	C8H11N3OS	197.257	N-[2-(5-methyl-1,3,4-thiadiazol-2-yl)ethyl]prop-2-enamide	Cc1nnc(CCNC(C=C)=O)s1	2.19699e-07	0.778349
3-H03	83.5873	105.852	81.263	C16H21N3O3	303.356	N-[(5-methyl-2-oxo-1,2-dihydropyridin-3-yl)methyl]-1-(prop-2-enoyl)piperidine-4-carboxamide	CC(C=C1CNC(C(CC2)CCN2C(C=C)=O)=O)=CNC1=O	6.22526e-08	0.471694
3-H04	95.4288	101.264	93.2548	C12H19NO5S	289.348	ethyl 4-methanesulfonyl-1-(prop-2-enoyl)piperidine-4-carboxylate	CCOC(C(CC1)(CCN1C(C=C)=O)S(C)(=O)=O)=O	3.49324e-07	0.892362
3-H05	93.6874	97.03	73.5	C16H21N3O3	303.356	N-[(3-methoxypyridin-2-yl)methyl]-1-(prop-2-enoyl)piperidine-4-carboxamide	COc1cccnc1CNC(C(CC1)CCN1C(C=C)=O)=O	1.75349e-07	0.757895
3-H06	95.0805	94.7363	87.7963	C12H16N2O3S	268.332	N-[4-(N-methylethanesulfonamido)phenyl]prop-2-enamide	CCS(N(C)c(cc1)ccc1NC(C=C)=O)(=O)=O	2.98937e-07	0.909962
3-H07	98.5633	92.2661	67.496	C15H24N2O3S	312.428	N-[4-(hydroxymethyl)thian-4-yl]-1-(prop-2-enoyl)piperidine-4-carboxamide	C=CC(N(CC1)CCC1C(NC1(CO)CCSCC1)=O)=O	2.62302e-07	0.949092
3-H08	117.719	93.3248	94.9087	C18H25N3O3	331.409	N-[({4-[(2R,6S)-2,6-dimethylmorpholin-4-yl]phenyl}carbamoyl)methyl]-N-methylprop-2-enamide	C[C@H](C1)O[C@@H](C)CN1c(cc1)ccc1NC(CN(C)C(C=C)=O)=O	2.44615e-07	0.943491
3-H09	127.471	92.0897	69.3629	C10H12N2O2S	224.28	1-[2-(1,3-thiazol-2-yl)morpholin-4-yl]prop-2-en-1-one	C=CC(N1CC(c2nccs2)OCC1)=O	1.70536e-07	0.924615
3-H10	111.45	92.7954	73.1734	C11H10N4O	214.223	N-[2-(2H-1,2,3-triazol-2-yl)phenyl]prop-2-enamide	C=CC(Nc(cccc1)c1-n1nccn1)=O	2.78049e-07	0.939986
3-H11	105.877	91.2075	63.0793	C12H12N4O	228.25	N-[(1-phenyl-1H-1,2,4-triazol-5-yl)methyl]prop-2-enamide	C=CC(NCc1ncnn1-c1ccccc1)=O	2.39301e-07	0.888507
3-H12	74.532	92.4426	83.4479	C21H28N2O2	340.459	N-(1-benzylcyclopentyl)-1-(prop-2-enoyl)piperidine-4-carboxamide	C=CC(N(CC1)CCC1C(NC1(Cc2ccccc2)CCCC1)=O)=O	1.9532e-07	0.867878
3-H13	104.484	88.7374	68.2763	C16H21N3O2	287.357	N-[1-(4-cyclopropyl-6-oxo-1,6-dihydropyrimidin-2-yl)cyclohexyl]prop-2-enamide	C=CC(NC1(CCCCC1)C(N1)=NC(C2CC2)=CC1=O)=O	2.25176e-07	0.970933
3-H14	68.9595	89.2667	99.9092	C11H9NO2	187.195	N-(1-benzofuran-5-yl)prop-2-enamide	C=CC(Nc(cc1)cc2c1occ2)=O	2.30028e-07	0.96507
3-H15	78.7114	89.0902	93.8843	C10H9N3O2S	235.262	N-{[5-(thiophen-2-yl)-1,2,4-oxadiazol-3-yl]methyl}prop-2-enamide	C=CC(NCc1noc(-c2cccs2)n1)=O	2.22903e-07	0.940278
3-H16	95.7771	91.5604	99.6964	C13H14N4O	242.276	N-{[6-(3-methyl-1H-pyrazol-1-yl)pyridin-3-yl]methyl}prop-2-enamide	Cc(cc1)nn1-c1ncc(CNC(C=C)=O)cc1	2.45888e-07	0.94289
3-H17	126.426	87.8552	66.9224	C14H18N2O2	246.305	N-methyl-2-(prop-2-enamido)-N-(propan-2-yl)benzamide	CC(C)N(C)C(c(cccc1)c1NC(C=C)=O)=O	1.46031e-07	0.785651
3-H18	121.898	91.5604	93.3457	C9H14N2O3S	230.284	1-(prop-2-enoyl)-hexahydro-1H-4lambda6-pyrrolo[1,2-b][1,2,4]thiadiazine-4,4-dione	C=CC(N(CC1)C(CCC2)N2S1(=O)=O)=O	2.72957e-07	0.952259
3-H19	86.0253	89.796	88.3919	C9H16N2O3S	232.3	N-[3-(1,1-dioxo-1lambda6,2-thiazolidin-2-yl)propyl]prop-2-enamide	C=CC(NCCCN(CCC1)S1(=O)=O)=O	1.79374e-07	0.932438
3-H20	100.305	91.0311	89.1785	C13H14FNO	219.255	N-[cyclopropyl(4-fluorophenyl)methyl]prop-2-enamide	C=CC(NC(C1CC1)c(cc1)ccc1F)=O	2.39671e-07	0.81815
3-H21	99.6082	94.7363	74.4513	C12H17N3O	219.283	N-[(1-cyclopentyl-1H-pyrazol-5-yl)methyl]prop-2-enamide	C=CC(NCc1ccnn1C1CCCC1)=O	1.56476e-07	0.764607
3-H22	75.2286	104.97	89.0853	C14H18N2O4S	310.369	N-{[2-(morpholine-4-sulfonyl)phenyl]methyl}prop-2-enamide	C=CC(NCc(cccc1)c1S(N1CCOCC1)(=O)=O)=O	2.87758e-07	0.930076
3-I03	88.1149	110.969	41.7156	C13H11F2N3O	263.243	N-[5-(difluoromethyl)-1-phenyl-1H-pyrazol-4-yl]prop-2-enamide	C=CC(Nc1c(C(F)F)n(-c2ccccc2)nc1)=O	4.04831e-07	0.94744
3-I04	99.2599	102.676	93.1827	C16H19N3O3	301.34	N-{[4-(5-oxo-1,4-diazepane-1-carbonyl)phenyl]methyl}prop-2-enamide	C=CC(NCc(cc1)ccc1C(N(CC1)CCNC1=O)=O)=O	3.15438e-07	0.93574
3-I05	107.967	96.3242	47.7861	C13H15NO3	233.263	N-[(1,3-dioxaindan-4-yl)methyl]-N-ethylprop-2-enamide	CCN(Cc1c2OCOc2ccc1)C(C=C)=O	2.91113e-07	0.933938
3-I06	101.698	101.441	88.5082	C18H20N2O4	328.362	N-[(4-{6-oxo-7-oxa-1-azaspiro[4.4]nonane-1-carbonyl}phenyl)methyl]prop-2-enamide	C=CC(NCc(cc1)ccc1C(N(CCC1)C1(CCO1)C1=O)=O)=O	2.79408e-07	0.960641
3-I07	95.4288	89.796	48.1773	C15H15FN2O2	274.29	1-[4-(6-fluoro-1,2-benzoxazol-3-yl)piperidin-1-yl]prop-2-en-1-one	C=CC(N(CC1)CCC1c1noc2c1ccc(F)c2)=O	2.60991e-07	0.907446
3-I08	102.046	95.2656	91.2225	C15H25N3O4S	343.442	N-{2-[3-(1,1-dioxo-1lambda6,2-thiazolidin-2-yl)piperidin-1-yl]-2-oxoethyl}-N-ethylprop-2-enamide	CCN(CC(N(CCC1)CC1N(CCC1)S1(=O)=O)=O)C(C=C)=O	2.38289e-07	0.781011
3-I09	108.663	87.6787	47.0935	C13H13NO2	215.248	N-[(1-benzofuran-2-yl)methyl]-N-methylprop-2-enamide	CN(Cc1cc(cccc2)c2o1)C(C=C)=O	1.73936e-07	0.924274
3-I10	94.7323	96.3242	92.9163	C20H24N4O2	352.43	N-[(1-methyl-1H-imidazol-2-yl)methyl]-4-phenyl-1-(prop-2-enoyl)piperidine-4-carboxamide	Cn1c(CNC(C(CC2)(CCN2C(C=C)=O)c2ccccc2)=O)ncc1	2.04788e-07	0.948238
3-I11	86.7218	77.0924	44.2832	C11H17NO2	195.258	1-{6-oxa-9-azaspiro[4.5]decan-9-yl}prop-2-en-1-one	C=CC(N1CC2(CCCC2)OCC1)=O	2.28338e-07	0.958795
3-I12	105.529	81.8563	91.5995	C12H19NO3	225.284	1-{2-methyl-1,9-dioxa-4-azaspiro[5.5]undecan-4-yl}prop-2-en-1-one	CC(C1)OC2(CCOCC2)CN1C(C=C)=O	2.15528e-07	0.98103
3-I13	110.405	79.2097	62.5258	C18H21FN4O2	344.383	N-(1-ethyl-5-fluoro-1H-1,3-benzodiazol-2-yl)-1-(prop-2-enoyl)piperidine-4-carboxamide	CCn1c(NC(C(CC2)CCN2C(C=C)=O)=O)nc2c1ccc(F)c2	2.13123e-07	0.969618
3-I14	86.3735	91.3839	69.3893	C12H17N3O2S	267.347	N-methyl-N-({[1-(5-methyl-1,3-thiazol-2-yl)ethyl]carbamoyl}methyl)prop-2-enamide	CC(c1ncc(C)s1)NC(CN(C)C(C=C)=O)=O	1.40845e-07	0.801536
3-I15	114.933	89.6196	40.4088	C13H14FNO2	235.254	1-{3-[(2-fluorophenyl)methoxy]azetidin-1-yl}prop-2-en-1-one	C=CC(N(C1)CC1OCc(cccc1)c1F)=O	2.45852e-07	0.952873
3-I16	96.8219	91.2075	105.706	C10H14N4O2	222.244	1-{4-[(1,2,4-oxadiazol-3-yl)methyl]piperazin-1-yl}prop-2-en-1-one	C=CC(N1CCN(Cc2nocn2)CC1)=O	2.21817e-07	0.940277
3-I17	114.584	88.9138	32.0006	C18H24N4O2	328.409	N-(2-methyl-5,6,7,8-tetrahydroquinazolin-5-yl)-1-(prop-2-enoyl)piperidine-4-carboxamide	Cc1nc(CCCC2NC(C(CC3)CCN3C(C=C)=O)=O)c2cn1	2.03813e-07	0.922957
3-I18	95.4288	86.6201	102.877	C13H15NO2	217.264	1-[(3S)-3-phenoxypyrrolidin-1-yl]prop-2-en-1-one	C=CC(N(CC1)C[C@H]1Oc1ccccc1)=O	1.83413e-07	0.929276
3-I19	109.36	94.9127	49.7206	C11H15N3O2	221.256	1-[3-(1-methyl-1H-pyrazol-5-yl)morpholin-4-yl]prop-2-en-1-one	Cn1nccc1C(COCC1)N1C(C=C)=O	2.90148e-07	0.952237
3-I20	114.236	92.9719	111.504	C15H21N3O	259.347	N-{[4-(4-methylpiperazin-1-yl)phenyl]methyl}prop-2-enamide	CN(CC1)CCN1c1ccc(CNC(C=C)=O)cc1	2.25113e-07	0.884811
3-I21	104.136	96.3242	52.808	C19H31N3O3	349.468	N-[1-(2,2-dimethylpropanoyl)piperidin-4-yl]-1-(prop-2-enoyl)piperidine-4-carboxamide	CC(C)(C)C(N(CC1)CCC1NC(C(CC1)CCN1C(C=C)=O)=O)=O	1.80267e-07	0.74187
3-I22	90.2046	101.088	91.1575	C14H18N2OS	262.37	1-(4-{4H,5H,6H-cyclopenta[d][1,3]thiazol-2-yl}piperidin-1-yl)prop-2-en-1-one	C=CC(N(CC1)CCC1c1nc(CCC2)c2s1)=O	2.62633e-07	0.906816
3-J03	114.584	107.44	72.1652	C18H22N4O3	342.392	N-[2-(2-oxo-2,3-dihydro-1H-1,3-benzodiazol-1-yl)ethyl]-1-(prop-2-enoyl)piperidine-4-carboxamide	C=CC(N(CC1)CCC1C(NCCN(c(cccc1)c1N1)C1=O)=O)=O	3.38487e-07	0.986568
3-J04	-4.52764	-0.187466	0.414557	C14H10FN3O5	319.245	N-[4-fluoro-3-(prop-2-enamido)phenyl]-5-nitrofuran-2-carboxamide	C=CC(Nc(cc(cc1)NC(c2ccc([N+]([O-])=O)o2)=O)c1F)=O	3.27342e-07	0.938723
3-J05	92.2943	96.6771	51.5178	C15H19N3O3	289.33	N-(5-methyl-6-oxo-1,6-dihydropyridin-3-yl)-1-(prop-2-enoyl)piperidine-4-carboxamide	CC1=CC(NC(C(CC2)CCN2C(C=C)=O)=O)=CNC1=O	8.30763e-07	0.851076
3-J06	89.5081	95.6185	61.7196	C20H24N2O2	324.417	1-[4-phenyl-4-(1,2,3,6-tetrahydropyridine-1-carbonyl)piperidin-1-yl]prop-2-en-1-one	C=CC(N(CC1)CCC1(C(N1CC=CCC1)=O)c1ccccc1)=O	2.60977e-07	0.948035
3-J07	101.35	93.5012	51.4047	C17H21N3O4	331.366	N-methyl-N-({[3-methyl-4-(3-oxomorpholin-4-yl)phenyl]carbamoyl}methyl)prop-2-enamide	Cc(cc(cc1)NC(CN(C)C(C=C)=O)=O)c1N(CCOC1)C1=O	1.6956e-07	0.775609
3-J08	108.663	94.5598	82.1704	C17H21N3O3	315.367	N-[(4-carbamoylphenyl)methyl]-1-(prop-2-enoyl)piperidine-4-carboxamide	C=CC(N(CC1)CCC1C(NCc(cc1)ccc1C(N)=O)=O)=O	2.60999e-07	0.907517
3-J09	123.64	91.3839	70.787	C13H13N3O2	243.261	N-[2-(5-phenyl-1,3,4-oxadiazol-2-yl)ethyl]prop-2-enamide	C=CC(NCCc1nnc(-c2ccccc2)o1)=O	2.25102e-07	0.970618
3-J10	133.391	92.7954	88.6413	C13H13N3O2	243.261	N-[(3-methyl-4-oxo-3,4-dihydroquinazolin-2-yl)methyl]prop-2-enamide	CN(C(CNC(C=C)=O)=Nc1c2cccc1)C2=O	2.30438e-07	0.945722
3-J11	116.326	88.9138	40.6896	C15H16N4O	268.314	N-cyclopropyl-N-{[4-(1H-1,2,4-triazol-1-yl)phenyl]methyl}prop-2-enamide	C=CC(N(Cc(cc1)ccc1-n1ncnc1)C1CC1)=O	2.02718e-07	0.934877
3-J12	97.5185	87.3259	85.577	C17H22N2O2	286.369	N-(4-ethylphenyl)-1-(prop-2-enoyl)piperidine-4-carboxamide	CCc(cc1)ccc1NC(C(CC1)CCN1C(C=C)=O)=O	2.22916e-07	0.963894
3-J13	118.764	88.5609	76.7818	C9H9N3OS	207.252	N-({imidazo[2,1-b][1,3]thiazol-3-yl}methyl)prop-2-enamide	C=CC(NCc1csc2nccn12)=O	2.40255e-07	0.977319
3-J14	109.012	90.5017	96.0418	C12H20N2O3	240.299	1-{1-methyl-4,8-dioxa-1,11-diazaspiro[5.6]dodecan-11-yl}prop-2-en-1-one	CN(CCOC1)C1(C1)COCCN1C(C=C)=O	2.32313e-07	0.986621
3-J15	119.808	89.9724	81.2296	C12H13NO3S	251.302	N-[(1,1-dioxo-2,3-dihydro-1lambda6-benzothiophen-3-yl)methyl]prop-2-enamide	C=CC(NCC(C1)c(cccc2)c2S1(=O)=O)=O	2.1425e-07	0.930155
3-J16	109.36	91.7368	101.413	C14H11FN2O2	258.248	N-[2-fluoro-4-(2-oxo-1,2-dihydropyridin-1-yl)phenyl]prop-2-enamide	C=CC(Nc(ccc(N(C=CC=C1)C1=O)c1)c1F)=O	2.5012e-07	0.967198
3-J17	101.001	87.3259	93.3947	C9H11NO3S2	245.319	N-[2-(thiophene-2-sulfonyl)ethyl]prop-2-enamide	C=CC(NCCS(c1cccs1)(=O)=O)=O	1.84812e-07	0.923405
3-J18	113.539	89.2667	90.3181	C18H19N5O2	337.376	N-(6-cyano-5-methyl-1H-indazol-3-yl)-1-(prop-2-enoyl)piperidine-4-carboxamide	Cc(c(C#N)c1)cc2c1[nH]nc2NC(C(CC1)CCN1C(C=C)=O)=O	2.68524e-07	0.979667
3-J19	89.1598	89.4431	95.3664	C14H18N2O3S	294.369	N-{[4-(4-methyl-1,1-dioxo-1lambda6,2-thiazolidin-2-yl)phenyl]methyl}prop-2-enamide	CC(CN1c2ccc(CNC(C=C)=O)cc2)CS1(=O)=O	2.27787e-07	0.801863
3-J20	102.394	93.6776	99.9342	C14H14FN3O	259.279	N-[(4-fluorophenyl)(1-methyl-1H-pyrazol-3-yl)methyl]prop-2-enamide	Cn1nc(C(c(cc2)ccc2F)NC(C=C)=O)cc1	3.21765e-07	0.867725
3-J21	100.305	90.3253	73.09	C14H15N3O	241.288	N-cyclopropyl-N-({imidazo[1,2-a]pyridin-2-yl}methyl)prop-2-enamide	C=CC(N(Cc1cn(cccc2)c2n1)C1CC1)=O	2.12031e-07	0.870259
3-J22	88.4632	101.97	88.6169	C16H20ClN3O2	321.802	N-{3-[4-(2-chlorophenyl)piperazin-1-yl]-3-oxopropyl}prop-2-enamide	C=CC(NCCC(N(CC1)CCN1c(cccc1)c1Cl)=O)=O	3.8571e-07	0.982525
3-K03	89.8563	106.91	59.0487	C13H19N3O2	249.309	1-{4-[hydroxy(1-methyl-1H-pyrazol-5-yl)methyl]piperidin-1-yl}prop-2-en-1-one	Cn1nccc1C(C(CC1)CCN1C(C=C)=O)O	3.75667e-07	0.960895
3-K04	92.2943	102.852	89.7404	C14H19N3O3S	309.384	N-{3-[2-(4-methyl-1,3-thiazol-2-yl)morpholin-4-yl]-3-oxopropyl}prop-2-enamide	Cc1csc(C(C2)OCCN2C(CCNC(C=C)=O)=O)n1	2.80885e-07	0.940791
3-K05	84.9804	98.7943	52.7314	C13H19N3O2	249.309	rac-N-[(2R,3R)-2-[1-(propan-2-yl)-1H-pyrazol-5-yl]oxolan-3-yl]prop-2-enamide	CC(C)n1nccc1[C@H]1OCC[C@@H]1NC(C=C)=O	2.45852e-07	0.930824
3-K06	99.6082	95.7949	77.0537	C20H26N2O3	342.432	N-(cyclopentyloxy)-4-phenyl-1-(prop-2-enoyl)piperidine-4-carboxamide	C=CC(N(CC1)CCC1(C(NOC1CCCC1)=O)c1ccccc1)=O	2.794e-07	0.980845
3-K07	97.5185	92.2661	142.563	C10H16N2O3	212.246	2-(methoxymethyl)-1-(prop-2-enoyl)pyrrolidine-2-carboxamide	COCC(CCC1)(C(N)=O)N1C(C=C)=O	2.32801e-07	0.870007
3-K08	99.6082	92.0897	95.1741	C19H22N4O2	338.404	N-({4-[4-(1H-pyrazol-5-yl)piperidine-1-carbonyl]phenyl}methyl)prop-2-enamide	C=CC(NCc(cc1)ccc1C(N(CC1)CCC1c1ccn[nH]1)=O)=O	2.42189e-07	0.973938
3-K09	109.012	92.7954	65.1578	C10H14N4O	206.244	1-[4-(1H-1,2,3-triazol-1-yl)piperidin-1-yl]prop-2-en-1-one	C=CC(N(CC1)CCC1n1nncc1)=O	2.60039e-07	0.933028
3-K10	97.8668	92.0897	98.4503	C8H15N3O3S	233.288	4-(prop-2-enoyl)-1,4-diazepane-1-sulfonamide	C=CC(N(CCC1)CCN1S(N)(=O)=O)=O	-2.66072e-07	0.887945
3-K11	119.808	91.3839	49.9397	C11H15N3O2	221.256	1-[2-(1-methyl-1H-pyrazol-4-yl)morpholin-4-yl]prop-2-en-1-one	Cn1ncc(C(C2)OCCN2C(C=C)=O)c1	2.60319e-07	0.961954
3-K12	93.3391	86.4437	104.747	C13H17N3O2	247.293	1-[2-(5-cyclopropyl-1,2,4-oxadiazol-3-yl)piperidin-1-yl]prop-2-en-1-one	C=CC(N(CCCC1)C1c1noc(C2CC2)n1)=O	2.47089e-07	0.977854
3-K13	125.033	90.8546	67.9771	C11H19NO3	213.274	N-[2-(3-hydroxyoxolan-3-yl)-2-methylpropyl]prop-2-enamide	CC(C)(CNC(C=C)=O)C1(COCC1)O	2.5322e-07	0.9672
3-K14	98.9116	89.796	101.008	C10H16N2O3	212.246	2-[3-hydroxy-1-(prop-2-enoyl)piperidin-3-yl]acetamide	C=CC(N(CCC1)CC1(CC(N)=O)O)=O	9.14082e-08	0.688174
3-K15	102.046	91.0311	31.6766	C11H14N2O3S	254.305	N-[(3-methanesulfonamidophenyl)methyl]prop-2-enamide	CS(Nc1cc(CNC(C=C)=O)ccc1)(=O)=O	2.54475e-07	0.985158
3-K16	86.0253	90.5017	90.4895	C18H23N3O3	329.394	N-[2-(5-acetamido-1,2,3,4-tetrahydroisoquinolin-2-yl)-2-oxoethyl]-N-ethylprop-2-enamide	CCN(CC(N(CC1)Cc2c1c(NC(C)=O)ccc2)=O)C(C=C)=O	2.00645e-07	0.884468
3-K17	125.033	92.0897	47.9096	C14H20N4O3	292.334	N-methyl-N-{2-[2-(3-methyl-1,2,4-oxadiazol-5-yl)piperidin-1-yl]-2-oxoethyl}prop-2-enamide	Cc1noc(C(CCCC2)N2C(CN(C)C(C=C)=O)=O)n1	2.22373e-07	0.78741
3-K18	106.922	84.5028	82.2296	C15H18N2O2	258.316	N-[2-(2,2-dimethylpropyl)-1,3-benzoxazol-5-yl]prop-2-enamide	CC(C)(C)Cc1nc(cc(cc2)NC(C=C)=O)c2o1	2.96622e-07	0.955534
3-K19	111.798	86.6201	48.9495	C14H16FNO2	249.281	1-[3-(3-fluoro-4-methoxyphenyl)pyrrolidin-1-yl]prop-2-en-1-one	COc(ccc(C(CC1)CN1C(C=C)=O)c1)c1F	2.00104e-07	0.857194
3-K20	90.2046	94.3834	100.623	C13H19N3O	233.31	N-[3-(4,5,6,7-tetrahydro-1H-1,3-benzodiazol-1-yl)propyl]prop-2-enamide	C=CC(NCCCn1c(CCCC2)c2nc1)=O	3.22624e-07	0.969068
3-K21	91.2495	96.3242	40.0813	C14H24N2O3S	300.417	N-[2-(7,7-dimethyl-1-oxo-1lambda4,4-thiazepan-4-yl)-2-oxoethyl]-N-ethylprop-2-enamide	CCN(CC(N(CCC1(C)C)CCS1=O)=O)C(C=C)=O	2.97358e-07	0.885838
3-K22	88.8115	110.263	66.8825	C10H13N3O3	223.228	N-[4-(1,2,4-oxadiazol-3-yl)oxan-4-yl]prop-2-enamide	C=CC(NC1(CCOCC1)c1nocn1)=O	1.83483e-07	0.661372
3-L03	91.2495	104.793	68.1804	C16H23N5O2	317.386	N-{[5-(dimethylamino)pyrimidin-2-yl]methyl}-1-(prop-2-enoyl)piperidine-4-carboxamide	CN(C)c1cnc(CNC(C(CC2)CCN2C(C=C)=O)=O)nc1	2.57473e-07	0.834208
3-L04	104.484	96.5006	70.3516	C12H10N2O2	214.22	N-[3-(1,2-oxazol-3-yl)phenyl]prop-2-enamide	C=CC(Nc1cc(-c2nocc2)ccc1)=O	3.25881e-07	0.981408
3-L05	103.091	94.0305	62.596	C16H20N4O2S	332.421	N-{2-[4-(2-cyanothiophen-3-yl)piperazin-1-yl]-2-oxoethyl}-N-ethylprop-2-enamide	CCN(CC(N(CC1)CCN1c1c(C#N)scc1)=O)C(C=C)=O	2.64247e-07	0.947516
3-L06	87.0701	95.0891	80.6476	C17H21N3O3	315.367	(2S)-N-methyl-1-{4-[(prop-2-enamido)methyl]benzoyl}pyrrolidine-2-carboxamide	CNC([C@H](CCC1)N1C(c1ccc(CNC(C=C)=O)cc1)=O)=O	1.83356e-07	0.727329
3-L07	118.415	91.9133	82.7118	C10H15F2NO2	219.228	N-[2,2-difluoro-2-(1-methoxycyclobutyl)ethyl]prop-2-enamide	COC1(CCC1)C(CNC(C=C)=O)(F)F	2.42184e-07	0.945405
3-L08	105.529	93.8541	70.4006	C11H13N5O2	247.253	N-methyl-N-({1-methyl-4-oxo-1H,4H,5H-pyrazolo[3,4-d]pyrimidin-6-yl}methyl)prop-2-enamide	CN(CC(N1)=Nc(n(C)nc2)c2C1=O)C(C=C)=O	2.75283e-07	0.935812
3-L09	116.326	92.2661	46.7964	C9H11N3O2	193.202	N-[1-(3-methyl-1,2,4-oxadiazol-5-yl)cyclopropyl]prop-2-enamide	Cc1noc(C2(CC2)NC(C=C)=O)n1	2.11769e-07	0.848287
3-L10	129.56	94.3834	92.6093	C9H12N2O2	180.204	N-[5-(propan-2-yl)-1,2-oxazol-4-yl]prop-2-enamide	CC(C)c(onc1)c1NC(C=C)=O	2.74656e-07	0.980842
3-L11	110.753	90.5017	81.9722	C10H12N2O	176.215	N-methyl-N-[(pyridin-3-yl)methyl]prop-2-enamide	CN(Cc1cnccc1)C(C=C)=O	2.54008e-07	0.899233
3-L12	102.743	91.5604	82.702	C18H20N4O3	340.376	N-({4-oxo-4H-pyrido[1,2-a]pyrimidin-2-yl}methyl)-1-(prop-2-enoyl)piperidine-4-carboxamide	C=CC(N(CC1)CCC1C(NCC(N=C1N2C=CC=C1)=CC2=O)=O)=O	2.47103e-07	0.922032
3-L13	114.933	89.796	78.8659	C12H20N2O3S	272.364	N-{[2-(1,1-dioxo-1lambda6,2-thiazolidin-2-yl)cyclopentyl]methyl}prop-2-enamide	C=CC(NCC(CCC1)C1N(CCC1)S1(=O)=O)=O	2.31168e-07	0.962943
3-L14	102.743	86.6201	85.3843	C13H13NO2	215.248	N-[(5-methyl-1-benzofuran-2-yl)methyl]prop-2-enamide	Cc(cc1)cc2c1oc(CNC(C=C)=O)c2	2.74513e-07	0.979222
3-L15	105.529	91.9133	83.1874	C12H15FN2O3S	286.322	N-{[2-(dimethylsulfamoyl)-6-fluorophenyl]methyl}prop-2-enamide	CN(C)S(c1c(CNC(C=C)=O)c(F)ccc1)(=O)=O	2.65795e-07	0.987294
3-L16	119.112	96.1478	1.4342	C12H14N2O3S	266.316	3-methyl-1-(prop-2-enoyl)-2,3-dihydro-1H-indole-6-sulfonamide	CC(C1)c(ccc(S(N)(=O)=O)c2)c2N1C(C=C)=O	3.00617e-07	0.948844
3-L17	79.4079	87.3259	61.6428	C15H19NO2	245.317	N-(6-methoxy-3-methyl-1,2,3,4-tetrahydronaphthalen-1-yl)prop-2-enamide	CC(CC1NC(C=C)=O)Cc2c1ccc(OC)c2	1.71432e-07	0.822777
3-L18	120.853	93.6776	67.1155	C12H11N3O3	245.234	N-[4-(5-oxo-5,6-dihydro-4H-1,3,4-oxadiazin-2-yl)phenyl]prop-2-enamide	C=CC(Nc(cc1)ccc1C(OC1)=NNC1=O)=O	2.53225e-07	0.835697
3-L19	86.0253	92.619	85.8033	C10H17NO3	199.247	N-[2-methoxy-2-(oxolan-3-yl)ethyl]prop-2-enamide	COC(CNC(C=C)=O)C1COCC1	1.30115e-07	0.77012
3-L20	103.439	95.9713	102.683	C11H15N3O	205.256	N-({5H,6H,7H,8H-imidazo[1,2-a]pyridin-2-yl}methyl)prop-2-enamide	C=CC(NCc1cn(CCCC2)c2n1)=O	3.02121e-07	0.92571
3-L21	104.484	97.7357	68.9257	C16H21N3O2	287.357	1-{2-[(prop-2-enamido)methyl]phenyl}piperidine-3-carboxamide	C=CC(NCc(cccc1)c1N(CCC1)CC1C(N)=O)=O	1.92175e-07	0.539939
3-L22	98.2151	108.322	81.9412	C16H19N3O3	301.34	(2R)-1-{4-[(prop-2-enamido)methyl]benzoyl}pyrrolidine-2-carboxamide	C=CC(NCc(cc1)ccc1C(N(CCC1)[C@H]1C(N)=O)=O)=O	2.00392e-07	0.958839
3-M03	98.2151	109.557	45.2224	C15H15N3O	253.299	1-[1-(pyridin-4-yl)-1H,2H,3H,4H-pyrrolo[1,2-a]pyrazin-2-yl]prop-2-en-1-one	C=CC(N(CCn1c2ccc1)C2c1ccncc1)=O	3.56604e-07	0.917462
3-M04	92.6426	98.9708	97.4818	C19H22F2N2O2	348.387	N-[1-(2,4-difluorophenyl)cyclobutyl]-1-(prop-2-enoyl)piperidine-4-carboxamide	C=CC(N(CC1)CCC1C(NC1(CCC1)c(ccc(F)c1)c1F)=O)=O	2.98481e-07	0.90264
3-M05	90.5529	99.853	53.3076	C15H24N2O2	264.363	N-(1-cyclopropylpropan-2-yl)-1-(prop-2-enoyl)piperidine-4-carboxamide	CC(CC1CC1)NC(C(CC1)CCN1C(C=C)=O)=O	2.98489e-07	0.945206
3-M06	103.091	95.442	98.1329	C17H21ClN2O3	336.813	N-[2-(3-chlorophenyl)-2-hydroxyethyl]-1-(prop-2-enoyl)piperidine-4-carboxamide	C=CC(N(CC1)CCC1C(NCC(c1cccc(Cl)c1)O)=O)=O	2.94408e-07	0.985221
3-M07	96.1254	94.9127	47.8279	C12H14N2O	202.252	N-({5H,6H,7H-cyclopenta[b]pyridin-7-yl}methyl)prop-2-enamide	C=CC(NCC1c2ncccc2CC1)=O	2.98499e-07	0.933943
3-M08	105.529	98.265	96.7995	C14H17NO4S	295.354	N-[3-(oxane-4-sulfonyl)phenyl]prop-2-enamide	C=CC(Nc1cccc(S(C2CCOCC2)(=O)=O)c1)=O	2.86141e-07	0.986381
3-M09	114.236	97.2064	50.9354	C12H17N3O	219.283	1-[2-(1,3-dimethyl-1H-pyrazol-4-yl)pyrrolidin-1-yl]prop-2-en-1-one	Cc1nn(C)cc1C(CCC1)N1C(C=C)=O	2.98841e-07	0.944376
3-M10	111.101	96.1478	108.582	C11H15N3O2	221.256	1-[2-(hydroxymethyl)-4H,5H,6H,7H,8H-pyrazolo[1,5-a][1,4]diazepin-5-yl]prop-2-en-1-one	C=CC(N1Cc2cc(CO)nn2CCC1)=O	2.86148e-07	0.971436
3-M11	105.877	96.1478	60.9934	C12H18N4O2	250.297	1-{4-[1-(3-methyl-1,2,4-oxadiazol-5-yl)ethyl]piperazin-1-yl}prop-2-en-1-one	CC(c1nc(C)no1)N(CC1)CCN1C(C=C)=O	1.69261e-07	0.949391
3-M12	101.001	95.9713	94.3594	C12H17N3O	219.283	1-[3-(4-methyl-1H-pyrazol-1-yl)piperidin-1-yl]prop-2-en-1-one	Cc1cn(C(CCC2)CN2C(C=C)=O)nc1	2.80113e-07	0.935605
3-M13	91.946	97.7357	56.8869	C10H15N3O	193.246	N-[2-(3,5-dimethyl-1H-pyrazol-1-yl)ethyl]prop-2-enamide	Cc1cc(C)nn1CCNC(C=C)=O	1.29425e-07	0.816391
3-M14	90.9012	97.3828	152.965	C14H24N2O2S	284.418	N-[2-methyl-1-(methylsulfanyl)propan-2-yl]-1-(prop-2-enoyl)piperidine-4-carboxamide	CC(C)(CSC)NC(C(CC1)CCN1C(C=C)=O)=O	2.6197e-07	0.940812
3-M15	105.877	98.6179	1.2501	C12H15N3O	217.267	1-{3-cyclopropyl-4H,5H,6H,7H-pyrazolo[1,5-a]pyrimidin-4-yl}prop-2-en-1-one	C=CC(N1c2c(C3CC3)cnn2CCC1)=O	3.42369e-07	0.930371
3-M16	96.8219	96.1478	93.2863	C17H20N2O4	316.352	4-acetamidophenyl 1-(prop-2-enoyl)piperidine-4-carboxylate	CC(Nc(cc1)ccc1OC(C(CC1)CCN1C(C=C)=O)=O)=O	3.10824e-07	0.970562
3-M17	86.3735	97.03	62.4414	C15H20N4O2	288.345	N-{3-oxo-3-[4-(pyrimidin-2-yl)piperidin-1-yl]propyl}prop-2-enamide	C=CC(NCCC(N(CC1)CCC1c1ncccn1)=O)=O	2.46501e-07	0.853793
3-M18	98.9116	97.2064	89.9507	C12H16N4O2	248.281	N-{1-[2-(2-oxopyrrolidin-1-yl)ethyl]-1H-pyrazol-4-yl}prop-2-enamide	C=CC(Nc1cn(CCN(CCC2)C2=O)nc1)=O	1.9503e-07	0.834525
3-M19	115.977	96.6771	35.8031	C19H24N4O2	340.42	N-[({1,8-diazatricyclo[7.5.0.0,2,7]tetradeca-2,4,6,8-tetraen-5-yl}carbamoyl)methyl]-N-ethylprop-2-enamide	CCN(CC(Nc(cc1)cc2c1n(CCCCC1)c1n2)=O)C(C=C)=O	3.16988e-07	0.903841
3-M20	95.4288	96.6771	89.6392	C8H10N2OS	182.243	N-[2-(1,3-thiazol-2-yl)ethyl]prop-2-enamide	C=CC(NCCc1nccs1)=O	2.39835e-07	0.883308
3-M21	122.246	100.382	56.1407	C19H23N5O2	353.418	N-{[4-(5-methyl-1H-1,2,4-triazol-3-yl)phenyl]methyl}-1-(prop-2-enoyl)piperidine-4-carboxamide	Cc1nc(-c2ccc(CNC(C(CC3)CCN3C(C=C)=O)=O)cc2)n[nH]1	4.02774e-07	0.985686
3-M22	89.8563	102.147	70.1995	C11H16N2O	192.257	N-[1-(1-methyl-1H-pyrrol-2-yl)propan-2-yl]prop-2-enamide	CC(Cc1cccn1C)NC(C=C)=O	3.53646e-07	0.957682
3-N03	97.1702	103.382	68.0154	C19H22N4O2	338.404	1-(prop-2-enoyl)-N-{[2-(1H-pyrazol-1-yl)phenyl]methyl}piperidine-4-carboxamide	C=CC(N(CC1)CCC1C(NCc(cccc1)c1-n1nccc1)=O)=O	4.01691e-07	0.963207
3-N04	120.853	103.558	87.2647	C11H15N3O2	221.256	1-[4-(5-methyl-1,3,4-oxadiazol-2-yl)piperidin-1-yl]prop-2-en-1-one	Cc1nnc(C(CC2)CCN2C(C=C)=O)o1	3.48755e-07	0.970964
3-N05	97.1702	97.7357	59.7681	C16H20N4O3	316.355	5-({[1-(prop-2-enoyl)piperidin-4-yl]formamido}methyl)pyridine-2-carboxamide	C=CC(N(CC1)CCC1C(NCc(cc1)cnc1C(N)=O)=O)=O	2.96235e-07	0.972764
3-N06	118.764	99.6765	70.719	C18H24N2O3	316.395	N-{[4-(2,2-dimethyl-1,4-oxazepane-4-carbonyl)phenyl]methyl}prop-2-enamide	CC(C)(C1)OCCCN1C(c1ccc(CNC(C=C)=O)cc1)=O	3.13814e-07	0.977571
3-N07	121.202	97.7357	43.2322	C11H16N4O	220.271	N-({5H,6H,7H,8H,9H-[1,2,4]triazolo[4,3-a]azepin-3-yl}methyl)prop-2-enamide	C=CC(NCc1nnc2n1CCCCC2)=O	1.21542e-07	0.501148
3-N08	91.946	98.265	79.971	C9H12N4O2	208.217	N-[(4-cyclopropyl-5-oxo-4,5-dihydro-1H-1,2,4-triazol-3-yl)methyl]prop-2-enamide	C=CC(NCC(N1C2CC2)=NNC1=O)=O	3.29033e-07	0.913191
3-N09	117.719	95.0891	70.1446	C15H15N3O	253.299	1-{1-phenyl-1H,4H,5H,6H,7H-imidazo[4,5-c]pyridin-5-yl}prop-2-en-1-one	C=CC(N(CC1)Cc(nc2)c1n2-c1ccccc1)=O	2.63784e-07	0.868969
3-N10	121.898	97.9121	85.0636	C16H21N3O4S	351.421	1-(prop-2-enoyl)-N-[(4-sulfamoylphenyl)methyl]piperidine-4-carboxamide	C=CC(N(CC1)CCC1C(NCc(cc1)ccc1S(N)(=O)=O)=O)=O	3.39832e-07	0.869757
3-N11	92.2943	100.382	71.4212	C11H14N2O	190.242	N-(5,6,7,8-tetrahydroindolizin-7-yl)prop-2-enamide	C=CC(NC1Cc2cccn2CC1)=O	1.97499e-07	0.734789
3-N12	95.4288	95.7949	87.61	C16H18ClFN2O2	324.778	N-[(3-chloro-2-fluorophenyl)methyl]-1-(prop-2-enoyl)piperidine-4-carboxamide	C=CC(N(CC1)CCC1C(NCc1cccc(Cl)c1F)=O)=O	3.3185e-07	0.962012
3-N13	108.663	95.6185	76.0142	C13H12FN3OS	277.317	N-{1-[5-(2-fluorophenyl)-1,3,4-thiadiazol-2-yl]ethyl}prop-2-enamide	CC(c1nnc(-c(cccc2)c2F)s1)NC(C=C)=O	3.08173e-07	0.995054
3-N14	82.8907	101.617	96.9801	C15H13FN2O	256.275	N-[(4-fluorophenyl)(pyridin-2-yl)methyl]prop-2-enamide	C=CC(NC(c(cc1)ccc1F)c1ncccc1)=O	3.42773e-07	0.982374
3-N15	97.5185	93.8541	76.8201	C11H12ClNO3S	273.736	N-[(3-chloro-5-methanesulfonylphenyl)methyl]prop-2-enamide	CS(c1cc(CNC(C=C)=O)cc(Cl)c1)(=O)=O	2.37503e-07	0.81618
3-N16	99.2599	95.9713	82.5368	C14H19NO2	233.306	N-[(1R)-1-[2-(propan-2-yloxy)phenyl]ethyl]prop-2-enamide	CC(C)Oc1c([C@@H](C)NC(C=C)=O)cccc1	3.5913e-07	0.959506
3-N17	109.36	95.7949	79.4135	C12H13NO4S	267.301	N-[(4,4-dioxo-2,3-dihydro-1,4lambda6-benzoxathiin-2-yl)methyl]prop-2-enamide	C=CC(NCC(C1)Oc(cccc2)c2S1(=O)=O)=O	2.67567e-07	0.897231
3-N18	98.9116	99.5001	87.0061	C11H13N3O3	235.239	6-methyl-5-(prop-2-enoyl)-4H,5H,6H,7H-pyrazolo[1,5-a]pyrazine-3-carboxylic acid	CC(Cn1ncc(C(O)=O)c1C1)N1C(C=C)=O	2.57478e-07	0.858996
3-N19	119.112	97.03	74.2229	C8H11N3O2	181.192	N-[2-(3-methyl-1,2,4-oxadiazol-5-yl)ethyl]prop-2-enamide	Cc1noc(CCNC(C=C)=O)n1	1.67689e-07	0.734834
3-N20	121.55	99.853	84.7319	C11H9FN2O2	220.2	N-[(5-fluoro-1,3-benzoxazol-2-yl)methyl]prop-2-enamide	C=CC(NCc1nc(cc(cc2)F)c2o1)=O	2.09158e-07	0.76502
3-N21	99.9565	97.2064	55.5036	C13H19N3O	233.31	N-[(1-cyclopentyl-3-methyl-1H-pyrazol-4-yl)methyl]prop-2-enamide	Cc1nn(C2CCCC2)cc1CNC(C=C)=O	1.58787e-07	0.759091
3-N22	119.46	105.675	81.2417	C16H19N3O3	301.34	N-(1-methyl-5-oxopyrrolidin-3-yl)-4-[(prop-2-enamido)methyl]benzamide	CN(CC(C1)NC(c2ccc(CNC(C=C)=O)cc2)=O)C1=O	2.66934e-07	0.814918
3-O03	111.798	111.145	58.3909	C14H17NO2	231.29	1-[4-(2-hydroxyethyl)-1,2,3,4-tetrahydroquinolin-1-yl]prop-2-en-1-one	C=CC(N(CCC1CCO)c2c1cccc2)=O	4.33293e-07	0.991919
3-O04	96.8219	105.852	117.769	C20H26N2O3	342.432	4-phenyl-1-(prop-2-enoyl)-N-{[(1s,3s)-3-hydroxycyclobutyl]methyl}piperidine-4-carboxamide	C=CC(N(CC1)CCC1(C(NC[C@H](C1)C[C@H]1O)=O)c1ccccc1)=O	3.58583e-07	0.963337
3-O05	88.8115	110.086	71.6449	C15H18N2O2	258.316	N-{[4-(pyrrolidine-1-carbonyl)phenyl]methyl}prop-2-enamide	C=CC(NCc(cc1)ccc1C(N1CCCC1)=O)=O	3.95483e-07	0.985555
3-O06	90.9012	109.028	82.0133	C13H17NO2	219.28	N-(4-ethyl-2-methoxy-5-methylphenyl)prop-2-enamide	CCc(c(C)c1)cc(OC)c1NC(C=C)=O	3.46631e-07	0.972661
3-O07	87.4184	99.1472	47.3256	C16H17FN2O2	288.317	1-{4-[(6-fluoro-1,3-benzoxazol-2-yl)methyl]piperidin-1-yl}prop-2-en-1-one	C=CC(N1CCC(Cc2nc(ccc(F)c3)c3o2)CC1)=O	3.70043e-07	0.963293
3-O08	86.7218	98.9708	95.4172	C15H19N3O4S	337.394	N-{4-[3-(methylsulfamoyl)pyrrolidine-1-carbonyl]phenyl}prop-2-enamide	CNS(C(CC1)CN1C(c(cc1)ccc1NC(C=C)=O)=O)(=O)=O	3.68228e-07	0.926975
3-O09	90.5529	103.029	57.0065	C12H19NO2	209.285	1-{1-oxa-8-azaspiro[5.5]undecan-8-yl}prop-2-en-1-one	C=CC(N(CCC1)CC11OCCCC1)=O	3.90245e-07	0.971677
3-O10	98.5633	102.323	93.7793	C17H27N3O3	321.415	N-[2-(4-cyclohexanecarbonylpiperazin-1-yl)-2-oxoethyl]-N-methylprop-2-enamide	CN(CC(N(CC1)CCN1C(C1CCCCC1)=O)=O)C(C=C)=O	3.6539e-07	0.961142
3-O11	92.9909	103.029	51.4752	C10H13N3O3	223.228	1-[3-(5-methyl-1,2,4-oxadiazol-3-yl)morpholin-4-yl]prop-2-en-1-one	Cc1nc(C(COCC2)N2C(C=C)=O)no1	3.93784e-07	0.968576
3-O12	89.5081	98.0886	106.158	C18H21N5O2	339.392	N-(4-methyl-4H-1,2,4-triazol-3-yl)-4-phenyl-1-(prop-2-enoyl)piperidine-4-carboxamide	Cn1c(NC(C(CC2)(CCN2C(C=C)=O)c2ccccc2)=O)nnc1	2.30028e-07	0.87851
3-O13	91.2495	101.617	48.0583	C9H15NO3S	217.285	N-{[1-(ethanesulfonyl)cyclopropyl]methyl}prop-2-enamide	CCS(C1(CNC(C=C)=O)CC1)(=O)=O	2.61331e-07	0.872435
3-O14	81.8459	100.206	91.1303	C19H22N4O2	338.404	N-[(1-phenyl-1H-pyrazol-4-yl)methyl]-1-(prop-2-enoyl)piperidine-4-carboxamide	C=CC(N(CC1)CCC1C(NCc1cn(-c2ccccc2)nc1)=O)=O	3.79203e-07	0.971611
3-O15	91.5977	104.97	63.9016	C11H11NO3S	237.275	N-(1,1-dioxo-2,3-dihydro-1lambda6-benzothiophen-6-yl)prop-2-enamide	C=CC(Nc1cc(S(CC2)(=O)=O)c2cc1)=O	2.60696e-07	0.863127
3-O16	74.532	102.147	98.6682	C11H14N2OS	222.307	1-{3-[(1,3-thiazol-2-yl)methyl]pyrrolidin-1-yl}prop-2-en-1-one	C=CC(N1CC(Cc2nccs2)CC1)=O	2.03143e-07	0.920517
3-O17	100.305	105.675	58.4552	C13H22N2O3S	286.39	N-[3-(7,7-dimethyl-1-oxo-1lambda4,4-thiazepan-4-yl)-3-oxopropyl]prop-2-enamide	CC(C)(CCN(CC1)C(CCNC(C=C)=O)=O)S1=O	3.139e-07	0.931475
3-O18	95.7771	105.499	92.1008	C14H22N2O2	250.337	N-(1-cyclohexyl-2-oxopiperidin-3-yl)prop-2-enamide	C=CC(NC(CCCN1C2CCCCC2)C1=O)=O	1.82147e-07	0.862783
3-O19	120.853	106.558	59.0102	C16H21N3O3	303.356	N-[(5-methoxypyridin-2-yl)methyl]-1-(prop-2-enoyl)piperidine-4-carboxamide	COc1cnc(CNC(C(CC2)CCN2C(C=C)=O)=O)cc1	2.11242e-07	0.835799
3-O20	102.046	99.853	82.326	C15H16N2O2	256.3	1-[2-(1,3-benzoxazol-2-yl)piperidin-1-yl]prop-2-en-1-one	C=CC(N(CCCC1)C1c1nc(cccc2)c2o1)=O	2.98474e-07	0.919037
3-O21	87.4184	106.734	70.4565	C11H15N3O	205.256	N-(1-cyclopentyl-1H-pyrazol-4-yl)prop-2-enamide	C=CC(Nc1cn(C2CCCC2)nc1)=O	2.02642e-07	0.805477
3-O22	99.6082	103.911	136.134	C12H13F2NO	225.234	N-{[3-(1,1-difluoroethyl)phenyl]methyl}prop-2-enamide	CC(c1cc(CNC(C=C)=O)ccc1)(F)F	1.83033e-07	0.774932
3-P03	135.829	112.733	71.2187	C14H21N5O2	291.349	N-[(1-ethyl-1H-1,2,4-triazol-5-yl)methyl]-1-(prop-2-enoyl)piperidine-4-carboxamide	CCn1ncnc1CNC(C(CC1)CCN1C(C=C)=O)=O	1.71869e-07	0.889282
3-P04	87.0701	116.262	89.3061	C13H15NO2	217.264	N-(3-phenyloxolan-3-yl)prop-2-enamide	C=CC(NC1(COCC1)c1ccccc1)=O	3.15513e-07	0.826013
3-P05	86.7218	107.793	46.3229	C17H19N3O2	297.352	N-{[4-(4-cyanopiperidine-1-carbonyl)phenyl]methyl}prop-2-enamide	C=CC(NCc(cc1)ccc1C(N(CC1)CCC1C#N)=O)=O	4.15389e-07	0.986739
3-P06	86.3735	111.851	65.5757	C17H23N3O3	317.383	N-({[4-(4-hydroxypiperidin-1-yl)phenyl]carbamoyl}methyl)-N-methylprop-2-enamide	CN(CC(Nc(cc1)ccc1N(CC1)CCC1O)=O)C(C=C)=O	4.34472e-07	0.995645
3-P07	123.988	104.44	52.0549	C12H18N4O	234.298	N-(2-methyl-1-{5H,6H,7H-pyrrolo[2,1-c][1,2,4]triazol-3-yl}propyl)prop-2-enamide	CC(C)C(c1nnc2n1CCC2)NC(C=C)=O	2.40429e-07	0.884957
3-P08	91.2495	110.969	76.4183	C13H18N2O2	234.294	N-[(6-tert-butyl-2-oxo-1,2-dihydropyridin-3-yl)methyl]prop-2-enamide	CC(C)(C)C(N1)=CC=C(CNC(C=C)=O)C1=O	3.56534e-07	0.872648
3-P09	96.4737	109.557	43.5212	C11H16N4O	220.271	1-{4-[(4H-1,2,4-triazol-4-yl)methyl]piperidin-1-yl}prop-2-en-1-one	C=CC(N1CCC(Cn2cnnc2)CC1)=O	2.28491e-07	0.961776
3-P10	114.236	110.439	61.3786	C16H23N3O2S	321.438	N-[2-(5-methyl-1,3-thiazol-2-yl)propyl]-1-(prop-2-enoyl)piperidine-4-carboxamide	CC(CNC(C(CC1)CCN1C(C=C)=O)=O)c1ncc(C)s1	2.28632e-07	0.947884
3-P11	99.2599	106.205	54.3816	C13H16N2O3S	280.343	N-[(3S)-1-(benzenesulfonyl)pyrrolidin-3-yl]prop-2-enamide	C=CC(N[C@@H](CC1)CN1S(c1ccccc1)(=O)=O)=O	4.47591e-07	0.994716
3-P12	85.677	97.2064	58.0489	C21H28N2O2	340.459	1-(prop-2-enoyl)-N-[(1R)-1-(5,6,7,8-tetrahydronaphthalen-2-yl)ethyl]piperidine-4-carboxamide	C[C@H](c1cc(CCCC2)c2cc1)NC(C(CC1)CCN1C(C=C)=O)=O	2.80952e-07	0.860135
3-P13	84.9804	103.558	61.5492	C13H15NO	201.264	N-(1-benzylcyclopropyl)prop-2-enamide	C=CC(NC1(Cc2ccccc2)CC1)=O	2.13139e-07	0.458957
3-P14	91.946	102.852	87.3124	C9H11N3O	177.203	1-{1-methyl-1H,4H,5H,6H-pyrrolo[3,4-c]pyrazol-5-yl}prop-2-en-1-one	Cn1ncc(C2)c1CN2C(C=C)=O	4.52042e-07	0.996525
3-P15	86.7218	104.44	74.7052	C10H14N2O2	194.23	N-[(2-ethyl-4-methyl-1,3-oxazol-5-yl)methyl]prop-2-enamide	CCc1nc(C)c(CNC(C=C)=O)o1	2.07108e-07	0.678465
3-P16	82.1942	108.146	78.1784	C12H13N3O2S	263.315	N-ethyl-N-({4-oxo-3H,4H-thieno[3,2-d]pyrimidin-2-yl}methyl)prop-2-enamide	CCN(CC(NC1=O)=Nc2c1scc2)C(C=C)=O	4.79314e-07	0.99141
3-P17	102.743	107.616	76.1011	C16H18FN3O	287.332	N-{1-[4-(3,5-dimethyl-1H-pyrazol-1-yl)-3-fluorophenyl]ethyl}prop-2-enamide	CC(c(cc1)cc(F)c1-n1nc(C)cc1C)NC(C=C)=O	2.42218e-07	0.797516
3-P18	122.943	112.909	104.804	C6H9NO3S	175.206	N-(1,1-dioxo-1lambda6-thietan-3-yl)prop-2-enamide	C=CC(NC(C1)CS1(=O)=O)=O	1.7352e-07	0.771203
3-P19	112.843	109.204	59.1431	C15H17N3O	255.315	N-{[2-(3,5-dimethyl-1H-pyrazol-1-yl)phenyl]methyl}prop-2-enamide	Cc1cc(C)nn1-c1c(CNC(C=C)=O)cccc1	1.98128e-07	0.804087
3-P20	100.653	112.38	180.922	C12H16N4O2	248.281	1-methyl-3-[4-(prop-2-enoyl)piperazin-1-yl]-1,2-dihydropyrazin-2-one	CN(C=CN=C1N(CC2)CCN2C(C=C)=O)C1=O	1.88046e-07	0.77494
3-P21	126.077	115.38	49.8244	C11H16N4O2	236.27	1-[4-(5-hydroxy-3-methyl-1H-1,2,4-triazol-1-yl)piperidin-1-yl]prop-2-en-1-one	Cc1nn(C(CC2)CCN2C(C=C)=O)c(O)n1	4.85206e-07	0.969979
3-P22	113.191	119.79	94.1219	C13H13N3O2	243.261	N-{[4-(5-methyl-1,2,4-oxadiazol-3-yl)phenyl]methyl}prop-2-enamide	Cc1nc(-c2ccc(CNC(C=C)=O)cc2)no1	2.08107e-07	0.876343
4-A03	93.7589	114.039	0.264615	C13H15ClN2O	250.724	2-chloro-N-(2-cyanoethyl)-N-(3,4-dimethylphenyl)acetamide	Cc(cc1)c(C)cc1N(CCC#N)C(CCl)=O	7.53897e-07	0.996595
4-A04	117.389	99.7196	56.5324	C9H8Cl2FNO	236.07	2-chloro-N-(3-chloro-4-fluorophenyl)propanamide	CC(C(Nc(cc1)cc(Cl)c1F)=O)Cl	3.76103e-07	0.941434
4-A05	92.6155	105.586	1.29461	C9H9ClN2O4	244.632	2-chloro-N-[(2-hydroxy-5-nitrophenyl)methyl]acetamide	[O-][N+](c(cc1)cc(CNC(CCl)=O)c1O)=O	1.27122e-06	0.862954
4-A06	152.835	90.5758	0.213416	C17H16ClNO2S	333.832	N-(3-benzoyl-4,5,6,7-tetrahydro-1-benzothiophen-2-yl)-2-chloroacetamide	O=C(CCl)Nc1c(C(c2ccccc2)=O)c(CCCC2)c2s1	7.891e-07	0.742006
4-A07	74.7022	105.068	2.98951	C9H9ClN2O3	228.632	2-chloro-N-(4-methyl-2-nitrophenyl)acetamide	Cc(cc1)cc([N+]([O-])=O)c1NC(CCl)=O	4.90631e-07	0.981818
4-A08	103.668	109.726	2.75208	C13H12ClNO2	249.693	2-chloro-N-[(furan-2-yl)(phenyl)methyl]acetamide	O=C(CCl)NC(c1ccco1)c1ccccc1	5.38663e-07	0.966816
4-A09	89.5665	104.55	-0.164913	C11H15ClN2O3S	290.766	2-chloro-N-[3-(dimethylsulfamoyl)-4-methylphenyl]acetamide	Cc(ccc(NC(CCl)=O)c1)c1S(N(C)C)(=O)=O	9.25074e-07	0.982071
4-A10	109.004	105.24	-0.106204	C14H12ClFN2O3S	342.773	2-chloro-N-(2-{5-[(2-fluorophenyl)methylidene]-2,4-dioxo-1,3-thiazolidin-3-yl}ethyl)acetamide	O=C(CCl)NCCN(C(C(S1)=Cc(cccc2)c2F)=O)C1=O	6.97848e-08	0.332628
4-A11	1.1434	102.653	-0.257345	C12H11ClN2O3S	298.745	2-chloro-N-[4-(2-hydroxy-4-methoxyphenyl)-1,3-thiazol-2-yl]acetamide	COc(cc1)cc(O)c1-c1csc(NC(CCl)=O)n1	1.74337e-06	0.985707
4-A12	150.929	95.234	64.8345	C14H19ClN2O3S	330.83	2-chloro-N-[4-(piperidine-1-sulfonyl)phenyl]propanamide	CC(C(Nc(cc1)ccc1S(N1CCCCC1)(=O)=O)=O)Cl	4.75893e-07	0.966011
4-A13	128.442	107.656	11.2179	C13H18ClNO2	255.74	2-chloro-N-[1-(4-methoxyphenyl)-2-methylpropyl]acetamide	CC(C)C(c(cc1)ccc1OC)NC(CCl)=O	5.73015e-07	0.958505
4-A14	134.921	102.825	50.205	C10H8Cl2F3NO	286.078	2-chloro-N-[4-chloro-2-(trifluoromethyl)phenyl]propanamide	CC(C(Nc(cc1)c(C(F)(F)F)cc1Cl)=O)Cl	2.59216e-07	0.835591
4-A15	128.442	103.343	1.71431	C10H11ClN2O2S	258.724	2-{[2-(2-chloroacetamido)phenyl]sulfanyl}acetamide	NC(CSc(cccc1)c1NC(CCl)=O)=O	6.09449e-07	0.974339
4-A16	99.4759	101.79	0.57973	C16H24ClNO	281.821	N-[2-(4-tert-butyl-2,6-dimethylphenyl)ethyl]-2-chloroacetamide	CC(C)(C)c1cc(C)c(CCNC(CCl)=O)c(C)c1	6.42249e-07	0.98047
4-A17	128.442	116.455	0.521431	C8H12ClN3OS	233.718	2-chloro-N-[5-(2-methylpropyl)-1,3,4-thiadiazol-2-yl]acetamide	CC(C)Cc1nnc(NC(CCl)=O)s1	1.4146e-06	0.992059
4-A18	130.729	107.828	0.0248658	C10H13ClN2O3	244.675	2-chloro-N-({[(furan-2-yl)methyl]carbamoyl}methyl)-N-methylacetamide	CN(CC(NCc1ccco1)=O)C(CCl)=O	9.66025e-07	0.983767
4-A19	115.865	94.8889	-0.133511	C15H16ClNO2	277.746	2-chloro-N-[(6-methoxynaphthalen-2-yl)methyl]-N-methylacetamide	CN(Cc(ccc1c2)cc1ccc2OC)C(CCl)=O	1.05057e-06	0.970305
4-A20	131.11	107.656	0.296427	C17H14ClN3O	311.766	2-chloro-N-(1,3-diphenyl-1H-pyrazol-5-yl)acetamide	O=C(CCl)Nc1cc(-c2ccccc2)nn1-c1ccccc1	8.13207e-07	0.990282
4-A21	133.397	92.1285	98.5601	C15H13Cl2NO2	310.175	2-chloro-N-[5-chloro-2-(4-methylphenoxy)phenyl]acetamide	Cc(cc1)ccc1Oc(ccc(Cl)c1)c1NC(CCl)=O	4.99795e-07	0.743697
4-A22	113.959	111.451	0.126582	C19H15ClN4O	350.802	2-chloro-1-[3-phenyl-5-(quinoxalin-6-yl)-4,5-dihydro-1H-pyrazol-1-yl]ethan-1-one	O=C(CCl)N(C(C1)c2cc3nccnc3cc2)N=C1c1ccccc1	2.22885e-06	0.986324
4-B03	76.6079	113.867	1.05718	C14H18ClNO	251.752	2-chloro-N-[1-(5,6,7,8-tetrahydronaphthalen-2-yl)ethyl]acetamide	CC(c1cc(CCCC2)c2cc1)NC(CCl)=O	5.5343e-07	0.992792
4-B04	99.8571	102.998	107.061	C10H8ClNO5	257.627	5-(2-chloroacetamido)benzene-1,3-dicarboxylic acid	OC(c1cc(NC(CCl)=O)cc(C(O)=O)c1)=O	2.99007e-07	0.890879
4-B05	104.05	108.518	0.410021	C11H12ClFN2O2	258.677	2-chloro-N-{[(4-fluorophenyl)carbamoyl]methyl}-N-methylacetamide	CN(CC(Nc(cc1)ccc1F)=O)C(CCl)=O	9.76503e-07	0.975386
4-B06	85.7551	123.183	0.135183	C8H5Cl4NO	272.943	2-chloro-N-(2,4,5-trichlorophenyl)acetamide	O=C(CCl)Nc(c(Cl)c1)cc(Cl)c1Cl	4.37034e-07	0.933737
4-B07	109.385	105.758	0.477741	C17H17ClN2O2	316.782	2-(2-chloroacetamido)-N-(1-phenylethyl)benzamide	CC(c1ccccc1)NC(c(cccc1)c1NC(CCl)=O)=O	2.91497e-07	0.923099
4-B08	103.287	110.244	0.454394	C14H19ClN2O4S	346.83	2-chloro-N-[4-methoxy-3-(piperidine-1-sulfonyl)phenyl]acetamide	COc(ccc(NC(CCl)=O)c1)c1S(N1CCCCC1)(=O)=O	9.93827e-07	0.966661
4-B09	125.774	87.6429	-0.446987	C13H13ClN2OS	280.773	2-chloro-N-{5-[(3-methylphenyl)methyl]-1,3-thiazol-2-yl}acetamide	Cc1cccc(Cc2cnc(NC(CCl)=O)s2)c1	4.737e-07	0.917305
4-B10	108.623	104.205	-0.0256509	C9H8ClF2NOS	251.681	2-chloro-N-{4-[(difluoromethyl)sulfanyl]phenyl}acetamide	O=C(CCl)Nc(cc1)ccc1SC(F)F	9.0457e-07	0.983145
4-B11	110.91	70.0453	-0.169282	C19H23ClFNO	335.843	N-(adamantan-1-yl)-2-chloro-N-[(4-fluorophenyl)methyl]acetamide	O=C(CCl)N(Cc(cc1)ccc1F)C1(CC(C2)C3)CC3CC2C1	3.1111e-07	0.129812
4-B12	131.872	102.135	0.590379	C12H10ClNO	219.667	2-chloro-N-(naphthalen-2-yl)acetamide	O=C(CCl)Nc1cc2ccccc2cc1	9.5159e-07	0.986387
4-B13	140.638	88.333	0.0379728	C17H16ClNO2	301.767	2-chloro-N-[2-(4-methylphenyl)-2-oxoethyl]-N-phenylacetamide	Cc(cc1)ccc1C(CN(C(CCl)=O)c1ccccc1)=O	4.82251e-07	0.911258
4-B14	131.872	105.758	1.1877	C11H10ClN3O3S2	331.798	2-chloro-N-{4-[(1,3-thiazol-2-yl)sulfamoyl]phenyl}acetamide	O=C(CCl)Nc(cc1)ccc1S(Nc1nccs1)(=O)=O	7.52393e-07	0.947749
4-B15	128.442	91.4384	93.3292	C15H22ClNO	267.794	N-[2,6-bis(propan-2-yl)phenyl]-2-chloropropanamide	CC(C)c1cccc(C(C)C)c1NC(C(C)Cl)=O	3.59237e-07	0.861884
4-B16	98.7137	102.653	127.952	C9H8Cl3NO	252.525	2-chloro-N-(2,6-dichlorophenyl)propanamide	CC(C(Nc(c(Cl)ccc1)c1Cl)=O)Cl	3.2149e-07	0.946834
4-B17	113.959	96.6142	45.3091	C11H12ClNO3	241.671	ethyl 2-(2-chloroacetamido)benzoate	CCOC(c(cccc1)c1NC(CCl)=O)=O	4.99714e-07	0.972737
4-B18	119.676	103.17	38.1755	C9H8ClF2NO3S	283.68	2-chloro-N-(2-difluoromethanesulfonylphenyl)acetamide	O=C(CCl)Nc(cccc1)c1S(C(F)F)(=O)=O	4.68143e-07	0.964147
4-B19	107.48	97.1318	0.104873	C16H14ClNO2	287.741	N-(2-benzoyl-5-methylphenyl)-2-chloroacetamide	Cc(cc1)cc(NC(CCl)=O)c1C(c1ccccc1)=O	4.09477e-07	0.97746
4-B20	114.34	107.138	1.12463	C11H11ClF3NO	265.659	N-benzyl-2-chloro-N-(2,2,2-trifluoroethyl)acetamide	O=C(CCl)N(CC(F)(F)F)Cc1ccccc1	6.19779e-07	0.968847
4-B21	102.525	105.586	79.7571	C12H18Cl2N2O	277.19	2-chloro-N-[2-(dimethylamino)-2-phenylethyl]acetamide hydrochloride	CN(C)C(CNC(CCl)=O)c1ccccc1.Cl	4.30973e-07	0.984321
4-B22	109.385	116.11	0.502726	C14H13ClN4O3	320.731	5-[4-(2-chloroacetyl)piperazin-1-yl]-2-(furan-2-yl)-1,3-oxazole-4-carbonitrile	N#Cc1c(N(CC2)CCN2C(CCl)=O)oc(-c2ccco2)n1	1.24753e-06	0.995488
4-C03	82.7061	113.694	0.330287	C16H15ClN2O2	302.755	N-benzyl-2-(2-chloroacetamido)benzamide	O=C(CCl)Nc(cccc1)c1C(NCc1ccccc1)=O	4.67188e-07	0.922343
4-C04	108.623	112.487	0.255195	C14H14ClN3OS	307.798	2-chloro-N-{3-cyano-4,5-dimethyl-1-[(thiophen-2-yl)methyl]-1H-pyrrol-2-yl}acetamide	Cc1c(C)n(Cc2cccs2)c(NC(CCl)=O)c1C#N	8.0822e-07	0.952409
4-C05	84.9929	102.653	0.462586	C13H17ClN2O2	268.739	4-(2-chloroacetamido)-N,N-diethylbenzamide	CCN(CC)C(c(cc1)ccc1NC(CCl)=O)=O	6.73583e-07	0.975399
4-C06	108.623	101.272	-0.282876	C18H16ClN3O	325.792	2-chloro-N-[3-(4-methylphenyl)-1-phenyl-1H-pyrazol-5-yl]acetamide	Cc(cc1)ccc1-c(cc1NC(CCl)=O)nn1-c1ccccc1	7.81749e-07	0.944386
4-C07	102.525	98.3394	0.789989	C13H18ClNO2	255.74	N-(5-tert-butyl-2-methoxyphenyl)-2-chloroacetamide	CC(C)(C)c(cc1)cc(NC(CCl)=O)c1OC	6.315e-07	0.95304
4-C08	117.77	91.7835	69.4794	C13H15ClN2O2	266.723	4-(2-chloropropanoyl)-3,3-dimethyl-1,2,3,4-tetrahydroquinoxalin-2-one	CC(C(N(C1(C)C)c(cccc2)c2NC1=O)=O)Cl	2.7072e-07	0.899393
4-C09	5.71701	93.3362	1.33898	C14H15ClN2OS	294.8	2-chloro-N-[4-(4-propylphenyl)-1,3-thiazol-2-yl]acetamide	CCCc(cc1)ccc1-c1csc(NC(CCl)=O)n1	3.81276e-07	0.663704
4-C10	115.484	97.3043	-0.0840864	C16H15ClN2O2	302.755	2-(2-chloroacetamido)-N-(3-methylphenyl)benzamide	Cc1cccc(NC(c(cccc2)c2NC(CCl)=O)=O)c1	4.02857e-07	0.987131
4-C11	86.5174	92.9912	0.339434	C14H12ClN3O	273.718	2-chloro-N-[4-(2-phenyldiazen-1-yl)phenyl]acetamide	O=C(CCl)Nc(cc1)ccc1N=Nc1ccccc1	1.6177e-07	0.628999
4-C12	121.582	57.796	50.9547	C10H8Cl2F3NO	286.078	2-chloro-N-[4-chloro-3-(trifluoromethyl)phenyl]propanamide	CC(C(Nc(cc1)cc(C(F)(F)F)c1Cl)=O)Cl	3.32193e-07	0.960677
4-C13	101	97.3043	63.5554	C5H6ClN3OS2	223.704	2-chloro-N-[3-(methylsulfanyl)-1,2,4-thiadiazol-5-yl]acetamide	CSc1nsc(NC(CCl)=O)n1	1.00558e-06	0.994234
4-C14	121.582	93.1637	58.6314	C9H8Cl2FNO	236.07	2-chloro-N-(4-chloro-2-fluorophenyl)propanamide	CC(C(Nc(ccc(Cl)c1)c1F)=O)Cl	2.85981e-07	0.985216
4-C15	118.152	101.1	0.658645	C11H11ClF3NO2	281.659	2-chloro-N-(4-methoxyphenyl)-N-(2,2,2-trifluoroethyl)acetamide	COc(cc1)ccc1N(CC(F)(F)F)C(CCl)=O	9.88215e-07	0.995433
4-C16	68.223	99.2021	-0.0129534	C20H20ClN3O	353.845	2-chloro-N-{1-phenyl-3-[4-(propan-2-yl)phenyl]-1H-pyrazol-5-yl}acetamide	CC(C)c(cc1)ccc1-c(cc1NC(CCl)=O)nn1-c1ccccc1	9.74943e-07	0.77497
4-C17	138.352	73.4958	0.211777	C16H17ClN2OS	320.837	N-benzyl-2-chloro-N-(4,5,6,7-tetrahydro-1,3-benzothiazol-2-yl)acetamide	O=C(CCl)N(Cc1ccccc1)c1nc(CCCC2)c2s1	7.13698e-07	0.915429
4-C18	123.487	96.0966	7.83584	C11H11ClF3NO2	281.659	2-chloro-N-(2-methoxyphenyl)-N-(2,2,2-trifluoroethyl)acetamide	COc(cccc1)c1N(CC(F)(F)F)C(CCl)=O	4.79265e-07	0.99386
4-C19	120.819	91.0934	1.45217	C12H14ClN3O5S	347.775	2-chloro-1-[4-(3-nitrobenzenesulfonyl)piperazin-1-yl]ethan-1-one	[O-][N+](c1cccc(S(N(CC2)CCN2C(CCl)=O)(=O)=O)c1)=O	1.84149e-06	0.997207
4-C20	149.786	106.448	0.507778	C17H17ClFNO	305.774	2-chloro-N-[(4-ethylphenyl)(3-fluorophenyl)methyl]acetamide	CCc1ccc(C(c2cc(F)ccc2)NC(CCl)=O)cc1	4.8507e-07	0.984548
4-C21	114.721	106.103	63.3046	C9H7ClN2O5	258.615	4-(2-chloroacetamido)-3-nitrobenzoic acid	[O-][N+](c(cc(cc1)C(O)=O)c1NC(CCl)=O)=O	5.39172e-07	0.977888
4-C22	168.08	124.563	0.0629581	C15H12ClFN2OS	322.785	2-chloro-1-[5-(3-fluorophenyl)-3-(thiophen-3-yl)-4,5-dihydro-1H-pyrazol-1-yl]ethan-1-one	O=C(CCl)N(C(C1)c2cc(F)ccc2)N=C1c1cscc1	1.50654e-06	0.981826
4-D03	80.0381	115.419	0.468457	C11H12Cl2N2O2	275.131	2-chloro-N-{[(4-chlorophenyl)carbamoyl]methyl}-N-methylacetamide	CN(CC(Nc(cc1)ccc1Cl)=O)C(CCl)=O	1.00969e-06	0.994107
4-D04	89.5665	113.004	1.62147	C10H12ClNO	197.661	2-chloro-N-(2,3-dimethylphenyl)acetamide	Cc1cccc(NC(CCl)=O)c1C	3.71835e-07	0.909475
4-D05	122.344	105.413	0.0340134	C11H12Cl2N2O2	275.131	2-chloro-N-{[(2-chlorophenyl)carbamoyl]methyl}-N-methylacetamide	CN(CC(Nc(cccc1)c1Cl)=O)C(CCl)=O	9.5181e-07	0.993197
4-D06	73.1777	102.308	9.47981	C16H15ClN2O	286.756	2-chloro-N-(9-ethyl-9H-carbazol-3-yl)acetamide	CCn1c(ccc(NC(CCl)=O)c2)c2c2c1cccc2	3.85767e-07	0.955373
4-D07	128.061	100.41	73.6576	C15H20ClNO3S	329.842	propan-2-yl 2-(2-chloroacetamido)-6-methyl-4,5,6,7-tetrahydro-1-benzothiophene-3-carboxylate	CC(C)OC(c1c(NC(CCl)=O)sc2c1CCC(C)C2)=O	1.74934e-07	0.845021
4-D08	80.4192	107.656	1.31632	C14H18ClN3O3S	343.829	N-{3-[(azepan-2-ylidene)sulfamoyl]phenyl}-2-chloroacetamide	O=C(CCl)Nc1cc(S(N=C2NCCCCC2)(=O)=O)ccc1	8.58434e-07	0.987099
4-D09	96.0457	98.1669	-0.088865	C14H14ClN3O2	291.733	2-chloro-N-{3-cyano-1-[(furan-2-yl)methyl]-4,5-dimethyl-1H-pyrrol-2-yl}acetamide	Cc1c(C)n(Cc2ccco2)c(NC(CCl)=O)c1C#N	5.64042e-07	0.994645
4-D10	102.144	87.2978	1.70257	C9H8Cl3NO	252.525	2-chloro-N-(2,6-dichloro-3-methylphenyl)acetamide	Cc(c(Cl)c1NC(CCl)=O)ccc1Cl	3.27514e-07	0.946835
4-D11	126.536	95.579	97.8489	C9H9Cl2NO	218.08	2-chloro-N-(2-chlorophenyl)propanamide	CC(C(Nc(cccc1)c1Cl)=O)Cl	2.70369e-07	0.968697
4-D12	97.9514	102.135	2.44475	C10H18ClNO3S	267.773	2-chloro-N-(1,1-dioxo-1lambda6-thiolan-3-yl)-N-(2-methylpropyl)acetamide	CC(C)CN(C(CC1)CS1(=O)=O)C(CCl)=O	6.7984e-07	0.993548
4-D13	105.193	101.272	2.01959	C13H19ClN4O2	298.769	2-chloro-N-{1-[4-hydroxy-6-(propan-2-yl)pyrimidin-2-yl]pyrrolidin-3-yl}acetamide	CC(C)c1nc(N(CC2)CC2NC(CCl)=O)nc(O)c1	5.87419e-07	0.995911
4-D14	107.099	102.308	110.955	C9H12ClNOS	217.716	2-chloro-N-[2-(thiophen-2-yl)ethyl]propanamide	CC(C(NCCc1cccs1)=O)Cl	2.59214e-07	0.957192
4-D15	121.582	104.205	0.626697	C13H17ClN2O5S	348.803	2-chloro-N-[4-methoxy-3-(morpholine-4-sulfonyl)phenyl]acetamide	COc(ccc(NC(CCl)=O)c1)c1S(N1CCOCC1)(=O)=O	8.87509e-07	0.997037
4-D16	131.872	86.2627	0.854431	C15H21Cl2N3O2	346.252	2-[4-(2-chloroacetyl)piperazin-1-yl]-N-(4-methylphenyl)acetamide hydrochloride	Cc(cc1)ccc1NC(CN(CC1)CCN1C(CCl)=O)=O.Cl	8.17026e-07	0.997755
4-D17	118.914	56.0707	67.8035	C9H8Cl3NO	252.525	2-chloro-N-(3,5-dichlorophenyl)propanamide	CC(C(Nc1cc(Cl)cc(Cl)c1)=O)Cl	2.22334e-07	0.998373
4-D18	93.7589	103.515	2.11721	C10H8ClF3N2O2	280.631	2-chloro-N-{[(2,3,4-trifluorophenyl)carbamoyl]methyl}acetamide	O=C(CNC(CCl)=O)Nc(ccc(F)c1F)c1F	3.86168e-07	0.968577
4-D19	94.5212	82.1221	74.1405	C14H15ClN2OS	294.8	2-chloro-N-{5-[(3-methylphenyl)methyl]-1,3-thiazol-2-yl}propanamide	CC(C(Nc1ncc(Cc2cc(C)ccc2)s1)=O)Cl	2.4308e-07	0.933006
4-D20	134.921	102.48	117.662	C11H10ClF3N2O2	294.658	2-chloro-N-{[(2,3,4-trifluorophenyl)carbamoyl]methyl}propanamide	CC(C(NCC(Nc(ccc(F)c1F)c1F)=O)=O)Cl	1.8964e-07	0.944585
4-D21	117.77	104.033	0.758723	C11H13ClN2O2	240.686	3-(2-chloroacetyl)-1-(2,3-dimethylphenyl)urea	Cc1cccc(NC(NC(CCl)=O)=O)c1C	8.65089e-07	0.982369
4-D22	114.721	119.905	1.24	C13H15ClN2O2	266.723	N-{3-[(2-chloroacetamido)methyl]phenyl}cyclopropanecarboxamide	O=C(CCl)NCc1cc(NC(C2CC2)=O)ccc1	4.35164e-07	0.98437
4-E03	75.0834	111.279	0.433232	C8H6Cl2FNO	222.044	2-chloro-N-(4-chloro-2-fluorophenyl)acetamide	O=C(CCl)Nc(ccc(Cl)c1)c1F	8.81601e-07	0.993156
4-E04	88.4231	105.24	0.855251	C13H17ClN2O2	268.739	2-(2-chloroacetamido)-N-(2-methylpropyl)benzamide	CC(C)CNC(c(cccc1)c1NC(CCl)=O)=O	3.46394e-07	0.934833
4-E05	110.148	103.86	0.890749	C11H15ClN2O4S	306.766	2-chloro-N-[5-(dimethylsulfamoyl)-2-methoxyphenyl]acetamide	CN(C)S(c(cc1)cc(NC(CCl)=O)c1OC)(=O)=O	1.77061e-06	0.9946
4-E06	94.9023	101.617	22.8356	C14H15ClN4O3	322.747	N-(6-amino-1-benzyl-2,4-dioxo-1,2,3,4-tetrahydropyrimidin-5-yl)-2-chloro-N-methylacetamide	CN(C(CCl)=O)C(C(N1)=O)=C(N)N(Cc2ccccc2)C1=O	3.23254e-07	0.960691
4-E07	81.5626	98.512	1.22771	C9H9ClN2O3	228.632	2-chloro-N-(2-methyl-3-nitrophenyl)acetamide	Cc(c([N+]([O-])=O)ccc1)c1NC(CCl)=O	6.76608e-08	0.410182
4-E08	115.102	96.2691	59.6597	C12H10ClN3O3S	311.744	2-chloro-N-[4-(3-nitrophenyl)-1,3-thiazol-2-yl]propanamide	CC(C(Nc1nc(-c2cc([N+]([O-])=O)ccc2)cs1)=O)Cl	1.3926e-07	0.775208
4-E09	102.525	97.6493	0.543549	C13H19ClN2O3S	318.82	2-chloro-N-[3-(diethylsulfamoyl)-4-methylphenyl]acetamide	CCN(CC)S(c1c(C)ccc(NC(CCl)=O)c1)(=O)=O	9.37374e-07	0.997326
4-E10	96.4269	83.3297	0.534265	C15H17ClN4OS	336.84	2-chloro-N-[1,5-dicyano-4-(methylsulfanyl)-3-azaspiro[5.5]undeca-1,4-dien-2-yl]acetamide	CSC(NC(NC(CCl)=O)=C(C12CCCCC2)C#N)=C1C#N	8.04789e-07	0.995092
4-E11	101	92.3011	0.595158	C9H10ClNOS	215.7	2-chloro-N-[2-(methylsulfanyl)phenyl]acetamide	CSc(cccc1)c1NC(CCl)=O	3.78841e-07	0.993138
4-E12	114.721	90.4033	55.6277	C17H17ClN2O	300.783	2-chloro-N-(9-ethyl-9H-carbazol-3-yl)propanamide	CCn1c(ccc(NC(C(C)Cl)=O)c2)c2c2c1cccc2	2.89407e-07	0.981242
4-E13	99.0948	96.0966	1.67963	C12H15ClFNO	243.705	2-chloro-N-[1-(4-fluorophenyl)-2-methylpropyl]acetamide	CC(C)C(c(cc1)ccc1F)NC(CCl)=O	3.69947e-07	0.982779
4-E14	118.914	93.5087	66.3163	C13H18Cl2N2O	289.201	2-chloro-1-(4-phenylpiperazin-1-yl)propan-1-one hydrochloride	CC(C(N(CC1)CCN1c1ccccc1)=O)Cl.Cl	2.41118e-07	0.986872
4-E15	109.385	96.4417	0.774287	C11H15ClN2O4S	306.766	2-chloro-N-[3-(dimethylsulfamoyl)-4-methoxyphenyl]acetamide	CN(C)S(c(cc(cc1)NC(CCl)=O)c1OC)(=O)=O	8.44845e-07	0.999664
4-E16	116.627	94.5439	0.703428	C11H12ClNOS	241.737	2-chloro-1-(2,3,4,5-tetrahydro-1,5-benzothiazepin-5-yl)ethan-1-one	O=C(CCl)N1c(cccc2)c2SCCC1	3.65619e-07	0.994444
4-E17	118.152	94.3714	0.753125	C11H12ClNO3	241.671	ethyl 4-(2-chloroacetamido)benzoate	CCOC(c(cc1)ccc1NC(CCl)=O)=O	1.99162e-06	0.991002
4-E18	125.012	99.8922	79.8972	C8H7Cl2NO3S	268.117	2-chloro-N-(4-chlorobenzenesulfonyl)acetamide	O=C(CCl)NS(c(cc1)ccc1Cl)(=O)=O	3.36651e-07	0.989465
4-E19	114.721	95.234	0.379165	C12H11Cl2F3N2O2	343.129	2-chloro-N-({[4-chloro-3-(trifluoromethyl)phenyl]carbamoyl}methyl)-N-methylacetamide	CN(CC(Nc(cc1)cc(C(F)(F)F)c1Cl)=O)C(CCl)=O	1.264e-06	0.997934
4-E20	117.008	86.6077	0.575634	C14H11Cl2NO3S	344.213	methyl 5-chloro-2-(2-chloroacetamido)-4-phenylthiophene-3-carboxylate	COC(c1c(NC(CCl)=O)sc(Cl)c1-c1ccccc1)=O	-1.16887e-07	0.032883
4-E21	152.072	106.793	111.718	C14H18ClNO3S	315.816	propan-2-yl 2-(2-chloroacetamido)-4,5,6,7-tetrahydro-1-benzothiophene-3-carboxylate	CC(C)OC(c1c(NC(CCl)=O)sc2c1CCCC2)=O	3.03829e-07	0.465969
4-E22	121.582	114.729	0.0972275	C15H12ClFN2OS	322.785	2-chloro-1-[3-(3-fluorophenyl)-5-(thiophen-2-yl)-4,5-dihydro-1H-pyrazol-1-yl]ethan-1-one	O=C(CCl)N(C(C1)c2cccs2)N=C1c1cc(F)ccc1	1.92334e-06	0.941472
4-F03	99.0948	110.244	0.725273	C11H13ClFNO2	245.678	2-chloro-N-[(3-fluoro-4-methoxyphenyl)methyl]-N-methylacetamide	CN(Cc(cc1)cc(F)c1OC)C(CCl)=O	1.04856e-06	0.983243
4-F04	88.8042	110.589	0.569217	C10H12ClNO	197.661	2-chloro-N-(3-ethylphenyl)acetamide	CCc1cccc(NC(CCl)=O)c1	6.42968e-07	0.974741
4-F05	105.574	103.515	0.227615	C14H17ClN2O4S	344.814	1-[4-(3-acetylbenzenesulfonyl)piperazin-1-yl]-2-chloroethan-1-one	CC(c1cccc(S(N(CC2)CCN2C(CCl)=O)(=O)=O)c1)=O	1.80554e-06	0.993283
4-F06	113.197	100.582	1.91528	C11H14ClNO	211.688	2-chloro-N-[2-(propan-2-yl)phenyl]acetamide	CC(C)c(cccc1)c1NC(CCl)=O	3.48691e-07	0.961901
4-F07	109.767	96.9592	5.70075	C14H11Cl2NO3S	344.213	methyl 2-(2-chloroacetamido)-4-(2-chlorophenyl)thiophene-3-carboxylate	COC(c1c(NC(CCl)=O)scc1-c(cccc1)c1Cl)=O	7.57377e-07	0.884767
4-F08	96.0457	107.483	1.06565	C12H15ClN2O3S	302.777	2-chloro-N-[4-(pyrrolidine-1-sulfonyl)phenyl]acetamide	O=C(CCl)Nc(cc1)ccc1S(N1CCCC1)(=O)=O	1.1148e-06	0.998063
4-F09	124.631	100.755	0.505184	C13H16Cl2N2O3S	351.249	2-chloro-N-[2-chloro-5-(piperidine-1-sulfonyl)phenyl]acetamide	O=C(CCl)Nc(cc(cc1)S(N2CCCCC2)(=O)=O)c1Cl	6.58819e-07	0.997287
4-F10	109.004	103.86	99.105	C12H16ClNO	225.714	2-chloro-N-(2,6-diethylphenyl)acetamide	CCc1cccc(CC)c1NC(CCl)=O	3.4633e-07	0.99723
4-F11	111.672	104.205	0.547509	C13H14ClNOS	267.774	2-chloro-N-[(2,5-dihydrothiophen-3-yl)methyl]-N-phenylacetamide	O=C(CCl)N(CC1=CCSC1)c1ccccc1	1.08559e-06	0.998459
4-F12	83.4683	98.6845	0.885697	C13H13ClN2O3S	312.772	2-chloro-N-[4-(2,4-dimethoxyphenyl)-1,3-thiazol-2-yl]acetamide	COc(cc1)cc(OC)c1-c1csc(NC(CCl)=O)n1	6.2717e-07	0.976378
4-F13	104.05	97.8219	91.4486	C12H14ClNO3	255.697	2-chloro-N-[(2,3-dihydro-1,4-benzodioxin-2-yl)methyl]propanamide	CC(C(NCC1Oc(cccc2)c2OC1)=O)Cl	2.07795e-07	0.968592
4-F14	118.533	82.9847	0.982498	C9H7Cl2F2NO2	270.06	2-chloro-N-[3-chloro-4-(difluoromethoxy)phenyl]acetamide	O=C(CCl)Nc(cc1)cc(Cl)c1OC(F)F	7.71594e-07	0.997476
4-F15	125.012	93.1637	0.759679	C11H10ClN3OS2	299.8	N-[5-(benzylsulfanyl)-1,3,4-thiadiazol-2-yl]-2-chloroacetamide	O=C(CCl)Nc1nnc(SCc2ccccc2)s1	3.44341e-07	0.977731
4-F16	103.668	93.6813	0.222563	C15H20Cl2N2O	315.238	2-chloro-1-[4-(3-phenylprop-2-en-1-yl)piperazin-1-yl]ethan-1-one hydrochloride	O=C(CCl)N1CCN(CC=Cc2ccccc2)CC1.Cl	1.12274e-06	0.999643
4-F17	146.737	111.451	-0.0636066	C13H13ClN2O2S	296.772	2-chloro-N-{5-[(4-methoxyphenyl)methyl]-1,3-thiazol-2-yl}acetamide	COc1ccc(Cc2cnc(NC(CCl)=O)s2)cc1	6.58186e-07	0.998057
4-F18	97.9514	60.5564	91.452	C10H9Cl2F2NO2	284.087	2-chloro-N-[3-chloro-4-(difluoromethoxy)phenyl]propanamide	CC(C(Nc(cc1)cc(Cl)c1OC(F)F)=O)Cl	2.68331e-07	0.976969
4-F19	143.687	82.8122	0.0785227	C14H15ClN2OS	294.8	2-chloro-N-{5-[(4-ethylphenyl)methyl]-1,3-thiazol-2-yl}acetamide	CCc1ccc(Cc2cnc(NC(CCl)=O)s2)cc1	1.75093e-07	0.741856
4-F20	125.393	105.413	0.582597	C16H16ClN3O2	317.77	2-chloro-N-[3-cyano-1-(4-methoxyphenyl)-4,5-dimethyl-1H-pyrrol-2-yl]acetamide	Cc(c(C#N)c1NC(CCl)=O)c(C)n1-c(cc1)ccc1OC	5.4104e-07	0.993995
4-F21	87.2797	103.515	112.222	C10H11ClN2O3	242.659	2-chloro-N-(4,5-dimethyl-2-nitrophenyl)acetamide	Cc(c(C)c1)cc(NC(CCl)=O)c1[N+]([O-])=O	3.34565e-07	0.95132
4-F22	113.197	115.247	2.1452	C13H17ClN2O4S	332.803	2-chloro-N-{[2-(morpholine-4-sulfonyl)phenyl]methyl}acetamide	O=C(CCl)NCc(cccc1)c1S(N1CCOCC1)(=O)=O	4.75525e-07	0.962668
4-G03	104.431	107.311	-0.10088	C16H16ClNOS	305.822	2-chloro-N-{4-[(3,4-dimethylphenyl)sulfanyl]phenyl}acetamide	Cc(cc1)c(C)cc1Sc(cc1)ccc1NC(CCl)=O	6.6912e-07	0.747135
4-G04	106.336	113.004	-0.0118612	C15H13Cl2NO	294.176	2-chloro-N-[(4-chlorophenyl)(phenyl)methyl]acetamide	O=C(CCl)NC(c1ccccc1)c(cc1)ccc1Cl	6.7417e-07	0.937794
4-G05	95.6646	102.825	0.983044	C12H12ClN3O	249.696	2-chloro-N-(3-methyl-1-phenyl-1H-pyrazol-5-yl)acetamide	Cc(cc1NC(CCl)=O)nn1-c1ccccc1	6.9566e-07	0.997547
4-G06	105.193	77.1188	58.6283	C17H12ClNO3	313.735	2-chloro-N-(9,10-dioxo-9,10-dihydroanthracen-2-yl)propanamide	CC(C(Nc(cc1)cc(C(c2c3cccc2)=O)c1C3=O)=O)Cl	3.28739e-07	0.947555
4-G07	93.7589	103.515	0.0513529	C10H10ClNO2	211.645	N-(4-acetylphenyl)-2-chloroacetamide	CC(c(cc1)ccc1NC(CCl)=O)=O	1.11442e-06	0.995904
4-G08	110.91	100.755	0.789989	C14H19ClN2O4S	346.83	2-chloro-N-({2-[(morpholine-4-sulfonyl)methyl]phenyl}methyl)acetamide	O=C(CCl)NCc1c(CS(N2CCOCC2)(=O)=O)cccc1	4.86887e-07	0.984379
4-G09	119.295	105.068	8.60328	C10H12ClNO3	229.66	2-chloro-N-(3,5-dimethoxyphenyl)acetamide	COc1cc(NC(CCl)=O)cc(OC)c1	8.12789e-07	0.998637
4-G10	96.808	90.0582	0.0501241	C15H12Cl2N2O2	323.174	2-(2-chloroacetamido)-N-(4-chlorophenyl)benzamide	O=C(CCl)Nc(cccc1)c1C(Nc(cc1)ccc1Cl)=O	5.89678e-07	0.767745
4-G11	97.1891	92.8186	0.401829	C10H11Cl2NO3	264.105	2-chloro-N-(5-chloro-2,4-dimethoxyphenyl)acetamide	COc(c(NC(CCl)=O)c1)cc(OC)c1Cl	6.1063e-07	0.998224
4-G12	87.2797	80.0518	66.0716	C13H18ClNO	239.741	N-(4-tert-butylphenyl)-2-chloropropanamide	CC(C(Nc1ccc(C(C)(C)C)cc1)=O)Cl	3.01419e-07	0.861691
4-G13	77.7513	94.0263	1.22607	C15H14ClNO	259.731	N-benzyl-2-chloro-N-phenylacetamide	O=C(CCl)N(Cc1ccccc1)c1ccccc1	8.24361e-07	0.9923
4-G14	133.016	91.611	69.4079	C15H14ClNO	259.731	N-{[1,1'-biphenyl]-2-yl}-2-chloropropanamide	CC(C(Nc(cccc1)c1-c1ccccc1)=O)Cl	1.93327e-07	0.94745
4-G15	106.717	103.86	17.4452	C7H10ClN3OS2	251.757	2-chloro-N-[3-(propylsulfanyl)-1,2,4-thiadiazol-5-yl]acetamide	CCCSc1nsc(NC(CCl)=O)n1	7.65104e-07	0.998935
4-G16	93.3778	96.4417	0.483748	C12H13Cl2NOS	290.209	2-chloro-1-(7-chloro-2-methyl-2,3,4,5-tetrahydro-1,5-benzothiazepin-5-yl)ethan-1-one	CC(CC1)Sc(ccc(Cl)c2)c2N1C(CCl)=O	6.14985e-07	0.928559
4-G17	67.8418	91.7835	0.338752	C14H15ClN2OS	294.8	2-chloro-N-[4-(2,4,5-trimethylphenyl)-1,3-thiazol-2-yl]acetamide	Cc(c(C)c1)cc(C)c1-c1csc(NC(CCl)=O)n1	8.16215e-07	0.92443
4-G18	124.631	96.0966	102.678	C9H9ClN2O3	228.632	2-chloro-N-(2-nitrophenyl)propanamide	CC(C(Nc(cccc1)c1[N+]([O-])=O)=O)Cl	2.62903e-07	0.935815
4-G19	103.287	103.86	0.291921	C19H18ClNO3	343.804	2-chloro-N-(2,3-dihydro-1,4-benzodioxin-6-yl)-N-(3-phenylprop-2-en-1-yl)acetamide	O=C(CCl)N(CC=Cc1ccccc1)c(cc1)cc2c1OCCO2	9.55506e-07	0.801943
4-G20	10.2906	99.3746	-0.00339622	C19H19ClN2O2	342.819	2-chloro-1-[3-(4-methoxyphenyl)-5-(3-methylphenyl)-4,5-dihydro-1H-pyrazol-1-yl]ethan-1-one	Cc1cccc(C(C2)N(C(CCl)=O)N=C2c(cc2)ccc2OC)c1	-3.06416e-07	0.116327
4-G21	99.4759	113.522	1.67662	C10H12ClNOS	229.726	2-chloro-N-[2-(phenylsulfanyl)ethyl]acetamide	O=C(CCl)NCCSc1ccccc1	3.78887e-07	0.94945
4-G22	99.8571	115.074	0.155526	C17H16ClN3O3	345.78	N-{4-[1-(2-chloroacetyl)-5-(furan-2-yl)-4,5-dihydro-1H-pyrazol-3-yl]phenyl}acetamide	CC(Nc(cc1)ccc1C(CC1c2ccco2)=NN1C(CCl)=O)=O	2.6148e-06	0.995134
4-H03	75.8456	114.384	0.63011	C14H20ClNO	253.768	2-chloro-N-{1-[4-(2-methylpropyl)phenyl]ethyl}acetamide	CC(C)Cc1ccc(C(C)NC(CCl)=O)cc1	6.07263e-07	0.976328
4-H04	90.3287	111.106	0.750941	C15H15ClN2O3S	338.809	2-chloro-N-{3-[methyl(phenyl)sulfamoyl]phenyl}acetamide	CN(c1ccccc1)S(c1cccc(NC(CCl)=O)c1)(=O)=O	1.01189e-06	0.983215
4-H05	101.382	111.451	20.8575	C10H16ClNO	201.693	2-chloro-N-[2-(cyclohex-1-en-1-yl)ethyl]acetamide	O=C(CCl)NCCC1=CCCCC1	3.25219e-07	0.989332
4-H06	103.287	105.758	0.963384	C13H17ClN2O3S	316.804	2-chloro-N-[4-(piperidine-1-sulfonyl)phenyl]acetamide	O=C(CCl)Nc(cc1)ccc1S(N1CCCCC1)(=O)=O	1.28558e-06	0.998795
4-H07	93.7589	55.3806	-0.340083	C19H23Cl2NO	352.298	N-(adamantan-1-yl)-2-chloro-N-[(4-chlorophenyl)methyl]acetamide	O=C(CCl)N(Cc(cc1)ccc1Cl)C1(CC(C2)C3)CC3CC2C1	5.03762e-07	0.709005
4-H08	90.3287	112.832	0.243999	C9H6ClN3O3S	271.68	2-chloro-N-(6-nitro-1,3-benzothiazol-2-yl)acetamide	[O-][N+](c(cc1)cc2c1nc(NC(CCl)=O)s2)=O	6.72591e-07	0.979294
4-H09	116.246	88.1604	-0.157267	C16H16ClNOS	305.822	2-chloro-N-{4-[(2,5-dimethylphenyl)sulfanyl]phenyl}acetamide	Cc1cc(Sc(cc2)ccc2NC(CCl)=O)c(C)cc1	1.69362e-07	0.157635
4-H10	113.959	90.9209	1.12558	C9H10ClNOS	215.7	2-chloro-N-[3-(methylsulfanyl)phenyl]acetamide	CSc1cccc(NC(CCl)=O)c1	7.03727e-07	0.99622
4-H11	101.382	95.579	93.012	C16H20ClN3O	305.803	N-(3-tert-butyl-1-phenyl-1H-pyrazol-5-yl)-2-chloropropanamide	CC(C(Nc1cc(C(C)(C)C)nn1-c1ccccc1)=O)Cl	2.16655e-07	0.902567
4-H12	86.8985	100.237	1.2699	C13H13ClN2O3S	312.772	2-chloro-N-[4-(2,5-dimethoxyphenyl)-1,3-thiazol-2-yl]acetamide	COc(cc1)cc(-c2csc(NC(CCl)=O)n2)c1OC	9.97395e-07	0.987235
4-H13	58.3135	77.6364	80.5867	C14H13ClN2O2S	308.783	2-(2-chloropropanamido)-5-phenylthiophene-3-carboxamide	CC(C(Nc(sc(-c1ccccc1)c1)c1C(N)=O)=O)Cl	5.98051e-07	0.910306
4-H14	89.1853	99.3746	1.67103	C14H20Cl2N2O2	319.227	2-chloro-1-[4-(2-phenoxyethyl)piperazin-1-yl]ethan-1-one hydrochloride	O=C(CCl)N1CCN(CCOc2ccccc2)CC1.Cl	8.10641e-07	0.996853
4-H15	77.7513	102.825	1.33038	C12H17ClN2O3S	304.793	2-chloro-N-[5-(dimethylsulfamoyl)-2,3-dimethylphenyl]acetamide	Cc1cc(S(N(C)C)(=O)=O)cc(NC(CCl)=O)c1C	4.6312e-07	0.995486
4-H16	122.725	105.758	0.348036	C14H14ClNOS	279.785	2-chloro-N-[(4-methylphenyl)(thiophen-2-yl)methyl]acetamide	Cc1ccc(C(c2cccs2)NC(CCl)=O)cc1	3.84529e-07	0.986946
4-H17	87.2797	99.8922	0.813472	C10H11Cl2NOS	264.171	2-chloro-N-{2-[(4-chlorophenyl)sulfanyl]ethyl}acetamide	O=C(CCl)NCCSc(cc1)ccc1Cl	3.08099e-07	0.991217
4-H18	112.816	103.343	87.2093	C14H19ClN2O2	282.766	N-[(4-benzylmorpholin-2-yl)methyl]-2-chloroacetamide	O=C(CCl)NCC1OCCN(Cc2ccccc2)C1	3.84722e-07	0.972285
4-H19	111.672	95.0615	0.757221	C14H18ClNO2	267.751	1-[4-(benzyloxy)piperidin-1-yl]-2-chloroethan-1-one	O=C(CCl)N(CC1)CCC1OCc1ccccc1	9.84696e-07	0.999128
4-H20	163.888	107.138	44.3834	C13H14ClN3O	263.723	2-chloro-N-[(1-methyl-1H-imidazol-2-yl)(phenyl)methyl]acetamide	Cn1c(C(c2ccccc2)NC(CCl)=O)ncc1	5.35227e-07	0.985918
4-H21	87.6608	106.966	105.378	C17H17ClN2O2	316.782	2-(2-chloroacetamido)-N-[(4-methylphenyl)methyl]benzamide	Cc1ccc(CNC(c(cccc2)c2NC(CCl)=O)=O)cc1	2.95895e-07	0.944612
4-H22	101	119.733	63.2682	C9H10ClNO2	199.634	N-(benzyloxy)-2-chloroacetamide	O=C(CCl)NOCc1ccccc1	4.27668e-07	0.974604
4-I03	101.763	72.1156	0.0415227	C16H16ClNOS	305.822	2-chloro-N-{4-[(2,4-dimethylphenyl)sulfanyl]phenyl}acetamide	Cc(cc1)cc(C)c1Sc(cc1)ccc1NC(CCl)=O	-1.69267e-07	0.100012
4-I04	105.574	104.895	81.7488	C11H14ClNO3	243.687	2-chloro-N-(3,5-dimethoxyphenyl)propanamide	CC(C(Nc1cc(OC)cc(OC)c1)=O)Cl	3.09441e-07	0.942889
4-I05	78.8947	99.2021	1.46869	C13H18ClNO	239.741	2-chloro-N-{1-[4-(propan-2-yl)phenyl]ethyl}acetamide	CC(C)c1ccc(C(C)NC(CCl)=O)cc1	4.06695e-07	0.990996
4-I06	102.144	99.3746	69.7163	C12H17ClN2O3S	304.793	2-chloro-N-[5-(dimethylsulfamoyl)-2-methylphenyl]propanamide	CC(C(Nc1c(C)ccc(S(N(C)C)(=O)=O)c1)=O)Cl	2.44726e-07	0.967193
4-I07	119.295	90.7483	0.642398	C8H6ClFN2O3	232.596	2-chloro-N-(4-fluoro-2-nitrophenyl)acetamide	[O-][N+](c(cc(cc1)F)c1NC(CCl)=O)=O	6.16257e-07	0.997267
4-I08	100.619	103.515	0.800365	C12H15ClN2O2	254.713	2-chloro-N-{[(2-ethylphenyl)carbamoyl]methyl}acetamide	CCc(cccc1)c1NC(CNC(CCl)=O)=O	4.4438e-07	0.99577
4-I09	81.5626	86.6077	0.298612	C9H6Cl2F3NO	272.051	2-chloro-N-[4-chloro-3-(trifluoromethyl)phenyl]acetamide	O=C(CCl)Nc(cc1)cc(C(F)(F)F)c1Cl	9.8609e-07	0.997637
4-I10	113.578	96.6142	90.9304	C10H18ClNO	203.709	2-chloro-N-(cyclohexylmethyl)propanamide	CC(C(NCC1CCCCC1)=O)Cl	1.99177e-07	0.969591
4-I11	92.2344	93.5087	0.866992	C16H20ClNO3	309.788	2-chloro-N-{[1-(2,3-dihydro-1,4-benzodioxin-6-yl)cyclopentyl]methyl}acetamide	O=C(CCl)NCC1(CCCC1)c(cc1)cc2c1OCCO2	3.50988e-07	0.972194
4-I12	121.963	94.3714	79.3905	C17H11Cl2NO3	348.18	2-chloro-N-(3-chloro-9,10-dioxo-9,10-dihydroanthracen-2-yl)propanamide	CC(C(Nc(cc(c(C(c1c2cccc1)=O)c1)C2=O)c1Cl)=O)Cl	2.20143e-07	0.975663
4-I13	87.6608	92.3011	0.726228	C15H19ClFNO	283.769	2-chloro-N-cyclohexyl-N-[(4-fluorophenyl)methyl]acetamide	O=C(CCl)N(Cc(cc1)ccc1F)C1CCCCC1	8.11053e-07	0.991565
4-I14	115.102	91.4384	90.7057	C10H11Cl2NO2	248.106	2-chloro-N-(3-chloro-4-methoxyphenyl)propanamide	CC(C(Nc(cc1)cc(Cl)c1OC)=O)Cl	2.11747e-07	0.975659
4-I15	91.8533	105.413	1.44111	C14H14ClN3O	275.733	2-chloro-N-(3-cyclopropyl-1-phenyl-1H-pyrazol-5-yl)acetamide	O=C(CCl)Nc1cc(C2CC2)nn1-c1ccccc1	7.12317e-07	0.99766
4-I16	111.672	98.6845	18.4899	C12H13ClF2N2O2	290.694	3-(2-chloroacetamido)-3-(2,4-difluorophenyl)-N-methylpropanamide	CNC(CC(c(ccc(F)c1)c1F)NC(CCl)=O)=O	4.09975e-07	0.995782
4-I17	104.431	100.237	63.9993	C9H9ClN2O2	212.633	3-(2-chloroacetyl)-1-phenylurea	O=C(CCl)NC(Nc1ccccc1)=O	1.25551e-06	0.998866
4-I18	122.344	95.4065	86.719	C9H9ClN2O3	228.632	2-chloro-N-(4-nitrophenyl)propanamide	CC(C(Nc(cc1)ccc1[N+]([O-])=O)=O)Cl	2.84763e-07	0.972755
4-I19	127.68	104.723	1.33216	C10H17ClN2O4S	296.771	2-chloro-N-{[(1,1-dioxo-1lambda6-thiolan-3-yl)carbamoyl]methyl}-N-ethylacetamide	CCN(CC(NC(CC1)CS1(=O)=O)=O)C(CCl)=O	8.85568e-07	0.99759
4-I20	107.48	103.343	0.141327	C17H15ClN2O	298.767	2-chloro-1-(3,5-diphenyl-4,5-dihydro-1H-pyrazol-1-yl)ethan-1-one	O=C(CCl)N(C(C1)c2ccccc2)N=C1c1ccccc1	1.48566e-06	0.98573
4-I21	105.193	107.311	35.5984	C9H9ClN2O4	244.632	2-chloro-N-(4-methoxy-2-nitrophenyl)acetamide	COc(cc1)cc([N+]([O-])=O)c1NC(CCl)=O	5.97444e-07	0.962116
4-I22	118.533	122.838	0.369335	C16H15ClN2OS	318.821	2-chloro-1-[5-(4-methylphenyl)-3-(thiophen-2-yl)-4,5-dihydro-1H-pyrazol-1-yl]ethan-1-one	Cc1ccc(C(C2)N(C(CCl)=O)N=C2c2cccs2)cc1	1.69931e-06	0.94865
4-J03	103.668	120.423	0.35773	C16H18ClN3O	303.787	2-chloro-N-(3-cyclopentyl-1-phenyl-1H-pyrazol-5-yl)acetamide	O=C(CCl)Nc1cc(C2CCCC2)nn1-c1ccccc1	7.64377e-07	0.963493
4-J04	129.967	111.106	1.30335	C9H6Cl2F3NO	272.051	2-chloro-N-[2-chloro-5-(trifluoromethyl)phenyl]acetamide	O=C(CCl)Nc(cc(C(F)(F)F)cc1)c1Cl	6.34728e-07	0.988548
4-J05	95.2835	96.7867	0.437055	C15H14ClNOS	291.796	N-[2-(benzylsulfanyl)phenyl]-2-chloroacetamide	O=C(CCl)Nc(cccc1)c1SCc1ccccc1	4.10503e-07	0.815979
4-J06	85.7551	93.8538	1.12449	C15H12ClNO2	273.714	N-(2-benzoylphenyl)-2-chloroacetamide	O=C(CCl)Nc(cccc1)c1C(c1ccccc1)=O	3.37938e-07	0.980796
4-J07	127.68	97.8219	-0.414493	C12H14ClN3O5S	347.775	2-chloro-1-[4-(4-nitrobenzenesulfonyl)piperazin-1-yl]ethan-1-one	[O-][N+](c(cc1)ccc1S(N(CC1)CCN1C(CCl)=O)(=O)=O)=O	2.89405e-06	0.998814
4-J08	96.4269	94.3714	0.945908	C10H13ClN2O3S	276.74	2-chloro-N-[3-(dimethylsulfamoyl)phenyl]acetamide	CN(C)S(c1cccc(NC(CCl)=O)c1)(=O)=O	8.99699e-07	0.99485
4-J09	73.5588	97.6493	-0.178157	C14H12ClNO2	261.704	2-chloro-N-(4-phenoxyphenyl)acetamide	O=C(CCl)Nc(cc1)ccc1Oc1ccccc1	6.56723e-07	0.995045
4-J10	103.668	103.86	1.06756	C9H8ClF2NO2	235.615	2-chloro-N-[4-(difluoromethoxy)phenyl]acetamide	O=C(CCl)Nc(cc1)ccc1OC(F)F	6.17176e-07	0.993426
4-J11	91.091	108.001	0.826579	C16H16ClNO2	289.757	2-chloro-N-[(4-methoxyphenyl)(phenyl)methyl]acetamide	COc1ccc(C(c2ccccc2)NC(CCl)=O)cc1	4.97056e-07	0.979938
4-J12	112.053	87.9879	84.7748	C13H15ClN2OS	282.789	2-chloro-N-[4-(cyanosulfanyl)-2,6-diethylphenyl]acetamide	CCc1cc(SC#N)cc(CC)c1NC(CCl)=O	1.24934e-07	0.631551
4-J13	106.717	97.4768	94.673	C8H13ClN2O4S	268.718	3-(2-chloropropanoyl)-1-(1,1-dioxo-1lambda6-thiolan-3-yl)urea	CC(C(NC(NC(CC1)CS1(=O)=O)=O)=O)Cl	2.60367e-07	0.988022
4-J14	106.717	104.205	1.94627	C13H12ClNOS	265.759	2-chloro-N-[phenyl(thiophen-2-yl)methyl]acetamide	O=C(CCl)NC(c1cccs1)c1ccccc1	4.25904e-07	0.996943
4-J15	78.5136	98.3394	92.0675	C10H12ClNO	197.661	2-chloro-N-(4-methylphenyl)propanamide	CC(C(Nc1ccc(C)cc1)=O)Cl	2.12495e-07	0.97063
4-J16	139.876	105.586	1.41394	C14H19ClN2O4S	346.83	2-chloro-N-[4-ethoxy-3-(pyrrolidine-1-sulfonyl)phenyl]acetamide	CCOc(ccc(NC(CCl)=O)c1)c1S(N1CCCC1)(=O)=O	8.76876e-07	0.999494
4-J17	105.955	100.927	85.4821	C9H8Cl2N2O3	263.077	2-chloro-N-(2-chloro-4-nitrophenyl)propanamide	CC(C(Nc(ccc([N+]([O-])=O)c1)c1Cl)=O)Cl	2.55803e-07	0.968207
4-J18	116.246	70.5629	1.50487	C17H22ClNO2	307.815	N-(adamantan-1-yl)-2-chloro-N-[(furan-2-yl)methyl]acetamide	O=C(CCl)N(Cc1ccco1)C1(CC(C2)C3)CC3CC2C1	2.59561e-07	0.661979
4-J19	117.77	99.7196	69.5552	C16H22ClNO3S	343.869	methyl 6-tert-butyl-2-(2-chloroacetamido)-4,5,6,7-tetrahydro-1-benzothiophene-3-carboxylate	CC(C)(C)C(CC1)Cc2c1c(C(OC)=O)c(NC(CCl)=O)s2	2.01653e-07	0.544943
4-J20	128.823	97.8219	1.34431	C14H18Cl2FN3O2	350.216	2-[4-(2-chloroacetyl)piperazin-1-yl]-N-(4-fluorophenyl)acetamide hydrochloride	O=C(CN(CC1)CCN1C(CCl)=O)Nc(cc1)ccc1F.Cl	9.75318e-07	0.955007
4-J21	93.3778	113.004	14.959	C12H17ClN2OS	272.794	2-chloro-N-(2-{4H,5H,6H,7H,8H-cyclohepta[d][1,3]thiazol-2-yl}ethyl)acetamide	O=C(CCl)NCCc1nc(CCCCC2)c2s1	3.65619e-07	0.971612
4-J22	126.155	115.247	1.69615	C11H15ClN2O3S	290.766	2-chloro-N-{[2-(dimethylsulfamoyl)phenyl]methyl}acetamide	CN(C)S(c1c(CNC(CCl)=O)cccc1)(=O)=O	5.22343e-07	0.987445
4-K03	86.8985	93.1637	0.0353787	C15H14ClNO2	275.73	2-chloro-N-[4-(4-methylphenoxy)phenyl]acetamide	Cc(cc1)ccc1Oc(cc1)ccc1NC(CCl)=O	3.53781e-07	0.917636
4-K04	80.4192	106.103	-0.32288	C19H18ClN3O	339.819	2-chloro-N-[3-(3,5-dimethylphenyl)-1-phenyl-1H-pyrazol-5-yl]acetamide	Cc1cc(-c(cc2NC(CCl)=O)nn2-c2ccccc2)cc(C)c1	3.85284e-07	0.97965
4-K05	92.6155	103.86	0.506413	C12H12ClF3N2O2	308.684	2-chloro-N-methyl-N-({[2-(trifluoromethyl)phenyl]carbamoyl}methyl)acetamide	CN(CC(Nc1c(C(F)(F)F)cccc1)=O)C(CCl)=O	8.38058e-07	0.998091
4-K06	107.861	100.927	-0.0749387	C18H17ClN2OS	344.858	N-benzyl-2-chloro-N-(4,5-dimethyl-1,3-benzothiazol-2-yl)acetamide	Cc(cc1)c(C)c2c1sc(N(Cc1ccccc1)C(CCl)=O)n2	4.15899e-07	0.676242
4-K07	110.91	100.237	0.363874	C12H17ClN2O3S	304.793	2-chloro-N-[4-(diethylsulfamoyl)phenyl]acetamide	CCN(CC)S(c(cc1)ccc1NC(CCl)=O)(=O)=O	1.23063e-06	0.999068
4-K08	110.148	78.499	76.2861	C13H16ClNO3	269.724	propan-2-yl 4-(2-chloropropanamido)benzoate	CC(C)OC(c(cc1)ccc1NC(C(C)Cl)=O)=O	2.59214e-07	0.966111
4-K09	77.7513	84.8825	1.40943	C8H6Cl3NO	238.498	2-chloro-N-(3,5-dichlorophenyl)acetamide	O=C(CCl)Nc1cc(Cl)cc(Cl)c1	9.41119e-07	0.997805
4-K10	112.053	96.6142	85.3815	C12H14ClNO3	255.697	2-chloro-N-(3,4-dihydro-2H-1,5-benzodioxepin-7-yl)propanamide	CC(C(Nc(cc1)cc2c1OCCCO2)=O)Cl	2.07786e-07	0.975658
4-K11	106.717	94.8889	3.97691	C12H16ClNO	225.714	2-chloro-N-(2-methyl-1-phenylpropyl)acetamide	CC(C)C(c1ccccc1)NC(CCl)=O	3.41907e-07	0.994657
4-K12	98.7137	93.5087	91.2664	C10H11ClN2O4	258.658	2-chloro-N-(2-methoxy-4-nitrophenyl)propanamide	CC(C(Nc(ccc([N+]([O-])=O)c1)c1OC)=O)Cl	2.38635e-07	0.967993
4-K13	115.865	95.7516	1.63785	C12H17ClN2O3S	304.793	2-chloro-N-{4-[methyl(propan-2-yl)sulfamoyl]phenyl}acetamide	CC(C)N(C)S(c(cc1)ccc1NC(CCl)=O)(=O)=O	1.16066e-06	0.999541
4-K14	112.816	95.0615	102.209	C11H14ClNO	211.688	2-chloro-N-(2-phenylethyl)propanamide	CC(C(NCCc1ccccc1)=O)Cl	2.08762e-07	0.970905
4-K15	119.295	98.6845	0.750394	C12H12Cl2N2O	271.142	2-chloro-N-(4-chloro-3-methylphenyl)-N-(2-cyanoethyl)acetamide	Cc(cc(cc1)N(CCC#N)C(CCl)=O)c1Cl	6.61211e-07	0.992462
4-K16	97.9514	100.237	0.264752	C15H21ClN2O3S	344.857	2-chloro-N-{4-[(3,5-dimethylpiperidin-1-yl)sulfonyl]phenyl}acetamide	CC(CC(C)C1)CN1S(c(cc1)ccc1NC(CCl)=O)(=O)=O	8.51686e-07	0.992518
4-K17	108.623	97.3043	2.61733	C12H16ClNO	225.714	2-chloro-N-[1-(4-methylphenyl)propyl]acetamide	CCC(c1ccc(C)cc1)NC(CCl)=O	3.91929e-07	0.988364
4-K18	119.295	102.998	0.209593	C13H11ClFNOS	283.749	2-chloro-N-[(4-fluorophenyl)(thiophen-2-yl)methyl]acetamide	O=C(CCl)NC(c1cccs1)c(cc1)ccc1F	5.67005e-07	0.989717
4-K19	108.242	103.343	2.82745	C13H16ClNO2	253.725	2-chloro-N-[cyclopropyl(4-methoxyphenyl)methyl]acetamide	COc1ccc(C(C2CC2)NC(CCl)=O)cc1	4.43353e-07	0.977947
4-K20	3.04907	107.138	-0.220345	C15H13ClN2O2S	320.794	2-chloro-1-[5-(2-hydroxyphenyl)-3-(thiophen-2-yl)-4,5-dihydro-1H-pyrazol-1-yl]ethan-1-one	Oc1c(C(C2)N(C(CCl)=O)N=C2c2cccs2)cccc1	1.8128e-06	0.9987
4-K21	162.744	111.279	1.65068	C11H14ClNOS	243.753	2-chloro-N-{2-[(4-methylphenyl)sulfanyl]ethyl}acetamide	Cc(cc1)ccc1SCCNC(CCl)=O	3.83949e-07	0.926233
4-K22	117.008	112.659	-0.201094	C21H17ClN2O	348.825	2-chloro-1-[3-(naphthalen-2-yl)-5-phenyl-4,5-dihydro-1H-pyrazol-1-yl]ethan-1-one	O=C(CCl)N(C(C1)c2ccccc2)N=C1c1cc2ccccc2cc1	1.9337e-06	0.852258
4-L03	83.0872	116.282	0.450708	C12H15ClN2O2S	286.778	2-chloro-N-methyl-N-({[2-(methylsulfanyl)phenyl]carbamoyl}methyl)acetamide	CN(CC(Nc(cccc1)c1SC)=O)C(CCl)=O	1.0727e-06	0.980824
4-L04	143.306	106.793	-0.0638797	C11H9ClN2OS	252.72	2-chloro-N-(4-phenyl-1,3-thiazol-2-yl)acetamide	O=C(CCl)Nc1nc(-c2ccccc2)cs1	1.14784e-06	0.990683
4-L05	88.8042	109.209	0.0460282	C16H15ClN2O3	318.755	2-(2-chloroacetamido)-N-(4-methoxyphenyl)benzamide	COc(cc1)ccc1NC(c(cccc1)c1NC(CCl)=O)=O	2.47079e-07	0.980777
4-L06	99.8571	100.927	0.530442	C14H19ClN2O3S	330.83	2-chloro-N-[2-methyl-5-(piperidine-1-sulfonyl)phenyl]acetamide	Cc(ccc(S(N1CCCCC1)(=O)=O)c1)c1NC(CCl)=O	6.05065e-07	0.984786
4-L07	107.861	104.55	0.277859	C13H17ClN2O4S	332.803	2-chloro-N-[4-methyl-3-(morpholine-4-sulfonyl)phenyl]acetamide	Cc(ccc(NC(CCl)=O)c1)c1S(N1CCOCC1)(=O)=O	8.81099e-07	0.998553
4-L08	104.05	104.033	1.9176	C8H3ClF5NO	259.56	2-chloro-N-(2,3,4,5,6-pentafluorophenyl)acetamide	O=C(CCl)Nc(c(F)c(c(F)c1F)F)c1F	4.57982e-07	0.988816
4-L09	91.091	88.1604	71.9353	C10H10ClF2NOS	265.707	2-chloro-N-{4-[(difluoromethyl)sulfanyl]phenyl}propanamide	CC(C(Nc(cc1)ccc1SC(F)F)=O)Cl	2.49355e-07	0.971379
4-L10	129.586	94.3714	0.621372	C11H11ClN2O2S	270.735	2-chloro-N-(6-ethoxy-1,3-benzothiazol-2-yl)acetamide	CCOc(cc1)cc2c1nc(NC(CCl)=O)s2	1.44192e-06	0.998934
4-L11	117.77	95.579	0.316907	C16H16ClNO	273.757	2-chloro-N-(1,2-diphenylethyl)acetamide	O=C(CCl)NC(Cc1ccccc1)c1ccccc1	2.66261e-07	0.980838
4-L12	106.717	108.173	1.65314	C11H14ClNO3S2	307.817	2-chloro-N-(1,1-dioxo-1lambda6-thiolan-3-yl)-N-[(thiophen-2-yl)methyl]acetamide	O=C(CCl)N(Cc1cccs1)C(CC1)CS1(=O)=O	1.08204e-06	0.998018
4-L13	108.623	92.8186	81.0896	C9H8Cl3NO	252.525	2-chloro-N-(2,3-dichlorophenyl)propanamide	CC(C(Nc1cccc(Cl)c1Cl)=O)Cl	2.24909e-07	0.962324
4-L14	118.914	102.998	1.20395	C13H12ClNO2	249.693	2-chloro-N-[(furan-2-yl)methyl]-N-phenylacetamide	O=C(CCl)N(Cc1ccco1)c1ccccc1	6.876e-07	0.994415
4-L15	105.193	96.9592	76.5599	C11H14ClNO	211.688	2-chloro-N-(4-ethylphenyl)propanamide	CCc(cc1)ccc1NC(C(C)Cl)=O	2.31094e-07	0.979263
4-L16	109.004	105.24	1.47524	C10H9ClF2N2O2	262.64	2-chloro-N-{[(3,4-difluorophenyl)carbamoyl]methyl}acetamide	O=C(CNC(CCl)=O)Nc(cc1)cc(F)c1F	3.7787e-07	0.988341
4-L17	92.9967	94.1988	81.6385	C9H8Cl3NO	252.525	2-chloro-N-(2,4-dichlorophenyl)propanamide	CC(C(Nc(ccc(Cl)c1)c1Cl)=O)Cl	2.52245e-07	0.968205
4-L18	109.767	111.969	0.522933	C14H18ClNO	251.752	2-chloro-N-cyclohexyl-N-phenylacetamide	O=C(CCl)N(C1CCCCC1)c1ccccc1	6.7463e-07	0.962807
4-L19	128.823	96.4417	1.0423	C14H20ClNO	253.768	N-(4-tert-butyl-2,6-dimethylphenyl)-2-chloroacetamide	CC(C)(C)c(cc1C)cc(C)c1NC(CCl)=O	3.70925e-07	0.962333
4-L20	116.627	86.6077	-0.24178	C13H12ClNOS2	297.824	2-chloro-1-[4-(thiophen-2-yl)-4H,5H,6H,7H-thieno[3,2-c]pyridin-5-yl]ethan-1-one	O=C(CCl)N(CCc1c2ccs1)C2c1cccs1	1.31815e-06	0.97814
4-L21	121.582	110.416	0.62342	C10H9ClF3NO2	267.632	2-chloro-N-{[2-(trifluoromethoxy)phenyl]methyl}acetamide	O=C(CCl)NCc(cccc1)c1OC(F)(F)F	4.45449e-07	0.977948
4-L22	123.869	111.624	0.0650061	C11H7ClF2N2OS	288.701	2-chloro-N-[4-(2,5-difluorophenyl)-1,3-thiazol-2-yl]acetamide	O=C(CCl)Nc1nc(-c(cc(cc2)F)c2F)cs1	5.26681e-07	0.963927
4-M03	94.5212	103.17	0.483475	C14H16ClN3O	277.749	2-chloro-N-(1-phenyl-3-propyl-1H-pyrazol-5-yl)acetamide	CCCc(cc1NC(CCl)=O)nn1-c1ccccc1	8.17082e-07	0.967766
4-M04	101.382	101.445	17.5995	C12H13ClN2OS	268.762	2-chloro-N-[4-(cyanosulfanyl)-2-ethyl-6-methylphenyl]acetamide	CCc(cc(cc1C)SC#N)c1NC(CCl)=O	1.53861e-07	0.667396
4-M05	85.7551	104.033	0.758586	C8H5ClF3NO	223.58	2-chloro-N-(2,3,4-trifluorophenyl)acetamide	O=C(CCl)Nc(ccc(F)c1F)c1F	5.64083e-07	0.989492
4-M06	73.5588	105.068	-0.255297	C19H18ClN3O	339.819	2-chloro-N-[3-(4-ethylphenyl)-1-phenyl-1H-pyrazol-5-yl]acetamide	CCc(cc1)ccc1-c(cc1NC(CCl)=O)nn1-c1ccccc1	5.61813e-07	0.888391
4-M07	110.529	105.931	1.10811	C12H17ClN2O3S	304.793	2-chloro-N-[3-(diethylsulfamoyl)phenyl]acetamide	CCN(CC)S(c1cccc(NC(CCl)=O)c1)(=O)=O	9.45024e-07	0.996546
4-M08	91.4721	98.6845	84.8339	C12H15ClN2O3	270.712	2-chloro-N-(5-acetamido-2-methoxyphenyl)propanamide	CC(C(Nc(cc(cc1)NC(C)=O)c1OC)=O)Cl	2.67519e-07	0.980838
4-M09	97.5703	98.512	1.26648	C10H11ClN2O4	258.658	2-chloro-N-(5-methoxy-2-methyl-4-nitrophenyl)acetamide	Cc(cc(c(OC)c1)[N+]([O-])=O)c1NC(CCl)=O	9.25044e-07	0.988843
4-M10	120.438	97.4768	97.3652	C12H11ClN2O	234.681	2-chloro-N-(quinolin-5-yl)propanamide	CC(C(Nc1cccc2ncccc12)=O)Cl	2.60436e-07	0.944251
4-M11	104.812	99.3746	0.942221	C9H11ClN2O2S	246.714	3-(2-chloroacetyl)-1-[2-(thiophen-2-yl)ethyl]urea	O=C(CCl)NC(NCCc1cccs1)=O	1.14725e-06	0.997039
4-M12	99.0948	94.8889	95.208	C10H12ClNOS	229.726	2-chloro-N-[2-(methylsulfanyl)phenyl]propanamide	CC(C(Nc(cccc1)c1SC)=O)Cl	2.51248e-07	0.960455
4-M13	77.3702	93.6813	59.1575	C9H9ClN2O3	228.632	2-chloro-N-(4-methyl-3-nitrophenyl)acetamide	Cc(ccc(NC(CCl)=O)c1)c1[N+]([O-])=O	6.01215e-07	0.986512
4-M14	83.8495	99.8922	0.148836	C19H18ClN3O	339.819	2-chloro-N-[3-(2,5-dimethylphenyl)-1-phenyl-1H-pyrazol-5-yl]acetamide	Cc1cc(-c(cc2NC(CCl)=O)nn2-c2ccccc2)c(C)cc1	6.53472e-07	0.941813
4-M15	113.578	100.41	1.23549	C12H13ClN2O	236.697	2-chloro-N-(2-cyanoethyl)-N-(4-methylphenyl)acetamide	Cc(cc1)ccc1N(CCC#N)C(CCl)=O	8.03371e-07	0.99744
4-M16	111.291	98.3394	0.723361	C8H7ClFNO	187.599	2-chloro-N-(2-fluorophenyl)acetamide	O=C(CCl)Nc(cccc1)c1F	5.60046e-07	0.992065
4-M17	121.201	98.857	1.05445	C10H9Cl2NO4	278.089	5-chloro-4-(2-chloroacetamido)-2-methoxybenzoic acid	COc(c(C(O)=O)c1)cc(NC(CCl)=O)c1Cl	5.15478e-07	0.9847
4-M18	9.52835	106.966	-0.0405328	C16H14ClNOS	303.807	2-chloro-1-(3-phenyl-3,4-dihydro-2H-1,4-benzothiazin-4-yl)ethan-1-one	O=C(CCl)N1c(cccc2)c2SCC1c1ccccc1	1.10292e-06	0.932812
4-M19	119.676	102.48	1.12886	C12H16ClNO3	257.713	2-chloro-N-[1-(2,5-dimethoxyphenyl)ethyl]acetamide	CC(c(cc(cc1)OC)c1OC)NC(CCl)=O	4.47657e-07	0.978722
4-M20	115.102	100.927	0.00411301	C18H16ClFN2O2	346.783	2-chloro-1-[5-(4-fluorophenyl)-3-(4-methoxyphenyl)-4,5-dihydro-1H-pyrazol-1-yl]ethan-1-one	COc(cc1)ccc1C(CC1c(cc2)ccc2F)=NN1C(CCl)=O	9.08523e-07	0.531169
4-M21	121.582	99.8922	-0.246559	C16H16ClN3O	301.771	N-(1-benzyl-3-cyano-4,5-dimethyl-1H-pyrrol-2-yl)-2-chloroacetamide	Cc1c(C)n(Cc2ccccc2)c(NC(CCl)=O)c1C#N	6.84383e-07	0.971455
4-M22	86.8985	110.071	-0.144706	C15H13ClN2O3	304.728	2-chloro-1-[5-(furan-2-yl)-3-[2-(furan-2-yl)ethenyl]-4,5-dihydro-1H-pyrazol-1-yl]ethan-1-one	O=C(CCl)N(C(C1)c2ccco2)N=C1C=Cc1ccco1	2.34873e-06	0.997277
4-N03	74.7022	132.672	0.427088	C9H6Cl2N2O	229.063	2-chloro-N-(3-chloro-4-cyanophenyl)acetamide	N#Cc(ccc(NC(CCl)=O)c1)c1Cl	1.54237e-06	0.993827
4-N04	77.7513	112.487	50.5908	C11H14ClNO	211.688	2-chloro-N-(3-phenylpropyl)acetamide	O=C(CCl)NCCCc1ccccc1	3.3635e-07	0.933112
4-N05	100.619	110.761	79.7931	C13H14ClF3N2O2	322.711	2-chloro-N-methyl-N-({[2-(trifluoromethyl)phenyl]carbamoyl}methyl)propanamide	CC(C(N(C)CC(Nc1c(C(F)(F)F)cccc1)=O)=O)Cl	1.98877e-07	0.839385
4-N06	111.291	106.793	0.915051	C12H11ClN2O2S	282.746	2-chloro-N-[4-(4-methoxyphenyl)-1,3-thiazol-2-yl]acetamide	COc(cc1)ccc1-c1csc(NC(CCl)=O)n1	1.24647e-06	0.959375
4-N07	3.04907	99.3746	121.635	C14H9Cl2NOS	310.198	2-chloro-1-(2-chloro-10H-phenothiazin-10-yl)ethan-1-one	O=C(CCl)N1c(cc(cc2)Cl)c2Sc2c1cccc2	8.41574e-07	0.969863
4-N08	142.163	102.48	87.058	C9H6ClF3N2O3	282.604	2-chloro-N-[2-nitro-4-(trifluoromethyl)phenyl]acetamide	[O-][N+](c(cc(C(F)(F)F)cc1)c1NC(CCl)=O)=O	7.31172e-07	0.970023
4-N09	91.8533	109.554	0.700424	C9H8ClF2NO2	235.615	2-chloro-N-[2-(difluoromethoxy)phenyl]acetamide	O=C(CCl)Nc(cccc1)c1OC(F)F	4.42319e-07	0.990367
4-N10	105.193	110.244	0.814018	C14H12ClNO	245.704	N-{[1,1'-biphenyl]-4-yl}-2-chloroacetamide	O=C(CCl)Nc(cc1)ccc1-c1ccccc1	9.47886e-07	0.978299
4-N11	99.8571	104.033	18.8898	C12H14ClNO3	255.697	2-chloro-N-[2-(2,3-dihydro-1,4-benzodioxin-6-yl)ethyl]acetamide	O=C(CCl)NCCc(cc1)cc2c1OCCO2	3.53521e-07	0.961663
4-N12	89.9476	106.276	1.2729	C11H14ClNO4	259.686	2-chloro-N-(3,4,5-trimethoxyphenyl)acetamide	COc1cc(NC(CCl)=O)cc(OC)c1OC	9.94829e-07	0.976734
4-N13	91.8533	94.8889	71.7002	C9H7Cl4NO	286.97	2-chloro-N-(2,4,5-trichlorophenyl)propanamide	CC(C(Nc(c(Cl)c1)cc(Cl)c1Cl)=O)Cl	3.19327e-07	0.927471
4-N14	90.7099	102.998	28.5347	C15H20ClNO3	297.777	2-chloro-N-[1-(3,4-dihydro-2H-1,5-benzodioxepin-7-yl)-2-methylpropyl]acetamide	CC(C)C(c(cc1)cc2c1OCCCO2)NC(CCl)=O	4.4222e-07	0.96914
4-N15	97.9514	99.8922	83.2817	C10H8Cl2F3NO	286.078	2-chloro-N-[2-chloro-5-(trifluoromethyl)phenyl]propanamide	CC(C(Nc(cc(C(F)(F)F)cc1)c1Cl)=O)Cl	3.56711e-07	0.776986
4-N16	116.627	111.279	0.598025	C9H8ClF2NO3S	283.68	2-chloro-N-(4-difluoromethanesulfonylphenyl)acetamide	O=C(CCl)Nc(cc1)ccc1S(C(F)F)(=O)=O	1.24563e-06	0.977742
4-N17	134.54	101.445	2.39587	C16H14ClNO2	287.741	2-chloro-N-[2-(4-methylbenzoyl)phenyl]acetamide	Cc(cc1)ccc1C(c(cccc1)c1NC(CCl)=O)=O	3.70925e-07	0.901233
4-N18	117.008	106.276	0.0875338	C15H20ClN3O	293.792	2-chloro-N-(3-cyano-1-cyclohexyl-4,5-dimethyl-1H-pyrrol-2-yl)acetamide	Cc1c(C)n(C2CCCCC2)c(NC(CCl)=O)c1C#N	5.62616e-07	0.963198
4-N19	78.5136	106.103	0.01722	C16H15ClN2O3	318.755	2-chloro-1-[5-(furan-2-yl)-3-(4-methoxyphenyl)-4,5-dihydro-1H-pyrazol-1-yl]ethan-1-one	COc(cc1)ccc1C(CC1c2ccco2)=NN1C(CCl)=O	1.81849e-06	0.963444
4-N20	118.533	104.378	82.0967	C12H10ClF3N2O2	306.668	4-(2-chloropropanoyl)-7-(trifluoromethyl)-1,2,3,4-tetrahydroquinoxalin-2-one	CC(C(N(C1)c(ccc(C(F)(F)F)c2)c2NC1=O)=O)Cl	5.17959e-07	0.992119
4-N21	90.3287	107.138	4.9213	C15H22ClN5O2	339.82	2-chloro-N-{1-[6-(morpholin-4-yl)pyrimidin-4-yl]piperidin-3-yl}acetamide	O=C(CCl)NC(CCC1)CN1c1ncnc(N2CCOCC2)c1	5.22898e-07	0.989276
4-N22	81.1815	109.726	0.90604	C15H14ClNO	259.731	N-(2-benzylphenyl)-2-chloroacetamide	O=C(CCl)Nc1c(Cc2ccccc2)cccc1	5.09818e-07	0.995603
4-O03	84.2306	106.103	0.509007	C9H9ClFNO	201.625	2-chloro-N-(5-fluoro-2-methylphenyl)acetamide	Cc(ccc(F)c1)c1NC(CCl)=O	3.8219e-07	0.96971
4-O04	102.906	103.688	1.62624	C13H17ClN2O5S	348.803	2-chloro-N-[2-methoxy-5-(morpholine-4-sulfonyl)phenyl]acetamide	COc(ccc(S(N1CCOCC1)(=O)=O)c1)c1NC(CCl)=O	8.57974e-07	0.973229
4-O05	89.1853	108.001	102.791	C11H11ClN2O5	286.668	2-chloro-N-(8-nitro-3,4-dihydro-2H-1,5-benzodioxepin-7-yl)acetamide	[O-][N+](c(cc1OCCCOc1c1)c1NC(CCl)=O)=O	2.54473e-07	0.89681
4-O06	79.2758	109.209	115.206	C9H16ClNO	189.682	2-chloro-N-cyclohexylpropanamide	CC(C(NC1CCCCC1)=O)Cl	3.72731e-07	0.945141
4-O07	81.9438	100.582	1.19317	C9H9ClN2O4	244.632	2-chloro-N-(2-methoxy-4-nitrophenyl)acetamide	COc(cc(cc1)[N+]([O-])=O)c1NC(CCl)=O	1.08817e-06	0.983737
4-O08	94.5212	95.579	88.8287	C9H7ClF3NO	237.606	2-chloro-N-(2,3,4-trifluorophenyl)propanamide	CC(C(Nc(ccc(F)c1F)c1F)=O)Cl	1.45764e-07	0.720621
4-O09	100.619	91.611	1.09978	C9H6ClN3O3	239.615	2-chloro-N-(2-cyano-4-nitrophenyl)acetamide	N#Cc(cc(cc1)[N+]([O-])=O)c1NC(CCl)=O	9.61459e-07	0.986205
4-O10	107.099	86.9528	85.0859	C13H18ClNO	239.741	N-[2-(butan-2-yl)phenyl]-2-chloropropanamide	CCC(C)c(cccc1)c1NC(C(C)Cl)=O	3.14e-07	0.986643
4-O11	107.48	102.998	1.4721	C15H18ClN3O	291.776	N-[(1-benzyl-3,5-dimethyl-1H-pyrazol-4-yl)methyl]-2-chloroacetamide	Cc1c(CNC(CCl)=O)c(C)nn1Cc1ccccc1	4.66445e-07	0.961153
4-O12	97.9514	96.4417	7.11044	C10H11Cl2NO	232.106	2-chloro-N-[2-(4-chlorophenyl)ethyl]acetamide	O=C(CCl)NCCc(cc1)ccc1Cl	4.4118e-07	0.938209
4-O13	116.246	72.9782	0.318272	C14H11Cl2NOS	312.214	2-chloro-N-{2-[(4-chlorophenyl)sulfanyl]phenyl}acetamide	O=C(CCl)Nc(cccc1)c1Sc(cc1)ccc1Cl	4.22789e-07	0.877498
4-O14	88.0419	93.3362	0.576453	C15H22ClNO	267.794	2-chloro-N-{2-methyl-1-[4-(propan-2-yl)phenyl]propyl}acetamide	CC(C)C(c1ccc(C(C)C)cc1)NC(CCl)=O	4.6342e-07	0.974569
4-O15	72.7966	102.998	57.0092	C11H14ClNO3S	275.752	ethyl 2-(2-chloroacetamido)-4,5-dimethylthiophene-3-carboxylate	CCOC(c1c(NC(CCl)=O)sc(C)c1C)=O	2.00683e-07	0.863655
4-O16	99.4759	98.512	1.16094	C8H4Cl5NO	307.389	2-chloro-N-(2,3,5,6-tetrachlorophenyl)acetamide	O=C(CCl)Nc(c(Cl)c(cc1Cl)Cl)c1Cl	3.01206e-07	0.90966
4-O17	92.2344	104.205	-0.113304	C16H15ClN2O3	318.755	4-(2-chloroacetamido)-N-(2-methoxyphenyl)benzamide	COc(cccc1)c1NC(c(cc1)ccc1NC(CCl)=O)=O	6.89303e-07	0.976856
4-O18	105.193	111.624	0.0129876	C13H11ClN2OS2	310.822	1-[3,5-bis(thiophen-2-yl)-4,5-dihydro-1H-pyrazol-1-yl]-2-chloroethan-1-one	O=C(CCl)N(C(C1)c2cccs2)N=C1c1cccs1	1.89452e-06	0.980133
4-O19	89.9476	104.55	0.976491	C13H16ClNO	237.725	2-chloro-N-[(1-phenylcyclobutyl)methyl]acetamide	O=C(CCl)NCC1(CCC1)c1ccccc1	4.0907e-07	0.935946
4-O20	137.589	108.346	0.50218	C15H12ClFN2OS	322.785	2-chloro-1-[5-(4-fluorophenyl)-3-(thiophen-2-yl)-4,5-dihydro-1H-pyrazol-1-yl]ethan-1-one	O=C(CCl)N(C(C1)c(cc2)ccc2F)N=C1c1cccs1	2.00899e-06	0.99322
4-O21	115.484	91.7835	0.102143	C16H15ClFN3O	319.761	2-chloro-N-{3-cyano-1-[(4-fluorophenyl)methyl]-4,5-dimethyl-1H-pyrrol-2-yl}acetamide	Cc1c(C)n(Cc(cc2)ccc2F)c(NC(CCl)=O)c1C#N	3.72691e-07	0.936341
4-O22	88.0419	109.036	-0.0956915	C16H15ClN2OS	318.821	2-chloro-1-[3-(4-methylphenyl)-5-(thiophen-2-yl)-4,5-dihydro-1H-pyrazol-1-yl]ethan-1-one	Cc(cc1)ccc1C(CC1c2cccs2)=NN1C(CCl)=O	1.24587e-06	0.986138
4-P03	94.1401	124.218	0.338069	C10H12ClNO	197.661	2-chloro-N-(4-ethylphenyl)acetamide	CCc(cc1)ccc1NC(CCl)=O	5.13922e-07	0.99518
4-P04	95.2835	124.391	0.712302	C9H9ClN2O2	212.633	4-(2-chloroacetamido)benzamide	NC(c(cc1)ccc1NC(CCl)=O)=O	8.23291e-07	0.995991
4-P05	90.7099	120.078	81.029	C14H19ClN2O2	282.766	2-chloro-N-{[(2-ethylphenyl)carbamoyl]methyl}-N-methylpropanamide	CCc(cccc1)c1NC(CN(C)C(C(C)Cl)=O)=O	2.27426e-07	0.908995
4-P06	85.374	92.8186	62.6688	C5H4ClN3O3S	221.622	2-chloro-N-(5-nitro-1,3-thiazol-2-yl)acetamide	[O-][N+](c1cnc(NC(CCl)=O)s1)=O	1.64621e-06	0.881131
4-P07	107.099	93.5087	-0.245467	C12H10Cl2N2OS	301.192	2-chloro-N-{5-[(2-chlorophenyl)methyl]-1,3-thiazol-2-yl}acetamide	O=C(CCl)Nc1ncc(Cc(cccc2)c2Cl)s1	3.77732e-07	0.948574
4-P08	119.295	121.458	0.715442	C12H15ClN2O4S	318.776	2-chloro-N-[3-(morpholine-4-sulfonyl)phenyl]acetamide	O=C(CCl)Nc1cc(S(N2CCOCC2)(=O)=O)ccc1	1.12319e-06	0.999225
4-P09	98.7137	107.138	69.5717	C14H21ClN2O3S	332.846	2-chloro-N-[3-(diethylsulfamoyl)-4-methylphenyl]propanamide	CCN(CC)S(c1c(C)ccc(NC(C(C)Cl)=O)c1)(=O)=O	3.77753e-07	0.997118
4-P10	99.4759	116.8	65.4411	C15H17ClN4O3	336.774	N-(6-amino-1-benzyl-2,4-dioxo-1,2,3,4-tetrahydropyrimidin-5-yl)-2-chloro-N-ethylacetamide	CCN(C(CCl)=O)C(C(N1)=O)=C(N)N(Cc2ccccc2)C1=O	2.46541e-07	0.941304
4-P11	104.812	115.247	68.3667	C8H10ClNOS	203.689	2-chloro-N-[(thiophen-2-yl)methyl]propanamide	CC(C(NCc1cccs1)=O)Cl	3.72621e-07	0.979271
4-P12	97.1891	116.972	0.87928	C9H11ClN2O3S	262.713	2-chloro-N-[(4-sulfamoylphenyl)methyl]acetamide	NS(c1ccc(CNC(CCl)=O)cc1)(=O)=O	5.38048e-07	0.987853
4-P13	1.90567	87.6429	3.87683	C8H7ClN2O3S	246.671	2-chloro-N-[(4-nitrophenyl)sulfanyl]acetamide	[O-][N+](c(cc1)ccc1SNC(CCl)=O)=O	1.41486e-07	0.0406396
4-P14	134.159	110.589	-0.166824	C13H16Cl2N2O3S	351.249	2-chloro-N-[4-chloro-3-(piperidine-1-sulfonyl)phenyl]acetamide	O=C(CCl)Nc(cc1)cc(S(N2CCCCC2)(=O)=O)c1Cl	1.42444e-06	0.998523
4-P15	109.004	118.352	0.586557	C14H19ClN2O4S	346.83	2-chloro-1-[4-(4-ethoxybenzenesulfonyl)piperazin-1-yl]ethan-1-one	CCOc(cc1)ccc1S(N(CC1)CCN1C(CCl)=O)(=O)=O	1.55927e-06	0.9968
4-P16	96.0457	121.63	108.801	C11H14ClNO	211.688	2-chloro-N-ethyl-N-phenylpropanamide	CCN(C(C(C)Cl)=O)c1ccccc1	2.64665e-07	0.801816
4-P17	109.767	111.969	0.71394	C9H9ClN2O4	244.632	2-chloro-N-(2-methoxy-5-nitrophenyl)acetamide	COc(ccc([N+]([O-])=O)c1)c1NC(CCl)=O	7.88483e-07	0.996374
4-P18	106.336	110.934	0.482246	C14H19Cl2FN2O2	337.217	2-chloro-1-{4-[(3-fluoro-4-methoxyphenyl)methyl]piperazin-1-yl}ethan-1-one hydrochloride	COc(ccc(CN(CC1)CCN1C(CCl)=O)c1)c1F.Cl	1.24103e-06	0.99883
4-P19	90.7099	96.6142	0.140235	C14H12ClNO2	261.704	2-chloro-N-(3-phenoxyphenyl)acetamide	O=C(CCl)Nc1cc(Oc2ccccc2)ccc1	9.5861e-07	0.998652
4-P20	92.2344	108.001	105.703	C12H16ClN3O5S	349.791	N-(2-chloroacetyl)-1-methyl-4-(morpholine-4-sulfonyl)-1H-pyrrole-2-carboxamide	Cn1c(C(NC(CCl)=O)=O)cc(S(N2CCOCC2)(=O)=O)c1	1.76177e-06	0.984365
4-P21	107.861	111.796	73.2288	C10H12ClNO4S	277.725	2-chloro-N-[4-(ethanesulfonyl)-2-hydroxyphenyl]acetamide	CCS(c(cc1)cc(O)c1NC(CCl)=O)(=O)=O	5.41707e-07	0.995402
4-P22	106.717	115.247	0.348172	C14H18ClNO3	283.751	2-chloro-1-[2-(2,4-dimethoxyphenyl)pyrrolidin-1-yl]ethan-1-one	COc1cc(OC)c(C(CCC2)N2C(CCl)=O)cc1	1.02466e-06	0.998547
5-A03	86.7031	110.119	0.139212	C12H15ClN2O3	270.712	2-chloro-N-{[(3-methoxyphenyl)carbamoyl]methyl}-N-methylacetamide	CN(CC(Nc1cc(OC)ccc1)=O)C(CCl)=O	NT	NT
5-A04	114.026	108.438	107.017	C9H13ClN4O	228.679	2-chloro-1-{2-methyl-5H,6H,7H,8H-[1,2,4]triazolo[1,5-a]pyrazin-7-yl}propan-1-one	CC(C(N1Cc2nc(C)nn2CC1)=O)Cl	NT	NT
5-A05	77.9599	109.446	-0.0334564	C16H21ClN2OS	324.869	2-chloro-N-[3-cyano-6-(2-methylbutan-2-yl)-4,5,6,7-tetrahydro-1-benzothiophen-2-yl]acetamide	CCC(C)(C)C(CC1)Cc2c1c(C#N)c(NC(CCl)=O)s2	NT	NT
5-A06	90.7104	99.8634	0.304226	C11H20ClNO	217.736	2-chloro-N-(2-cyclohexylethyl)-N-methylacetamide	CN(CCC1CCCCC1)C(CCl)=O	NT	NT
5-A07	96.9035	104.403	55.4964	C11H15ClN2O3S	290.766	2-chloro-N-[3-(dimethylsulfamoyl)phenyl]propanamide	CC(C(Nc1cc(S(N(C)C)(=O)=O)ccc1)=O)Cl	NT	NT
5-A08	113.297	104.403	0.522118	C9H12ClF3N2O2	272.652	1-[4-(2-chloroacetyl)piperazin-1-yl]-3,3,3-trifluoropropan-1-one	O=C(CC(F)(F)F)N(CC1)CCN1C(CCl)=O	NT	NT
5-A09	88.5246	106.252	0.821949	C13H15ClN2O2	266.723	2-chloro-N-[(5-oxo-1-phenylpyrrolidin-3-yl)methyl]acetamide	O=C(CCl)NCC(CC1=O)CN1c1ccccc1	NT	NT
5-A10	92.5319	104.907	1.54693	C11H18ClN3O	243.733	2-chloro-N-[(1-ethyl-3,5-dimethyl-1H-pyrazol-4-yl)methyl]-N-methylacetamide	CCn1nc(C)c(CN(C)C(CCl)=O)c1C	NT	NT
5-A11	92.8962	100.872	0.509784	C14H17ClFNO2	285.742	2-chloro-N-[4-(3-fluorophenyl)-4-hydroxycyclohexyl]acetamide	OC(CC1)(CCC1NC(CCl)=O)c1cc(F)ccc1	NT	NT
5-A12	106.74	93.8111	0.322514	C14H17ClN4O	292.764	2-chloro-N-(2-methylpropyl)-N-[1-(pyridin-2-yl)-1H-pyrazol-4-yl]acetamide	CC(C)CN(C(CCl)=O)c1cn(-c2ncccc2)nc1	NT	NT
5-A13	104.189	104.907	0.212221	C13H17ClN2O2	268.739	2-chloro-N-{[(2,6-dimethylphenyl)carbamoyl]methyl}-N-methylacetamide	Cc1cccc(C)c1NC(CN(C)C(CCl)=O)=O	NT	NT
5-A14	100.546	105.243	0.466546	C16H26ClN3O	311.85	2-chloro-N-(2-methylcyclohexyl)-N-[(1,3,5-trimethyl-1H-pyrazol-4-yl)methyl]acetamide	CC(CCCC1)C1N(Cc1c(C)n(C)nc1C)C(CCl)=O	NT	NT
5-A15	98.725	102.721	-0.116814	C14H20Cl2N2O2	319.227	2-chloro-1-{4-[(4-methoxyphenyl)methyl]piperazin-1-yl}ethan-1-one hydrochloride	COc1ccc(CN(CC2)CCN2C(CCl)=O)cc1.Cl	NT	NT
5-A16	100.182	107.261	0.784098	C13H22ClN5O	299.8	2-chloro-N-cyclooctyl-N-[(2-methyl-2H-1,2,3,4-tetrazol-5-yl)methyl]acetamide	Cn1nnc(CN(C2CCCCCCC2)C(CCl)=O)n1	NT	NT
5-A17	97.9964	96.3329	122.719	C16H16ClNO	273.757	N-(1-{[1,1'-biphenyl]-4-yl}ethyl)-2-chloroacetamide	CC(c(cc1)ccc1-c1ccccc1)NC(CCl)=O	NT	NT
5-A18	99.8179	104.066	0.915939	C13H14ClFN2O2	284.714	2-chloro-N-[1-(2-fluorophenyl)-2-oxopyrrolidin-3-yl]-N-methylacetamide	CN(C(CCN1c(cccc2)c2F)C1=O)C(CCl)=O	NT	NT
5-A19	99.4536	104.739	76.1514	C10H11ClFNO	215.652	2-chloro-N-[(4-fluorophenyl)methyl]propanamide	CC(C(NCc(cc1)ccc1F)=O)Cl	NT	NT
5-A20	152.641	106.756	0.49901	C13H13ClN2O	248.708	2-chloro-1-{1H,2H,3H,4H-pyrazino[1,2-a]indol-2-yl}ethan-1-one	O=C(CCl)N1Cc2cc(cccc3)c3n2CC1	NT	NT
5-A21	92.5319	85.0688	85.783	C16H16ClNO	273.757	2-chloro-N-(diphenylmethyl)propanamide	CC(C(NC(c1ccccc1)c1ccccc1)=O)Cl	NT	NT
5-A22	108.561	108.101	2.83996	C11H15ClN4O2	270.715	4-(2-chloroacetamido)-N-cyclobutyl-1-methyl-1H-pyrazole-3-carboxamide	Cn1nc(C(NC2CCC2)=O)c(NC(CCl)=O)c1	NT	NT
5-B03	90.3461	107.429	0.687557	C10H13ClN2O	212.676	2-chloro-1-[(4S)-4-methyl-1H,2H,3H,4H-pyrrolo[1,2-a]pyrazin-2-yl]ethan-1-one	C[C@@H](CN(C1)C(CCl)=O)n2c1ccc2	NT	NT
5-B04	82.3315	98.0141	1.6215	C9H6Cl2F3NO	272.051	2-chloro-N-[2-chloro-6-(trifluoromethyl)phenyl]acetamide	O=C(CCl)Nc(c(C(F)(F)F)ccc1)c1Cl	NT	NT
5-B05	84.153	100.536	0.696913	C8H13ClN2O2	204.654	2-chloro-N-methyl-N-{[(2S)-5-oxopyrrolidin-2-yl]methyl}acetamide	CN(C[C@H](CC1)NC1=O)C(CCl)=O	NT	NT
5-B06	77.9599	97.1735	0.0460734	C10H12ClNOS	229.726	2-chloro-N-(prop-2-en-1-yl)-N-[(thiophen-2-yl)methyl]acetamide	C=CCN(Cc1cccs1)C(CCl)=O	NT	NT
5-B07	111.84	100.2	1.23916	C12H18ClN3O3	287.743	2-chloro-1-{2-[5-(methoxymethyl)-1,2,4-oxadiazol-3-yl]azepan-1-yl}ethan-1-one	COCc1nc(C(CCCCC2)N2C(CCl)=O)no1	NT	NT
5-B08	124.226	103.058	0.155515	C14H14ClNO	247.72	2-chloro-N-ethyl-N-(naphthalen-1-yl)acetamide	CCN(C(CCl)=O)c1cccc2ccccc12	NT	NT
5-B09	118.761	92.298	96.6325	C8H10ClNO2	187.624	2-chloro-N-[(furan-2-yl)methyl]propanamide	CC(C(NCc1ccco1)=O)Cl	NT	NT
5-B10	87.0674	95.8285	77.2591	C10H9ClN2O	208.644	2-chloro-N-(3-cyanophenyl)propanamide	CC(C(Nc1cc(C#N)ccc1)=O)Cl	NT	NT
5-B11	105.647	90.6168	1.49122	C9H13ClN2O2	216.665	2-chloro-N-[(3-ethyl-1,2-oxazol-4-yl)methyl]-N-methylacetamide	CCc1nocc1CN(C)C(CCl)=O	NT	NT
5-B12	100.911	89.6081	77.6766	C10H10ClNO3	227.644	methyl 2-(2-chloroacetamido)benzoate	COC(c(cccc1)c1NC(CCl)=O)=O	NT	NT
5-B13	101.639	62.2045	94.8461	C15H20Cl2N2O	315.238	2-chloro-1-{4-[(4-chloro-2-methylphenyl)methyl]piperazin-1-yl}propan-1-one	CC(C(N1CCN(Cc(cc2)c(C)cc2Cl)CC1)=O)Cl	NT	NT
5-B14	91.0747	98.0141	73.0583	C7H8Cl2N2O	207.057	2-chloro-N-(pyridin-2-yl)acetamide hydrochloride	O=C(CCl)Nc1ncccc1.Cl	NT	NT
5-B15	80.1457	78.5121	0.638223	C13H18ClNO2	255.74	2-chloro-N-cyclohexyl-N-[(furan-3-yl)methyl]acetamide	O=C(CCl)N(Cc1cocc1)C1CCCCC1	NT	NT
5-B16	90.7104	98.3503	122.658	C8H5Cl4NO	272.943	2-chloro-N-(2,4,6-trichlorophenyl)acetamide	O=C(CCl)Nc(c(Cl)cc(Cl)c1)c1Cl	NT	NT
5-B17	92.5319	85.0688	134.292	C15H15Cl2N3O2	340.204	2-chloro-N-{[5-(2-chlorophenyl)-1,3,4-oxadiazol-2-yl]methyl}-N-cyclopropylpropanamide	CC(C(N(Cc1nnc(-c(cccc2)c2Cl)o1)C1CC1)=O)Cl	NT	NT
5-B18	111.111	74.141	118.816	C15H15ClN2OS	306.81	2-chloro-N-{3-[(pyridin-2-ylsulfanyl)methyl]phenyl}propanamide	CC(C(Nc1cc(CSc2ncccc2)ccc1)=O)Cl	NT	NT
5-B19	99.8179	94.3154	112.213	C14H17ClN2O2	280.75	2-chloro-N-(5-methyl-2-oxo-1-phenylpyrrolidin-3-yl)propanamide	CC(C(NC(CC(C)N1c2ccccc2)C1=O)=O)Cl	NT	NT
5-B20	104.918	96.8372	59.9544	C13H15ClN2OS	282.789	2-chloro-N-{3-cyano-4H,5H,6H,7H,8H-cyclohepta[b]thiophen-2-yl}propanamide	CC(C(Nc(sc1c2CCCCC1)c2C#N)=O)Cl	NT	NT
5-B21	97.6321	71.7873	122.054	C17H25ClN2O	308.846	1-(4-benzyl-2,6-dimethyl-1,4-diazepan-1-yl)-2-chloropropan-1-one	CC(C(N1C(C)CN(Cc2ccccc2)CC(C)C1)=O)Cl	NT	NT
5-B22	96.9035	108.774	66.8788	C11H15ClN2O2	242.702	2-chloro-N-[(5-cyclopropyl-1,3-oxazol-2-yl)methyl]-N-methylpropanamide	CC(C(N(C)Cc1ncc(C2CC2)o1)=O)Cl	NT	NT
5-C03	83.4244	115.499	1.62263	C11H12ClFN2O2	258.677	3-[2-chloro-N-(4-fluorophenyl)acetamido]propanamide	NC(CCN(C(CCl)=O)c(cc1)ccc1F)=O	NT	NT
5-C04	95.4463	104.571	116.553	C12H18ClFN4O	288.749	2-chloro-N-{[(2S,4S)-4-fluoro-1-[(1-methyl-1H-pyrazol-5-yl)methyl]pyrrolidin-2-yl]methyl}acetamide	Cn1nccc1CN(C1)[C@H](CNC(CCl)=O)C[C@@H]1F	NT	NT
5-C05	100.182	97.5097	0.73122	C10H11Cl2NO3	264.105	2-chloro-N-(4-chloro-2,5-dimethoxyphenyl)acetamide	COc(c(NC(CCl)=O)c1)cc(Cl)c1OC	NT	NT
5-C06	115.118	101.208	0.946135	C13H16ClN3O2	281.738	(2S)-1-(2-chloroacetyl)-N-(6-methylpyridin-2-yl)pyrrolidine-2-carboxamide	Cc1cccc(NC([C@H](CCC2)N2C(CCl)=O)=O)n1	NT	NT
5-C07	98.3607	100.536	1.83117	C10H14ClF3N2O2	286.679	2-chloro-N-{[1-(2,2,2-trifluoroacetyl)piperidin-2-yl]methyl}acetamide	O=C(CCl)NCC(CCCC1)N1C(C(F)(F)F)=O	NT	NT
5-C08	111.84	101.04	1.17551	C10H14ClN3O2	243.69	2-chloro-1-[2-(5-ethyl-1,2,4-oxadiazol-3-yl)pyrrolidin-1-yl]ethan-1-one	CCc1nc(C(CCC2)N2C(CCl)=O)no1	NT	NT
5-C09	129.69	95.9966	1.13128	C16H19ClN2O4	338.786	2-chloro-N-[1-(2,3-dihydro-1,4-benzodioxine-2-carbonyl)piperidin-4-yl]acetamide	O=C(CCl)NC(CC1)CCN1C(C1Oc(cccc2)c2OC1)=O	NT	NT
5-C10	124.59	93.1386	114.18	C10H11ClN2O3	242.659	3-(2-chloroacetamido)-4-hydroxy-N-methylbenzamide	CNC(c(cc1)cc(NC(CCl)=O)c1O)=O	NT	NT
5-C11	101.639	85.9094	-0.025234	C13H14Cl2N2O2	301.168	6-chloro-4-(2-chloroacetyl)-3-(propan-2-yl)-1,2,3,4-tetrahydroquinoxalin-2-one	CC(C)C1N(C(CCl)=O)c(cc(cc2)Cl)c2NC1=O	NT	NT
5-C12	105.282	101.376	0.60023	C12H13ClN2OS2	300.827	2-chloro-N-(3-methyl-1,2-thiazol-4-yl)-N-[(5-methylthiophen-3-yl)methyl]acetamide	Cc1cc(CN(C(CCl)=O)c2csnc2C)cs1	NT	NT
5-C13	104.918	93.8111	0.823367	C10H6ClF6NO	305.604	N-[3,5-bis(trifluoromethyl)phenyl]-2-chloroacetamide	O=C(CCl)Nc1cc(C(F)(F)F)cc(C(F)(F)F)c1	NT	NT
5-C14	89.6175	92.9705	0.46924	C15H22ClN3O	295.808	2-chloro-N-[(cyclohex-3-en-1-yl)methyl]-N-[(1,5-dimethyl-1H-pyrazol-4-yl)methyl]acetamide	Cc1c(CN(CC2CC=CCC2)C(CCl)=O)cnn1C	NT	NT
5-C15	119.854	99.5272	-0.139638	C10H15Cl2N3OS	296.217	2-chloro-N-{4-[(pyrrolidin-1-yl)methyl]-1,3-thiazol-2-yl}acetamide hydrochloride	O=C(CCl)Nc1nc(CN2CCCC2)cs1.Cl	NT	NT
5-C16	105.282	89.1037	0.814719	C13H17ClF3N3O	323.742	2-chloro-N-cyclopentyl-N-{[1-methyl-3-(trifluoromethyl)-1H-pyrazol-5-yl]methyl}acetamide	Cn1nc(C(F)(F)F)cc1CN(C1CCCC1)C(CCl)=O	NT	NT
5-C17	104.918	85.5732	58.0026	C17H17ClN2O3	332.781	4-(2-chloropropanamido)-N-(2-methoxyphenyl)benzamide	CC(C(Nc(cc1)ccc1C(Nc(cccc1)c1OC)=O)=O)Cl	NT	NT
5-C18	117.668	99.359	8.38947	C10H14ClF2NO	237.674	2-chloro-N-({7,7-difluorobicyclo[4.1.0]heptan-1-yl}methyl)acetamide	O=C(CCl)NCC1(C2CCCC1)C2(F)F	NT	NT
5-C19	116.94	86.9181	68.8376	C12H14ClNO	223.699	2-chloro-N-(2,3-dihydro-1H-inden-5-yl)propanamide	CC(C(Nc1cc(CCC2)c2cc1)=O)Cl	NT	NT
5-C20	98.3607	102.553	58.2332	C13H16ClNO3	269.724	2-chloro-N-[1-(hydroxymethyl)-4-methoxy-2,3-dihydro-1H-inden-1-yl]acetamide	COc1cccc2c1CCC2(CO)NC(CCl)=O	NT	NT
5-C21	96.9035	107.429	85.392	C8H9ClN2O2S	232.687	2-(2-chloropropanamido)thiophene-3-carboxamide	CC(C(Nc(scc1)c1C(N)=O)=O)Cl	NT	NT
5-C22	98.3607	111.968	1.43593	C15H20ClN3O2	309.791	2-chloro-N-{3-[2-(4-methylpiperazin-1-yl)-2-oxoethyl]phenyl}acetamide	CN(CC1)CCN1C(Cc1cccc(NC(CCl)=O)c1)=O	NT	NT
5-D03	73.224	109.446	2.35499	C12H16ClN5O2	297.741	2-chloro-1-[4-(1-cyclopropyl-1H-1,2,3-triazole-4-carbonyl)piperazin-1-yl]ethan-1-one	O=C(CCl)N(CC1)CCN1C(c1cn(C2CC2)nn1)=O	NT	NT
5-D04	162.477	91.6255	90.9235	C15H20ClNO3S	329.842	ethyl 2-(2-chloropropanamido)-6-methyl-4,5,6,7-tetrahydro-1-benzothiophene-3-carboxylate	CCOC(c1c(NC(C(C)Cl)=O)sc2c1CCC(C)C2)=O	NT	NT
5-D05	87.796	103.058	0.85172	C16H17ClN2O3	320.771	N-[1-(2-chloroacetyl)piperidin-3-yl]-1-benzofuran-2-carboxamide	O=C(CCl)N(CCC1)CC1NC(c1cc(cccc2)c2o1)=O	NT	NT
5-D06	107.104	94.6517	102.218	C10H12ClNO	197.661	2-chloro-N-methyl-N-phenylpropanamide	CC(C(N(C)c1ccccc1)=O)Cl	NT	NT
5-D07	88.5246	101.545	0.85739	C17H20ClN3O	317.813	2-chloro-N-[(4-cyclopropyl-1-methyl-1H-pyrazol-5-yl)methyl]-N-(3-methylphenyl)acetamide	Cc1cccc(N(Cc2c(C3CC3)cnn2C)C(CCl)=O)c1	NT	NT
5-D08	103.097	90.4487	84.1437	C12H13ClN2O4	284.696	3-(2-chloropropanoyl)-1-(2,3-dihydro-1,4-benzodioxin-6-yl)urea	CC(C(NC(Nc(cc1)cc2c1OCCO2)=O)=O)Cl	NT	NT
5-D09	109.29	96.501	1.38291	C12H15ClFNO2	259.704	2-chloro-N-ethyl-N-[(3-fluoro-4-methoxyphenyl)methyl]acetamide	CCN(Cc(cc1)cc(F)c1OC)C(CCl)=O	NT	NT
5-D10	66.6667	75.8222	45.5131	C15H9ClN2O4	316.696	2-chloro-N-[4'-cyano-2'-(furan-2-yl)-[2,3'-bifuran]-5'-yl]acetamide	N#Cc1c(NC(CCl)=O)oc(-c2ccco2)c1-c1ccco1	NT	NT
5-D11	111.111	95.9966	0.918491	C10H18ClNO	203.709	2-chloro-N-cyclohexyl-N-ethylacetamide	CCN(C1CCCCC1)C(CCl)=O	NT	NT
5-D12	107.104	91.9618	104.159	C12H16ClNO2	241.714	2-chloro-N-[2-(4-methoxyphenyl)ethyl]propanamide	CC(C(NCCc(cc1)ccc1OC)=O)Cl	NT	NT
5-D13	98.3607	95.6604	98.4418	C11H17ClN4O	256.732	2-chloro-N-(2-{4H,5H,6H,7H-pyrazolo[1,5-a]pyrazin-5-yl}ethyl)propanamide	CC(C(NCCN1Cc2ccnn2CC1)=O)Cl	NT	NT
5-D14	116.94	92.298	1.1911	C9H16ClNO	189.682	2-chloro-N-cyclopropyl-N-(2-methylpropyl)acetamide	CC(C)CN(C1CC1)C(CCl)=O	NT	NT
5-D15	126.412	93.643	0.109442	C13H14ClN3O	263.723	2-chloro-N-methyl-N-[(5-phenyl-1H-pyrazol-3-yl)methyl]acetamide	CN(Cc1n[nH]c(-c2ccccc2)c1)C(CCl)=O	NT	NT
5-D16	95.082	80.0252	0.376809	C11H13Cl2NO2	262.132	2-chloro-N-[2-(4-chlorophenoxy)ethyl]-N-methylacetamide	CN(CCOc(cc1)ccc1Cl)C(CCl)=O	NT	NT
5-D17	114.754	91.4574	90.8781	C14H18ClNO2	267.751	2-chloro-1-(7-methoxy-2,3,4,5-tetrahydro-1H-2-benzazepin-2-yl)propan-1-one	CC(C(N(CCC1)Cc(cc2)c1cc2OC)=O)Cl	NT	NT
5-D18	71.7668	71.1148	0.31174	C9H7ClN2OS2	258.748	2-chloro-N-[4-(thiophen-2-yl)-1,3-thiazol-2-yl]acetamide	O=C(CCl)Nc1nc(-c2cccs2)cs1	NT	NT
5-D19	126.412	97.5097	92.4986	C13H14ClN3O3	295.722	2-chloro-N-[4-(2,6-dioxo-1,3-diazinan-4-yl)phenyl]propanamide	CC(C(Nc1ccc(C(CC(N2)=O)NC2=O)cc1)=O)Cl	NT	NT
5-D20	100.546	100.368	1.24781	C10H11ClN2O2	226.66	2-chloro-N-(2-cyanoethyl)-N-[(furan-2-yl)methyl]acetamide	N#CCCN(Cc1ccco1)C(CCl)=O	NT	NT
5-D21	95.082	81.7064	112.725	C18H17ClFN3O	345.798	2-chloro-N-{[2-(4-fluorophenyl)-6-methylimidazo[1,2-a]pyridin-3-yl]methyl}propanamide	CC(C(NCc1c(-c(cc2)ccc2F)nc2n1cc(C)cc2)=O)Cl	NT	NT
5-D22	99.0893	107.429	77.7692	C14H19ClN2O4S	346.83	2-chloro-N-[4-methyl-3-(morpholine-4-sulfonyl)phenyl]propanamide	CC(C(Nc1cc(S(N2CCOCC2)(=O)=O)c(C)cc1)=O)Cl	NT	NT
5-E03	100.911	101.713	-0.14942	C15H21ClN2O3S	344.857	2-chloro-N-{4-[cyclohexyl(methyl)sulfamoyl]phenyl}acetamide	CN(C1CCCCC1)S(c(cc1)ccc1NC(CCl)=O)(=O)=O	NT	NT
5-E04	113.661	98.8547	29.2733	C13H14ClN3O2	279.722	2-chloro-N-[2-(3-methyl-1,2,4-oxadiazol-5-yl)-1-phenylethyl]acetamide	Cc1noc(CC(c2ccccc2)NC(CCl)=O)n1	NT	NT
5-E05	131.148	70.4424	0.150837	C20H26ClNO2	347.879	N-(adamantan-1-yl)-2-chloro-N-[(3-methoxyphenyl)methyl]acetamide	COc1cccc(CN(C2(CC(C3)C4)CC4CC3C2)C(CCl)=O)c1	NT	NT
5-E06	95.4463	100.2	1.94373	C14H21ClN2O	268.782	2-chloro-N-{[4-(dimethylamino)phenyl]methyl}-N-(propan-2-yl)acetamide	CC(C)N(Cc(cc1)ccc1N(C)C)C(CCl)=O	NT	NT
5-E07	90.7104	95.6604	0.32379	C12H15ClN2O3S	302.777	N-[1-(2-chloroacetyl)azetidin-3-yl]-4-methylbenzene-1-sulfonamide	Cc(cc1)ccc1S(NC(C1)CN1C(CCl)=O)(=O)=O	NT	NT
5-E08	93.6248	98.5184	28.0391	C10H15ClN4O	242.705	2-chloro-1-{2-[(1H-1,2,3-triazol-1-yl)methyl]piperidin-1-yl}ethan-1-one	O=C(CCl)N1C(Cn2nncc2)CCCC1	NT	NT
5-E09	113.661	100.2	0.77701	C13H12ClF3N2O2	320.695	2-chloro-N-{5-oxo-1-[3-(trifluoromethyl)phenyl]pyrrolidin-3-yl}acetamide	O=C(CCl)NC(CC1=O)CN1c1cc(C(F)(F)F)ccc1	NT	NT
5-E10	111.111	96.8372	1.06607	C14H14ClN3O3	307.732	2-chloro-1-[3-(5-phenyl-1,2,4-oxadiazol-3-yl)morpholin-4-yl]ethan-1-one	O=C(CCl)N(CCOC1)C1c1noc(-c2ccccc2)n1	NT	NT
5-E11	99.4536	94.8198	0.195776	C13H14Cl2N2O	285.169	2-chloro-N-[1-(6-chloro-1-methyl-1H-indol-3-yl)ethyl]acetamide	CC(c1cn(C)c2c1ccc(Cl)c2)NC(CCl)=O	NT	NT
5-E12	147.541	97.3416	0.549053	C16H22ClNO3	311.804	2-chloro-N-[(3-methoxy-4-methylphenyl)methyl]-N-(oxan-3-yl)acetamide	Cc(ccc(CN(C1COCCC1)C(CCl)=O)c1)c1OC	NT	NT
5-E13	108.197	91.9618	0.0364334	C10H12Cl2N2O3S	311.185	2-chloro-N-[4-chloro-3-(dimethylsulfamoyl)phenyl]acetamide	CN(C)S(c(cc(cc1)NC(CCl)=O)c1Cl)(=O)=O	NT	NT
5-E14	100.182	97.6778	0.639073	C14H15ClFN3O	295.74	2-chloro-N-[(1,5-dimethyl-1H-pyrazol-3-yl)methyl]-N-(4-fluorophenyl)acetamide	Cc1cc(CN(C(CCl)=O)c(cc2)ccc2F)nn1C	NT	NT
5-E15	103.097	92.8024	3.61031	C12H14ClNO	223.699	2-chloro-N-[(1-phenylcyclopropyl)methyl]acetamide	O=C(CCl)NCC1(CC1)c1ccccc1	NT	NT
5-E16	102.368	91.6255	1.18104	C16H21ClN2O3	324.803	2-chloro-N-[(3,5-dimethyl-1,2-oxazol-4-yl)methyl]-N-[1-(2,5-dimethylfuran-3-yl)ethyl]acetamide	CC(c1c(C)oc(C)c1)N(Cc1c(C)onc1C)C(CCl)=O	NT	NT
5-E17	61.2022	100.536	0.11653	C15H19ClN2OS	310.842	N-(6-tert-butyl-3-cyano-4,5,6,7-tetrahydro-1-benzothiophen-2-yl)-2-chloroacetamide	CC(C)(C)C(CC1)Cc2c1c(C#N)c(NC(CCl)=O)s2	NT	NT
5-E18	98.3607	92.9705	9.06894	C16H26ClN3O3	343.849	3-[4-(2-chloroacetyl)piperazin-1-yl]-1-(oxan-4-yl)piperidin-2-one	O=C(CCl)N(CC1)CCN1C(CCCN1C2CCOCC2)C1=O	NT	NT
5-E19	109.654	100.368	1.12859	C14H20Cl2N2O	303.227	N-(1-benzylpiperidin-4-yl)-2-chloroacetamide hydrochloride	O=C(CCl)NC1CCN(Cc2ccccc2)CC1.Cl	NT	NT
5-E20	105.647	100.2	1.17211	C14H20ClF3N2O2	340.769	1-[1'-(2-chloroacetyl)-[3,4'-bipiperidin]-1-yl]-2,2,2-trifluoroethan-1-one	O=C(CCl)N(CC1)CCC1C(CCC1)CN1C(C(F)(F)F)=O	NT	NT
5-E21	103.097	106.42	58.9561	C8H7ClN2OS	214.672	2-chloro-N-(3-cyanothiophen-2-yl)propanamide	CC(C(Nc(scc1)c1C#N)=O)Cl	NT	NT
5-E22	102.732	106.756	0.453362	C13H15ClN2O	250.724	2-chloro-1-[(1S,4S)-5-phenyl-2,5-diazabicyclo[2.2.1]heptan-2-yl]ethan-1-one	O=C(CCl)N(C[C@@H]1C2)[C@@H]2CN1c1ccccc1	NT	NT
5-F03	73.9526	95.9966	1.93763	C10H15ClF2N2O3	284.688	2-[1-(2-chloroacetyl)-4-hydroxypiperidin-4-yl]-2,2-difluoro-N-methylacetamide	CNC(C(C(CC1)(CCN1C(CCl)=O)O)(F)F)=O	NT	NT
5-F04	88.8889	102.217	96.0663	C9H16ClNO2	205.682	2-chloro-1-(2,6-dimethylmorpholin-4-yl)propan-1-one	CC(C(N1CC(C)OC(C)C1)=O)Cl	NT	NT
5-F05	83.4244	101.208	1.75405	C13H19ClN4O	282.769	2-chloro-1-{4-[1-(propan-2-yl)-1H-1,2,3-triazol-4-yl]-2,3,6,7-tetrahydro-1H-azepin-1-yl}ethan-1-one	CC(C)n1nnc(C(CC2)=CCCN2C(CCl)=O)c1	NT	NT
5-F06	105.647	92.298	0.499294	C12H18Cl2N2O	277.19	2-chloro-N-{[4-(dimethylamino)phenyl]methyl}-N-methylacetamide hydrochloride	CN(C)c1ccc(CN(C)C(CCl)=O)cc1.Cl	NT	NT
5-F07	81.2386	97.1735	1.01319	C9H12ClNOS	217.716	2-chloro-N-ethyl-N-[(thiophen-2-yl)methyl]acetamide	CCN(Cc1cccs1)C(CCl)=O	NT	NT
5-F08	92.5319	97.5097	98.2368	C12H12ClN3O	249.696	2-chloro-N-[4-(1H-imidazol-4-yl)phenyl]propanamide	CC(C(Nc(cc1)ccc1-c1c[nH]cn1)=O)Cl	NT	NT
5-F09	110.383	97.5097	0.9562	C14H18ClNO	251.752	N-benzyl-2-chloro-N-(1-cyclopropylethyl)acetamide	CC(C1CC1)N(Cc1ccccc1)C(CCl)=O	NT	NT
5-F10	97.2678	95.3242	91.874	C9H10ClNO	183.635	2-chloro-N-phenylpropanamide	CC(C(Nc1ccccc1)=O)Cl	NT	NT
5-F11	102.004	91.2893	104.88	C9H16ClNO	189.682	1-(azepan-1-yl)-2-chloropropan-1-one	CC(C(N1CCCCCC1)=O)Cl	NT	NT
5-F12	112.204	92.298	1.06096	C10H16ClNO	201.693	2-chloro-N-cyclopropyl-N-(1-cyclopropylethyl)acetamide	CC(C1CC1)N(C1CC1)C(CCl)=O	NT	NT
5-F13	114.754	96.501	0.962579	C12H11ClFN3OS	299.752	2-chloro-N-{1-[5-(3-fluorophenyl)-1,3,4-thiadiazol-2-yl]ethyl}acetamide	CC(c1nnc(-c2cc(F)ccc2)s1)NC(CCl)=O	NT	NT
5-F14	112.204	94.6517	1.02283	C12H13ClN2OS	268.762	2-chloro-N-{2-[(1-cyanopropan-2-yl)sulfanyl]phenyl}acetamide	CC(CC#N)Sc(cccc1)c1NC(CCl)=O	NT	NT
5-F15	110.018	88.7675	107.968	C14H19ClN2O	266.767	2-chloro-1-[(3S)-1,3-dimethyl-2,3,4,5-tetrahydro-1H-1,4-benzodiazepin-4-yl]propan-1-one	CC(C(N(C1)[C@@H](C)CN(C)c2c1cccc2)=O)Cl	NT	NT
5-F16	97.9964	91.9618	0.594559	C13H13ClN2OS	280.773	2-chloro-N-[4-(3,4-dimethylphenyl)-1,3-thiazol-2-yl]acetamide	Cc(cc1)c(C)cc1-c1csc(NC(CCl)=O)n1	NT	NT
5-F17	115.847	93.643	106.277	C15H17ClF2N2O3	346.757	2-chloro-1-{4-[3-(difluoromethoxy)benzoyl]piperazin-1-yl}propan-1-one	CC(C(N(CC1)CCN1C(c1cc(OC(F)F)ccc1)=O)=O)Cl	NT	NT
5-F18	104.554	84.0601	0.686564	C11H12Cl2N2O2	275.131	2-chloro-N-{[(3-chlorophenyl)carbamoyl]methyl}-N-methylacetamide	CN(CC(Nc1cccc(Cl)c1)=O)C(CCl)=O	NT	NT
5-F19	100.911	78.344	95.8207	C16H18ClN3O	303.787	2-chloro-N-(3-{5H,6H,7H,8H-imidazo[1,5-a]pyridin-3-yl}phenyl)propanamide	CC(C(Nc1cc(-c2ncc3n2CCCC3)ccc1)=O)Cl	NT	NT
5-F20	114.026	99.5272	15.513	C10H10ClF2NO	233.642	2-chloro-N-[2-(2,6-difluorophenyl)ethyl]acetamide	O=C(CCl)NCCc(c(F)ccc1)c1F	NT	NT
5-F21	106.011	101.376	94.5871	C9H12ClN5O2	257.677	1-[1-(2-chloropropanoyl)azetidin-3-yl]-1H-1,2,3-triazole-4-carboxamide	CC(C(N(C1)CC1n1nnc(C(N)=O)c1)=O)Cl	NT	NT
5-F22	112.204	104.066	0.692944	C14H14ClNO2	263.719	N-benzyl-2-chloro-N-[(furan-2-yl)methyl]acetamide	O=C(CCl)N(Cc1ccco1)Cc1ccccc1	NT	NT
5-G03	93.9891	109.11	1.44245	C11H13ClN2O3	256.685	2-chloro-N-(5-acetamido-2-methoxyphenyl)acetamide	CC(Nc(cc1)cc(NC(CCl)=O)c1OC)=O	NT	NT
5-G04	75.4098	99.359	10.2605	C9H15ClN2O2	218.681	N-[1-(2-chloroacetyl)pyrrolidin-3-yl]propanamide	CCC(NC(CC1)CN1C(CCl)=O)=O	NT	NT
5-G05	93.9891	106.42	101.395	C10H11ClN2O2	226.66	2-(2-chloropropanamido)benzamide	CC(C(Nc(cccc1)c1C(N)=O)=O)Cl	NT	NT
5-G06	96.5392	92.4661	1.86803	C9H13ClN2O2	216.665	2-chloro-N-[(3,5-dimethyl-1,2-oxazol-4-yl)methyl]-N-methylacetamide	Cc1noc(C)c1CN(C)C(CCl)=O	NT	NT
5-G07	100.911	96.8372	0.128722	C15H17ClN2O2	292.761	2-chloro-N-(6-methoxy-2,3,4,9-tetrahydro-1H-carbazol-1-yl)acetamide	COc(cc1)cc2c1[nH]c1c2CCCC1NC(CCl)=O	NT	NT
5-G08	0.364299	76.6628	0.974204	C11H9ClF3NO2	279.643	2-chloro-1-[8-(trifluoromethyl)-3,4-dihydro-2H-1,4-benzoxazin-4-yl]ethan-1-one	O=C(CCl)N1c(cccc2C(F)(F)F)c2OCC1	NT	NT
5-G09	110.383	99.5272	5.90462	C11H16ClF2NO3	283.699	2-chloro-N-{9,9-difluoro-1,4-dioxaspiro[4.6]undecan-8-yl}acetamide	O=C(CCl)NC(CCC1(CC2)OCCO1)C2(F)F	NT	NT
5-G10	114.026	71.283	1.27531	C11H13ClN2O3S	288.75	1-(2-chloroacetyl)-N-phenylazetidine-3-sulfonamide	O=C(CCl)N(C1)CC1S(Nc1ccccc1)(=O)=O	NT	NT
5-G11	83.4244	99.0228	1.0638	C11H12Cl2N2O2	275.131	2-(2-chloroacetamido)-N-(4-chlorophenyl)propanamide	CC(C(Nc(cc1)ccc1Cl)=O)NC(CCl)=O	NT	NT
5-G12	116.211	89.9443	-0.074568	C15H17Cl2N3O	326.221	2-chloro-N-[(4-chloro-3-methylphenyl)methyl]-N-[(1-methyl-1H-pyrazol-4-yl)methyl]acetamide	Cc(cc(CN(Cc1cn(C)nc1)C(CCl)=O)cc1)c1Cl	NT	NT
5-G13	107.468	96.501	37.8038	C14H20ClNO	253.768	N-[2,6-bis(propan-2-yl)phenyl]-2-chloroacetamide	CC(C)c1cccc(C(C)C)c1NC(CCl)=O	NT	NT
5-G14	96.5392	96.6691	0.658211	C15H17ClFN3O	309.766	2-chloro-N-[(4-fluoro-3-methylphenyl)methyl]-N-[(1-methyl-1H-pyrazol-3-yl)methyl]acetamide	Cc(cc(CN(Cc1nn(C)cc1)C(CCl)=O)cc1)c1F	NT	NT
5-G15	107.468	95.156	1.19692	C9H11ClN2OS	230.714	2-chloro-N-(4,5,6,7-tetrahydro-1,3-benzothiazol-2-yl)acetamide	O=C(CCl)Nc1nc(CCCC2)c2s1	NT	NT
5-G16	96.5392	98.1822	0.893398	C15H24ClN3O	297.824	2-chloro-N-[(1-ethyl-1H-pyrazol-4-yl)methyl]-N-[(1r,4r)-4-methylcyclohexyl]acetamide	CCn1ncc(CN([C@H]2CC[C@H](C)CC2)C(CCl)=O)c1	NT	NT
5-G17	107.468	99.8634	42.6569	C13H14ClN3O2	279.722	2-chloro-N-(1,5-dimethyl-3-oxo-2-phenyl-2,3-dihydro-1H-pyrazol-4-yl)acetamide	CC(N(C)N(C1=O)c2ccccc2)=C1NC(CCl)=O	NT	NT
5-G18	94.7177	93.8111	0.611854	C15H16ClN3OS	321.825	2-chloro-1-{2-[4-(pyridin-2-yl)-1,3-thiazol-2-yl]piperidin-1-yl}ethan-1-one	O=C(CCl)N(CCCC1)C1c1nc(-c2ncccc2)cs1	NT	NT
5-G19	67.031	86.75	0.676499	C14H11Cl2NO2	296.149	2-chloro-N-(5-chloro-2-phenoxyphenyl)acetamide	O=C(CCl)Nc(cc(cc1)Cl)c1Oc1ccccc1	NT	NT
5-G20	87.0674	89.2718	0.867455	C12H12ClF2NO	259.68	2-chloro-1-{3-[(2,4-difluorophenyl)methyl]azetidin-1-yl}ethan-1-one	O=C(CCl)N1CC(Cc(ccc(F)c2)c2F)C1	NT	NT
5-G21	102.368	96.6691	78.4837	C11H14Cl2N2O3S	325.212	2-chloro-N-[4-chloro-3-(dimethylsulfamoyl)phenyl]propanamide	CC(C(Nc(cc1)cc(S(N(C)C)(=O)=O)c1Cl)=O)Cl	NT	NT
5-G22	86.3388	111.632	3.46684	C7H8ClN3O2S	233.675	2-chloro-N-{[(1,3-thiazol-2-yl)carbamoyl]methyl}acetamide	O=C(CNC(CCl)=O)Nc1nccs1	NT	NT
5-H03	90.7104	112.136	1.6663	C15H17ClF2N2O3	346.757	1-[4-(2-chloroacetyl)piperazin-1-yl]-2-(2,3-difluorophenoxy)propan-1-one	CC(C(N(CC1)CCN1C(CCl)=O)=O)Oc(cccc1F)c1F	NT	NT
5-H04	77.9599	105.075	114.089	C11H12ClNO	209.672	2-chloro-1-(2,3-dihydro-1H-indol-1-yl)propan-1-one	CC(C(N(CC1)c2c1cccc2)=O)Cl	NT	NT
5-H05	84.8816	103.898	69.1007	C12H14ClNO2	239.698	2-chloro-1-[5-(furan-2-yl)-4-methyl-1,2,3,6-tetrahydropyridin-1-yl]ethan-1-one	CC(CCN(C1)C(CCl)=O)=C1c1ccco1	NT	NT
5-H06	85.6102	97.5097	0.0654951	C16H16ClNO	273.757	2-chloro-N-(diphenylmethyl)-N-methylacetamide	CN(C(c1ccccc1)c1ccccc1)C(CCl)=O	NT	NT
5-H07	104.554	98.8547	0.82521	C12H14ClNOS	255.764	2-chloro-1-(3-methyl-2,3,4,5-tetrahydro-1,5-benzothiazepin-5-yl)ethan-1-one	CC(C1)CSc(cccc2)c2N1C(CCl)=O	NT	NT
5-H08	105.282	90.953	0.59144	C12H12ClFN2O	254.688	2-chloro-N-[(4-cyano-2-fluorophenyl)methyl]-N-ethylacetamide	CCN(Cc(ccc(C#N)c1)c1F)C(CCl)=O	NT	NT
5-H09	98.3607	95.6604	103.161	C7H12ClNO2	177.629	2-chloro-1-(morpholin-4-yl)propan-1-one	CC(C(N1CCOCC1)=O)Cl	NT	NT
5-H10	121.311	71.1148	90.7142	C13H12ClNO	233.694	2-chloro-N-(naphthalen-2-yl)propanamide	CC(C(Nc1cc2ccccc2cc1)=O)Cl	NT	NT
5-H11	96.1749	93.1386	1.45436	C9H16ClNO	189.682	2-chloro-N-(cyclopropylmethyl)-N-propylacetamide	CCCN(CC1CC1)C(CCl)=O	NT	NT
5-H12	102.732	68.593	0.725975	C11H14ClNO2	227.687	2-chloro-N-[2-(4-methoxyphenyl)ethyl]acetamide	COc1ccc(CCNC(CCl)=O)cc1	NT	NT
5-H13	112.568	89.9443	0.312448	C13H14ClNO3	267.708	1-[2-(1,3-dioxaindan-5-yl)pyrrolidin-1-yl]-2-chloroethan-1-one	O=C(CCl)N(CCC1)C1c(cc1)cc2c1OCO2	NT	NT
5-H14	89.6175	97.1735	1.10122	C13H14ClNO4S	315.773	2-chloro-N-(1,1-dioxo-2,3-dihydro-1lambda6-thiophen-3-yl)-N-(4-methoxyphenyl)acetamide	COc(cc1)ccc1N(C(C1)C=CS1(=O)=O)C(CCl)=O	NT	NT
5-H15	104.918	96.501	108.475	C13H18ClN3O3	299.753	rac-2-chloro-1-[(1R,5R)-1-[5-(methoxymethyl)-1,3,4-oxadiazol-2-yl]-2-azabicyclo[3.2.0]heptan-2-yl]propan-1-one	CC(C(N(CC[C@@H]1CC2)[C@]12c1nnc(COC)o1)=O)Cl	NT	NT
5-H16	82.6958	96.6691	17.7424	C9H16ClNO	189.682	2-chloro-N-cycloheptylacetamide	O=C(CCl)NC1CCCCCC1	NT	NT
5-H17	111.111	91.2893	87.4072	C12H18ClN3OS	287.809	2-chloro-1-{4-[(4-methyl-1,3-thiazol-2-yl)methyl]piperazin-1-yl}propan-1-one	CC(C(N1CCN(Cc2nc(C)cs2)CC1)=O)Cl	NT	NT
5-H18	100.546	49.4273	78.0819	C16H14Cl2N2O2	337.201	2-chloro-1-[3-(4-chlorophenyl)-5-(furan-2-yl)-4,5-dihydro-1H-pyrazol-1-yl]propan-1-one	CC(C(N(C(C1)c2ccco2)N=C1c(cc1)ccc1Cl)=O)Cl	NT	NT
5-H19	92.1676	83.5557	120.428	C15H16ClNO3	293.745	2-chloro-N-[(furan-2-yl)(2-methoxyphenyl)methyl]propanamide	CC(C(NC(c1ccco1)c(cccc1)c1OC)=O)Cl	NT	NT
5-H20	81.9672	97.1735	1.81416	C13H18ClNO	239.741	N-benzyl-N-tert-butyl-2-chloroacetamide	CC(C)(C)N(Cc1ccccc1)C(CCl)=O	NT	NT
5-H21	99.0893	104.235	118.7	C14H20ClN3O2S	329.846	N-(1-acetylpiperidin-4-yl)-2-chloro-N-[(1,3-thiazol-5-yl)methyl]propanamide	CC(C(N(Cc1cncs1)C(CC1)CCN1C(C)=O)=O)Cl	NT	NT
5-H22	77.9599	106.42	77.998	C9H9Cl2NO	218.08	2-chloro-N-(3-chlorophenyl)propanamide	CC(C(Nc1cccc(Cl)c1)=O)Cl	NT	NT
5-I03	102.732	111.296	0.175362	C13H17ClN2O2	268.739	3-(2-chloroacetamido)-N,N-diethylbenzamide	CCN(CC)C(c1cccc(NC(CCl)=O)c1)=O	NT	NT
5-I04	56.4663	87.4225	0.884609	C15H14ClNO2	275.73	N-[3-(benzyloxy)phenyl]-2-chloroacetamide	O=C(CCl)Nc1cc(OCc2ccccc2)ccc1	NT	NT
5-I05	107.468	97.3416	44.7341	C16H17ClN2O4	336.77	ethyl 3-(2-chloroacetyl)-6-methyl-2-oxo-4-phenyl-1,2,3,4-tetrahydropyrimidine-5-carboxylate	CCOC(C(C(c1ccccc1)N1C(CCl)=O)=C(C)NC1=O)=O	NT	NT
5-I06	104.554	81.2021	0.621353	C16H15ClFNO	291.748	N-benzyl-2-chloro-N-[(4-fluorophenyl)methyl]acetamide	O=C(CCl)N(Cc1ccccc1)Cc(cc1)ccc1F	NT	NT
5-I07	83.7887	96.8372	0.656794	C13H13ClF2N2O	286.705	2-chloro-N-[1-(5,6-difluoro-1H-indol-3-yl)propan-2-yl]acetamide	CC(Cc1c[nH]c(cc2F)c1cc2F)NC(CCl)=O	NT	NT
5-I08	84.5173	95.156	1.61243	C12H17ClN4O2	284.742	1-[1-(2-chloroacetyl)piperidin-3-yl]-N-methyl-1H-pyrazole-3-carboxamide	CNC(c1nn(C(CCC2)CN2C(CCl)=O)cc1)=O	NT	NT
5-I09	100.182	98.3503	1.30891	C14H15ClN4O3S	354.812	2-chloro-N-{4-[(2,6-dimethylpyrimidin-4-yl)sulfamoyl]phenyl}acetamide	Cc1cc(NS(c(cc2)ccc2NC(CCl)=O)(=O)=O)nc(C)n1	NT	NT
5-I10	120.583	94.4836	80.5473	C15H18ClFN2O2	312.767	2-chloro-N-{1-[1-(2-fluorophenyl)ethyl]-2-oxopiperidin-3-yl}acetamide	CC(c(cccc1)c1F)N(CCCC1NC(CCl)=O)C1=O	NT	NT
5-I11	90.7104	97.3416	0.806639	C15H17Cl2FN2O2	347.212	rac-2-chloro-N-[(2R,3S)-2-(4-chloro-3-fluorophenyl)-5-oxo-1-(propan-2-yl)pyrrolidin-3-yl]acetamide	CC(C)N([C@@H]([C@H](C1)NC(CCl)=O)c(cc2)cc(F)c2Cl)C1=O	NT	NT
5-I12	79.7814	91.7936	13.6893	C13H14Cl2N4O	313.183	2-chloro-N-[(4-chloro-3-methylphenyl)methyl]-N-(1-methyl-1H-1,2,3-triazol-4-yl)acetamide	Cc(cc(CN(C(CCl)=O)c1cn(C)nn1)cc1)c1Cl	NT	NT
5-I13	146.812	79.3527	16.8494	C14H13Cl2NO2	298.164	2-chloro-N-{[5-(4-chlorophenyl)furan-2-yl]methyl}-N-methylacetamide	CN(Cc1ccc(-c(cc2)ccc2Cl)o1)C(CCl)=O	NT	NT
5-I14	87.796	95.3242	0.3262	C16H22ClN3O	307.818	2-chloro-N-[(1-cyclobutyl-1H-pyrazol-5-yl)methyl]-N-(cyclohex-3-en-1-yl)acetamide	O=C(CCl)N(Cc1ccnn1C1CCC1)C1CC=CCC1	NT	NT
5-I15	102.368	91.7936	78.6346	C10H8ClN3O3	253.642	2-chloro-N-(2-cyano-4-nitrophenyl)propanamide	CC(C(Nc(ccc([N+]([O-])=O)c1)c1C#N)=O)Cl	NT	NT
5-I16	103.461	98.6866	2.59769	C13H15ClN2O5S	346.787	2-chloro-N-[1-(2,3-dihydro-1,4-benzodioxine-6-sulfonyl)azetidin-3-yl]acetamide	O=C(CCl)NC(C1)CN1S(c(cc1)cc2c1OCCO2)(=O)=O	NT	NT
5-I17	104.189	100.704	0.347889	C14H13ClN2O2S	308.783	2-chloro-1-[3-(5-methylfuran-2-yl)-5-(thiophen-2-yl)-4,5-dihydro-1H-pyrazol-1-yl]ethan-1-one	Cc1ccc(C(CC2c3cccs3)=NN2C(CCl)=O)o1	NT	NT
5-I18	104.189	94.3154	1.557	C12H13ClN2O3	268.696	2-chloro-1-(8-nitro-2,3,4,5-tetrahydro-1H-1-benzazepin-1-yl)ethan-1-one	[O-][N+](c1cc(N(CCCC2)C(CCl)=O)c2cc1)=O	NT	NT
5-I19	97.9964	97.1735	134.236	C11H20ClNO	217.736	2-chloro-N-cyclohexyl-N-ethylpropanamide	CCN(C1CCCCC1)C(C(C)Cl)=O	NT	NT
5-I20	89.2532	103.898	2.53517	C13H16ClNO4S	317.788	2-chloro-N-(1,1-dioxo-1lambda6-thiolan-3-yl)-N-(4-methoxyphenyl)acetamide	COc(cc1)ccc1N(C(CC1)CS1(=O)=O)C(CCl)=O	NT	NT
5-I21	105.647	104.066	92.7318	C10H11ClN2O2	226.66	3-(2-chloropropanoyl)-1-phenylurea	CC(C(NC(Nc1ccccc1)=O)=O)Cl	NT	NT
5-I22	95.4463	111.464	2.2498	C13H14ClN3O	263.723	3-{[1-(2-chloroacetyl)pyrrolidin-3-yl]amino}benzonitrile	N#Cc1cccc(NC(CC2)CN2C(CCl)=O)c1	NT	NT
5-J03	104.189	111.8	1.62334	C17H21ClN2O2	320.814	N-[8-(2-chloroacetyl)-8-azabicyclo[3.2.1]octan-3-yl]-N-methylbenzamide	CN(C(CC1CC2)CC2N1C(CCl)=O)C(c1ccccc1)=O	NT	NT
5-J04	100.546	102.89	94.1368	C10H18ClNO	203.709	2-chloro-N-cyclohexyl-N-methylpropanamide	CC(C(N(C)C1CCCCC1)=O)Cl	NT	NT
5-J05	95.4463	108.942	1.20528	C12H13Cl2NOS	290.209	2-chloro-1-(7-chloro-3-methyl-2,3,4,5-tetrahydro-1,5-benzothiazepin-5-yl)ethan-1-one	CC(C1)CSc(ccc(Cl)c2)c2N1C(CCl)=O	NT	NT
5-J06	99.4536	96.501	52.1439	C9H16ClNO	189.682	2-chloro-N-(cyclohexylmethyl)acetamide	O=C(CCl)NCC1CCCCC1	NT	NT
5-J07	106.011	87.7587	0.306069	C13H13ClF3NOS	323.762	2-chloro-1-[2-methyl-7-(trifluoromethyl)-2,3,4,5-tetrahydro-1,5-benzothiazepin-5-yl]ethan-1-one	CC(CC1)Sc(ccc(C(F)(F)F)c2)c2N1C(CCl)=O	NT	NT
5-J08	119.854	95.4923	3.47932	C13H20Cl2N2O	291.217	2-chloro-N-{4-[ethyl(propan-2-yl)amino]phenyl}acetamide hydrochloride	CCN(C(C)C)c(cc1)ccc1NC(CCl)=O.Cl	NT	NT
5-J09	98.3607	94.9879	0.951522	C13H18ClNO	239.741	2-chloro-N-[(4-methylphenyl)methyl]-N-propylacetamide	CCCN(Cc1ccc(C)cc1)C(CCl)=O	NT	NT
5-J10	112.204	114.49	118.798	C11H19ClN2O2	246.734	2-chloro-N-[3-(2-oxoazepan-1-yl)propyl]acetamide	O=C(CCl)NCCCN(CCCCC1)C1=O	NT	NT
5-J11	107.468	99.359	1.07571	C10H13ClN2O3S	276.74	2-chloro-N-[4-(dimethylsulfamoyl)phenyl]acetamide	CN(C)S(c(cc1)ccc1NC(CCl)=O)(=O)=O	NT	NT
5-J12	107.468	93.4748	0.661614	C12H16Cl2N2O3S	339.238	2-chloro-N-[2-chloro-5-(diethylsulfamoyl)phenyl]acetamide	CCN(CC)S(c(cc1)cc(NC(CCl)=O)c1Cl)(=O)=O	NT	NT
5-J13	111.475	96.3329	2.8642	C13H17ClF3N3O2	339.741	2-chloro-1-{3-[3,5-dimethyl-1-(2,2,2-trifluoroethyl)-1H-pyrazol-4-yl]morpholin-4-yl}ethan-1-one	Cc1c(C(COCC2)N2C(CCl)=O)c(C)nn1CC(F)(F)F	NT	NT
5-J14	89.2532	96.3329	1.12334	C13H18Cl2N2OS	321.266	2-chloro-N-{3-[(thiomorpholin-4-yl)methyl]phenyl}acetamide hydrochloride	O=C(CCl)Nc1cc(CN2CCSCC2)ccc1.Cl	NT	NT
5-J15	97.2678	98.3503	106.408	C9H14ClN3O	215.68	2-chloro-N-[(1,2-dimethyl-1H-imidazol-5-yl)methyl]propanamide	CC(C(NCc1cnc(C)n1C)=O)Cl	NT	NT
5-J16	78.6885	90.1124	1.39453	C12H16ClNO	225.714	2-chloro-N-ethyl-N-[(3-methylphenyl)methyl]acetamide	CCN(Cc1cc(C)ccc1)C(CCl)=O	NT	NT
5-J17	120.583	94.9879	124.796	C12H14Cl2N2O2	289.158	2-(3-chlorophenyl)-2-(2-chloropropanamido)propanamide	CC(C(NC(C)(C(N)=O)c1cccc(Cl)c1)=O)Cl	NT	NT
5-J18	118.761	97.1735	98.524	C11H14ClNO2	227.687	2-chloro-N-[(4-methoxyphenyl)methyl]propanamide	CC(C(NCc(cc1)ccc1OC)=O)Cl	NT	NT
5-J19	109.654	96.8372	118.274	C9H11ClF3NO	241.638	2-chloro-1-[4-(trifluoromethyl)-1,2,3,6-tetrahydropyridin-1-yl]propan-1-one	CC(C(N(CC1)CC=C1C(F)(F)F)=O)Cl	NT	NT
5-J20	88.5246	99.6953	1.21449	C12H16ClNO	225.714	N-benzyl-2-chloro-N-(propan-2-yl)acetamide	CC(C)N(Cc1ccccc1)C(CCl)=O	NT	NT
5-J21	90.3461	102.89	97.1347	C7H11ClN2O2	190.627	2-chloro-N-(5-methyl-4,5-dihydro-1,2-oxazol-3-yl)propanamide	CC(C(NC1=NOC(C)C1)=O)Cl	NT	NT
5-J22	106.011	104.907	108.202	C10H8ClF2NO3	263.625	N-(2-chloroacetyl)-4-(difluoromethoxy)benzamide	O=C(CCl)NC(c(cc1)ccc1OC(F)F)=O	NT	NT
5-K03	107.832	125.081	-0.391553	C13H13ClN2OS	280.773	2-chloro-N-{5-[(4-methylphenyl)methyl]-1,3-thiazol-2-yl}acetamide	Cc1ccc(Cc2cnc(NC(CCl)=O)s2)cc1	NT	NT
5-K04	101.275	100.872	2.11541	C12H15ClN2O2	254.713	N-[3-(2-chloroacetamido)-2-methylphenyl]propanamide	CCC(Nc1cccc(NC(CCl)=O)c1C)=O	NT	NT
5-K05	80.51	101.04	59.8621	C10H9ClN2OS	240.709	N-(1,3-benzothiazol-2-yl)-2-chloropropanamide	CC(C(Nc1nc(cccc2)c2s1)=O)Cl	NT	NT
5-K06	77.5956	100.2	1.77319	C9H14ClN3O	215.68	2-chloro-N-[(1-ethyl-1H-pyrazol-3-yl)methyl]-N-methylacetamide	CCn1nc(CN(C)C(CCl)=O)cc1	NT	NT
5-K07	119.126	141.893	0.232777	C12H11ClN2O2	250.681	4-{[1-(2-chloroacetyl)azetidin-3-yl]oxy}benzonitrile	N#Cc(cc1)ccc1OC(C1)CN1C(CCl)=O	NT	NT
5-K08	87.0674	97.1735	16.1101	C16H17ClN2O3S	352.836	N-{4-[benzyl(methyl)sulfamoyl]phenyl}-2-chloroacetamide	CN(Cc1ccccc1)S(c(cc1)ccc1NC(CCl)=O)(=O)=O	NT	NT
5-K09	107.468	94.8198	0.345621	C13H12ClFN2O2	282.698	1'-(2-chloroacetyl)-6'-fluoro-3',4'-dihydro-1'H-spiro[cyclobutane-1,2'-quinoxalin]-3'-one	O=C(CCl)N(C12CCC2)c(ccc(F)c2)c2NC1=O	NT	NT
5-K10	105.647	86.5819	28.5089	C11H11ClFNO	227.662	2-chloro-1-[2-(3-fluorophenyl)azetidin-1-yl]ethan-1-one	O=C(CCl)N(CC1)C1c1cc(F)ccc1	NT	NT
5-K11	104.554	97.5097	0.713925	C15H21ClN4O3	340.805	1-(2-chloroacetyl)-N,N-dimethyl-4',7'-dihydrospiro[piperidine-4,6'-pyrazolo[3,2-c][1,4]oxazine]-2'-carboxamide	CN(C)C(c1nn(CC(CC2)(CCN2C(CCl)=O)OC2)c2c1)=O	NT	NT
5-K12	102.732	90.2806	0.478171	C12H14Cl2FNO2	294.149	2-chloro-N-[(4-chloro-3-fluorophenyl)methyl]-N-(2-hydroxypropyl)acetamide	CC(CN(Cc(cc1)cc(F)c1Cl)C(CCl)=O)O	NT	NT
5-K13	104.189	94.6517	0.562379	C13H14ClNO3S	299.773	2-chloro-N-(1,1-dioxo-2,3-dihydro-1lambda6-thiophen-3-yl)-N-(4-methylphenyl)acetamide	Cc(cc1)ccc1N(C(C1)C=CS1(=O)=O)C(CCl)=O	NT	NT
5-K14	123.133	88.7675	86.7377	C9H15ClN2O4S	282.744	2-chloro-N-[1-(1,1-dioxo-1lambda6-thiomorpholin-4-yl)-1-oxopropan-2-yl]acetamide	CC(C(N(CC1)CCS1(=O)=O)=O)NC(CCl)=O	NT	NT
5-K15	104.554	88.095	139.632	C12H16ClNO	225.714	2-chloro-N-(2,4,6-trimethylphenyl)propanamide	CC(C(Nc1c(C)cc(C)cc1C)=O)Cl	NT	NT
5-K16	102.732	109.11	1.60817	C12H11ClN2O3S	298.745	2-chloro-N-(5-sulfamoylnaphthalen-2-yl)acetamide	NS(c1c(ccc(NC(CCl)=O)c2)c2ccc1)(=O)=O	NT	NT
5-K17	93.6248	93.643	13.2147	C12H11ClN2OS	266.747	2-chloro-N-[3-(2-methyl-1,3-thiazol-4-yl)phenyl]acetamide	Cc1nc(-c2cccc(NC(CCl)=O)c2)cs1	NT	NT
5-K18	104.189	97.6778	1.82933	C15H16ClFN4O2	338.764	2-chloro-1-(4-{[3-(5-fluoropyridin-2-yl)-1,2,4-oxadiazol-5-yl]methyl}piperidin-1-yl)ethan-1-one	O=C(CCl)N1CCC(Cc2nc(-c(cc3)ncc3F)no2)CC1	NT	NT
5-K19	103.097	59.5146	82.0604	C17H18ClNO	287.784	N,N-dibenzyl-2-chloropropanamide	CC(C(N(Cc1ccccc1)Cc1ccccc1)=O)Cl	NT	NT
5-K20	91.439	98.1822	2.44444	C13H18ClNO2	255.74	2-chloro-N-[(2,5-dimethylphenyl)methyl]-N-(2-hydroxyethyl)acetamide	Cc1cc(CN(CCO)C(CCl)=O)c(C)cc1	NT	NT
5-K21	82.3315	81.5383	86.1847	C15H20ClNO	265.778	1-(4-benzylpiperidin-1-yl)-2-chloropropan-1-one	CC(C(N1CCC(Cc2ccccc2)CC1)=O)Cl	NT	NT
5-K22	99.4536	119.197	1.09272	C14H13ClN2O3S	324.783	2-chloro-N-[4-(phenylsulfamoyl)phenyl]acetamide	O=C(CCl)Nc(cc1)ccc1S(Nc1ccccc1)(=O)=O	NT	NT
5-L03	92.1676	109.278	0.903605	C17H20ClN3O	317.813	N-benzyl-2-chloro-N-({4H,5H,6H,7H-pyrazolo[1,5-a]pyridin-2-yl}methyl)acetamide	O=C(CCl)N(Cc1nn(CCCC2)c2c1)Cc1ccccc1	NT	NT
5-L04	80.8743	105.748	-0.215056	C15H12Cl2N2O2	323.174	2-chloro-1-[3-(4-chlorophenyl)-5-(furan-2-yl)-4,5-dihydro-1H-pyrazol-1-yl]ethan-1-one	O=C(CCl)N(C(C1)c2ccco2)N=C1c(cc1)ccc1Cl	NT	NT
5-L05	92.5319	86.0775	2.69125	C11H14ClN3O2S	287.766	2-chloro-1-[(3S)-3-methyl-4-(1,3-thiazole-4-carbonyl)piperazin-1-yl]ethan-1-one	C[C@@H](CN(CC1)C(CCl)=O)N1C(c1cscn1)=O	NT	NT
5-L06	105.282	100.704	1.4623	C14H20Cl2N2O2	319.227	2-chloro-N-({2-[(morpholin-4-yl)methyl]phenyl}methyl)acetamide hydrochloride	O=C(CCl)NCc1c(CN2CCOCC2)cccc1.Cl	NT	NT
5-L07	105.282	98.8547	0.477037	C12H14ClNO3	255.697	N-[(1,3-dioxaindan-5-yl)methyl]-2-chloro-N-ethylacetamide	CCN(Cc(cc1)cc2c1OCO2)C(CCl)=O	NT	NT
5-L08	103.825	100.704	1.18189	C16H21ClN2O2	308.803	N-[1-(2-chloroacetyl)piperidin-4-yl]-3-phenylpropanamide	O=C(CCc1ccccc1)NC(CC1)CCN1C(CCl)=O	NT	NT
5-L09	102.732	105.075	90.7205	C8H10ClNOS	203.689	2-chloro-N-[2-(thiophen-2-yl)ethyl]acetamide	O=C(CCl)NCCc1cccs1	NT	NT
5-L10	117.304	100.368	99.2184	C9H9ClFNO	201.625	2-chloro-N-(2-fluorophenyl)propanamide	CC(C(Nc(cccc1)c1F)=O)Cl	NT	NT
5-L11	109.29	95.3242	9.52046	C12H16ClFN2O	258.72	2-chloro-N-{1-[2-(dimethylamino)-5-fluorophenyl]ethyl}acetamide	CC(c(cc(cc1)F)c1N(C)C)NC(CCl)=O	NT	NT
5-L12	97.6321	82.7151	98.6662	C14H19ClN2O3S	330.83	2-chloro-N-[3-(piperidine-1-sulfonyl)phenyl]propanamide	CC(C(Nc1cc(S(N2CCCCC2)(=O)=O)ccc1)=O)Cl	NT	NT
5-L13	83.0601	95.9966	0.96428	C14H21Cl2N3O	318.242	2-chloro-1-{2-[5-chloro-3-methyl-1-(2-methylpropyl)-1H-pyrazol-4-yl]pyrrolidin-1-yl}ethan-1-one	CC(C)Cn1nc(C)c(C(CCC2)N2C(CCl)=O)c1Cl	NT	NT
5-L14	83.4244	97.846	67.6696	C14H17ClN2O3	296.749	2-chloro-N-{[4-(morpholine-4-carbonyl)phenyl]methyl}acetamide	O=C(CCl)NCc(cc1)ccc1C(N1CCOCC1)=O	NT	NT
5-L15	97.2678	98.0141	108.48	C13H20ClN3O	269.77	2-chloro-N-{1-[1-(cyclobutylmethyl)-1H-pyrazol-4-yl]ethyl}propanamide	CC(C(NC(C)c1cn(CC2CCC2)nc1)=O)Cl	NT	NT
5-L16	94.3534	96.501	116.219	C12H14ClNO	223.699	2-chloro-N-[cyclopropyl(phenyl)methyl]acetamide	O=C(CCl)NC(C1CC1)c1ccccc1	NT	NT
5-L17	119.49	96.3329	133.612	C9H14ClN3O	215.68	2-chloro-N-methyl-N-[(1-methyl-1H-pyrazol-5-yl)methyl]propanamide	CC(C(N(C)Cc1ccnn1C)=O)Cl	NT	NT
5-L18	84.8816	96.3329	1.74016	C11H13ClN4O2	268.7	5-[4-(2-chloroacetyl)piperazin-1-yl]-2-methyl-1,3-oxazole-4-carbonitrile	Cc1nc(C#N)c(N(CC2)CCN2C(CCl)=O)o1	NT	NT
5-L19	100.182	98.0141	109.159	C14H18ClN3O3	311.764	2-chloro-N-{3-[2-(dimethylamino)ethyl]-2-oxo-2,3-dihydro-1,3-benzoxazol-5-yl}propanamide	CC(C(Nc(cc1)cc(N2CCN(C)C)c1OC2=O)=O)Cl	NT	NT
5-L20	99.0893	97.5097	91.2928	C10H12ClNO2	213.661	2-chloro-N-(2-methoxyphenyl)propanamide	CC(C(Nc(cccc1)c1OC)=O)Cl	NT	NT
5-L21	115.847	101.713	101.416	C11H15ClN2O2	242.702	2-chloro-N-[(3-cyclobutyl-1,2-oxazol-4-yl)methyl]propanamide	CC(C(NCc1conc1C1CCC1)=O)Cl	NT	NT
5-L22	118.033	106.42	105.128	C9H7Cl2F3N2O	287.066	2-chloro-N-[3-chloro-5-(trifluoromethyl)pyridin-2-yl]propanamide	CC(C(Nc(ncc(C(F)(F)F)c1)c1Cl)=O)Cl	NT	NT
5-M03	94.7177	110.623	87.2413	C8H11ClN2O3S	250.702	2-chloro-N-[2-(2,4-dioxo-1,3-thiazolidin-3-yl)ethyl]propanamide	CC(C(NCCN(C(CS1)=O)C1=O)=O)Cl	NT	NT
5-M04	96.1749	106.252	1.55274	C9H14ClN3O	215.68	2-chloro-N-methyl-N-[1-(1-methyl-1H-pyrazol-4-yl)ethyl]acetamide	CC(c1cn(C)nc1)N(C)C(CCl)=O	NT	NT
5-M05	83.7887	90.1124	0.327334	C10H11Cl2NOS	264.171	2-chloro-N-[(5-chlorothiophen-2-yl)methyl]-N-(prop-2-en-1-yl)acetamide	C=CCN(Cc(s1)ccc1Cl)C(CCl)=O	NT	NT
5-M06	96.1749	96.6691	104.446	C11H19ClN2O2	246.734	2-chloro-N-[1-(2-methylpiperidin-1-yl)-1-oxopropan-2-yl]acetamide	CC(C(N1C(C)CCCC1)=O)NC(CCl)=O	NT	NT
5-M07	111.475	94.1473	0.0812309	C14H17ClN2O2S	312.815	3-(2-chloroacetyl)-N-(2,4-dimethylphenyl)-1,3-thiazolidine-4-carboxamide	Cc(cc1)cc(C)c1NC(C(CSC1)N1C(CCl)=O)=O	NT	NT
5-M08	97.2678	88.2631	1.79729	C11H15ClN2O2S	274.767	2-chloro-1-{3-[(4-methyl-1,3-thiazol-2-yl)methoxy]pyrrolidin-1-yl}ethan-1-one	Cc1csc(COC(CC2)CN2C(CCl)=O)n1	NT	NT
5-M09	95.8106	100.872	0.50383	C11H11ClFNOS	259.728	2-chloro-N-(6-fluoro-3,4-dihydro-2H-1-benzothiopyran-4-yl)acetamide	O=C(CCl)NC1c(cc(cc2)F)c2SCC1	NT	NT
5-M10	85.9745	94.6517	0.550187	C15H15ClFN3O2	323.75	2-chloro-1-(2-{3-[(4-fluorophenyl)methyl]-1,2,4-oxadiazol-5-yl}pyrrolidin-1-yl)ethan-1-one	O=C(CCl)N(CCC1)C1c1nc(Cc(cc2)ccc2F)no1	NT	NT
5-M11	83.4244	91.2893	-0.104622	C12H12ClNO	221.683	1-{11-azatricyclo[6.2.1.0,2,7]undeca-2,4,6-trien-11-yl}-2-chloroethan-1-one	O=C(CCl)N(C1CC2)C2c2c1cccc2	NT	NT
5-M12	77.9599	91.2893	9.673	C11H17ClN2OS	260.784	2-chloro-N-(3-methylbutan-2-yl)-N-[(1,2-thiazol-5-yl)methyl]acetamide	CC(C)C(C)N(Cc1ccns1)C(CCl)=O	NT	NT
5-M13	105.282	96.8372	2.37668	C12H11ClN2OS	266.747	2-chloro-N-[phenyl(1,3-thiazol-2-yl)methyl]acetamide	O=C(CCl)NC(c1nccs1)c1ccccc1	NT	NT
5-M14	67.3953	83.2195	133.732	C14H18ClFN2O	284.757	2-chloro-N-[1-(2-fluoro-5-methylphenyl)piperidin-4-yl]acetamide	Cc(cc1)cc(N(CC2)CCC2NC(CCl)=O)c1F	NT	NT
5-M15	98.3607	80.8658	68.9991	C11H12Cl3NO	280.578	2-chloro-N-[1-(2,4-dichlorophenyl)ethyl]propanamide	CC(C(NC(C)c(ccc(Cl)c1)c1Cl)=O)Cl	NT	NT
5-M16	93.9891	101.376	1.80693	C15H13Cl2N5O	350.203	2-chloro-N-(3-chloro-2-{5,7-dimethyl-[1,2,4]triazolo[4,3-a]pyrimidin-3-yl}phenyl)acetamide	Cc1cc(C)nc2nnc(-c(c(NC(CCl)=O)ccc3)c3Cl)n12	NT	NT
5-M17	81.9672	105.748	0.403178	C15H12Cl2N2O2	323.174	2-chloro-1-[5-(3-chlorophenyl)-3-(furan-2-yl)-4,5-dihydro-1H-pyrazol-1-yl]ethan-1-one	O=C(CCl)N(C(C1)c2cccc(Cl)c2)N=C1c1ccco1	NT	NT
5-M18	92.1676	100.2	1.43636	C10H13ClF3N3O	283.678	2-chloro-N-[2,2,2-trifluoro-1-(1,3,5-trimethyl-1H-pyrazol-4-yl)ethyl]acetamide	Cc1c(C(C(F)(F)F)NC(CCl)=O)c(C)nn1C	NT	NT
5-M19	94.3534	88.2631	74.1899	C13H16ClNO	237.725	2-chloro-N-(1,2,3,4-tetrahydronaphthalen-1-yl)propanamide	CC(C(NC(CCC1)c2c1cccc2)=O)Cl	NT	NT
5-M20	102.732	100.368	1.80749	C13H15ClN2O2	266.723	N-[1-(2-chloroacetyl)-1,2,3,4-tetrahydroquinolin-3-yl]acetamide	CC(NC(C1)CN(C(CCl)=O)c2c1cccc2)=O	NT	NT
5-M21	93.9891	101.376	68.6618	C11H14ClNO2	227.687	2-chloro-N-[(2-methoxyphenyl)methyl]propanamide	CC(C(NCc(cccc1)c1OC)=O)Cl	NT	NT
5-M22	96.9035	105.916	38.933	C12H18ClN5O2	299.757	2-chloro-N-[4-(dimethylamino)-2-(morpholin-4-yl)pyrimidin-5-yl]acetamide	CN(C)c(nc(N1CCOCC1)nc1)c1NC(CCl)=O	NT	NT
5-N03	78.3242	109.951	1.13681	C17H21ClN2O2	320.814	2-chloro-N-[(3,5-dimethyl-1,2-oxazol-4-yl)methyl]-N-[(2,4-dimethylphenyl)methyl]acetamide	Cc1noc(C)c1CN(Cc1c(C)cc(C)cc1)C(CCl)=O	NT	NT
5-N04	77.2313	104.066	99.3078	C11H16Cl2N2O	263.163	2-chloro-N-[4-(dimethylamino)phenyl]propanamide hydrochloride	CC(C(Nc(cc1)ccc1N(C)C)=O)Cl.Cl	NT	NT
5-N05	93.6248	104.403	1.39241	C12H15ClN2O3	270.712	1-(2-chloroacetyl)-N-[(furan-2-yl)methyl]pyrrolidine-2-carboxamide	O=C(CCl)N(CCC1)C1C(NCc1ccco1)=O	NT	NT
5-N06	128.233	100.704	101.254	C11H13ClN2O2	240.686	2-chloro-N-(4-acetamidophenyl)propanamide	CC(C(Nc(cc1)ccc1NC(C)=O)=O)Cl	NT	NT
5-N07	95.082	100.368	0.963997	C9H16ClNO	189.682	2-chloro-N-cyclohexyl-N-methylacetamide	CN(C1CCCCC1)C(CCl)=O	NT	NT
5-N08	141.712	89.9443	76.8773	C8H6Cl2N2O3	249.051	2-chloro-N-(4-chloro-2-nitrophenyl)acetamide	[O-][N+](c(cc(cc1)Cl)c1NC(CCl)=O)=O	NT	NT
5-N09	100.911	93.4748	0.855831	C11H9ClN2O	220.655	1-(2-chloroacetyl)-2,3-dihydro-1H-indole-5-carbonitrile	N#Cc(cc1)cc(CC2)c1N2C(CCl)=O	NT	NT
5-N10	179.599	98.8547	0.724699	C15H21ClN2O3S	344.857	2-chloro-N-{2-[cyclohexyl(methyl)sulfamoyl]phenyl}acetamide	CN(C1CCCCC1)S(c(cccc1)c1NC(CCl)=O)(=O)=O	NT	NT
5-N11	85.2459	97.5097	0.992208	C9H11Cl2NOS	252.161	2-chloro-N-[1-(5-chlorothiophen-2-yl)propan-2-yl]acetamide	CC(Cc(s1)ccc1Cl)NC(CCl)=O	NT	NT
5-N12	98.3607	89.9443	99.7513	C13H12ClNO	233.694	2-chloro-N-(naphthalen-1-yl)propanamide	CC(C(Nc1cccc2ccccc12)=O)Cl	NT	NT
5-N13	105.647	98.8547	110.506	C10H16ClNO2	217.692	2-chloro-N-[1-(oxan-4-yl)prop-2-en-1-yl]acetamide	C=CC(C1CCOCC1)NC(CCl)=O	NT	NT
5-N14	112.933	92.6342	96.3158	C10H11ClN2O4	258.658	2-chloro-N-(2-methoxy-5-nitrophenyl)propanamide	CC(C(Nc(cc(cc1)[N+]([O-])=O)c1OC)=O)Cl	NT	NT
5-N15	108.561	95.6604	98.1268	C13H13ClFN3OS	313.778	2-chloro-N-{1-[5-(3-fluorophenyl)-1,3,4-thiadiazol-2-yl]ethyl}propanamide	CC(C(NC(C)c1nnc(-c2cc(F)ccc2)s1)=O)Cl	NT	NT
5-N16	91.0747	100.536	2.19905	C11H18ClNO4S	295.783	2-chloro-N-(1,1-dioxo-1lambda6-thiolan-3-yl)-N-[(oxolan-2-yl)methyl]acetamide	O=C(CCl)N(CC1OCCC1)C(CC1)CS1(=O)=O	NT	NT
5-N17	93.9891	96.6691	105.105	C13H13ClN2O	248.708	2-chloro-N-(5-cyano-2,3-dihydro-1H-inden-1-yl)propanamide	CC(C(NC(CC1)c(cc2)c1cc2C#N)=O)Cl	NT	NT
5-N18	111.84	92.4661	1.23321	C10H12ClNOS	229.726	2-chloro-N-cyclopropyl-N-[(thiophen-3-yl)methyl]acetamide	O=C(CCl)N(Cc1cscc1)C1CC1	NT	NT
5-N19	99.4536	88.2631	120.412	C12H20ClNO	229.746	2-chloro-N-[2-(cyclohept-1-en-1-yl)ethyl]propanamide	CC(C(NCCC1=CCCCCC1)=O)Cl	NT	NT
5-N20	96.5392	102.049	1.40134	C11H12Cl2N2O2	275.131	2-chloro-N-{[(3-chloro-2-methylphenyl)carbamoyl]methyl}acetamide	Cc(c(NC(CNC(CCl)=O)=O)ccc1)c1Cl	NT	NT
5-N21	112.933	92.1299	89.7617	C13H14ClN3O3	295.722	ethyl 5-(2-chloropropanamido)pyrazolo[1,5-a]pyridine-3-carboxylate	CCOC(c1c(cc(cc2)NC(C(C)Cl)=O)n2nc1)=O	NT	NT
5-N22	123.497	107.429	7.36082	C6H8ClN3OS2	237.73	2-chloro-N-[5-(ethylsulfanyl)-1,3,4-thiadiazol-2-yl]acetamide	CCSc1nnc(NC(CCl)=O)s1	NT	NT
5-O03	106.74	109.11	94.7045	C11H14ClNO	211.688	2-chloro-N-[(4-methylphenyl)methyl]propanamide	CC(C(NCc1ccc(C)cc1)=O)Cl	NT	NT
5-O04	95.4463	105.411	103.862	C10H14ClN3O2	243.69	2-chloro-1-{4-[(1,2-oxazol-3-yl)methyl]piperazin-1-yl}ethan-1-one	O=C(CCl)N1CCN(Cc2nocc2)CC1	NT	NT
5-O05	98.3607	115.33	36.9385	C10H11Cl2NO	232.106	2-chloro-N-[2-(3-chlorophenyl)ethyl]acetamide	O=C(CCl)NCCc1cccc(Cl)c1	NT	NT
5-O06	91.0747	103.73	4.63158	C12H13ClN4O	264.711	2-chloro-N-[1-(1-phenyl-1H-1,2,3-triazol-4-yl)ethyl]acetamide	CC(c1cn(-c2ccccc2)nn1)NC(CCl)=O	NT	NT
5-O07	112.933	100.368	1.5913	C16H15ClN2O3	318.755	2-chloro-N-[1-(furan-2-carbonyl)-1,2,3,4-tetrahydroquinolin-4-yl]acetamide	O=C(CCl)NC(CC1)c(cccc2)c2N1C(c1ccco1)=O	NT	NT
5-O08	114.39	97.846	100.055	C11H15ClN4O2	270.715	2-chloro-N-[5-methyl-1-(1-methyl-1H-pyrazol-4-yl)-2-oxopyrrolidin-3-yl]acetamide	CC(CC(C1=O)NC(CCl)=O)N1c1cn(C)nc1	NT	NT
5-O09	114.754	101.713	20.7347	C14H20ClN3O	281.781	2-chloro-N-(2-cyclopentyl-4,5,6,7-tetrahydro-2H-indazol-7-yl)acetamide	O=C(CCl)NC1c2nn(C3CCCC3)cc2CCC1	NT	NT
5-O10	100.182	99.1909	0.702725	C17H16ClN3O2	329.781	2-chloro-N-(3-ethynylphenyl)-N-({5H,6H,7H-pyrazolo[3,2-b][1,3]oxazin-2-yl}methyl)acetamide	C#Cc1cccc(N(Cc2nn(CCCO3)c3c2)C(CCl)=O)c1	NT	NT
5-O11	81.6029	100.704	23.8119	C11H14ClNO3	243.687	2-chloro-N-[(3,4-dimethoxyphenyl)methyl]acetamide	COc(ccc(CNC(CCl)=O)c1)c1OC	NT	NT
5-O12	89.9818	98.3503	1.77262	C10H17ClF2N2O3S	318.768	2-chloro-N-(2,2-difluoroethyl)-N-(1-methanesulfonylpiperidin-4-yl)acetamide	CS(N(CC1)CCC1N(CC(F)F)C(CCl)=O)(=O)=O	NT	NT
5-O13	127.505	85.5732	0.590873	C10H10ClN3OS	255.724	2-chloro-N-{1-[(thiophen-2-yl)methyl]-1H-pyrazol-5-yl}acetamide	O=C(CCl)Nc1ccnn1Cc1cccs1	NT	NT
5-O14	76.1384	95.8285	96.827	C8H13ClN4O	216.668	2-chloro-N-[1-(3-methyl-1H-1,2,4-triazol-5-yl)propyl]acetamide	CCC(c1nc(C)n[nH]1)NC(CCl)=O	NT	NT
5-O15	94.7177	100.032	1.42955	C14H19ClN2O4S	346.83	2-chloro-N-{4-[(2,6-dimethylmorpholin-4-yl)sulfonyl]phenyl}acetamide	CC(C1)OC(C)CN1S(c(cc1)ccc1NC(CCl)=O)(=O)=O	NT	NT
5-O16	90.7104	97.0054	78.1158	C14H18ClNO2S	299.816	2-chloro-1-[3-(2-methoxyphenyl)-1,4-thiazepan-4-yl]ethan-1-one	COc1c(C(CSCCC2)N2C(CCl)=O)cccc1	NT	NT
5-O17	86.7031	96.501	0.692093	C14H14ClNO2S	295.784	2-chloro-N-(4-methoxyphenyl)-N-[(thiophen-2-yl)methyl]acetamide	COc(cc1)ccc1N(Cc1cccs1)C(CCl)=O	NT	NT
5-O18	94.7177	100.032	6.17142	C10H11ClF6N2O2	340.65	N-[1-(2-chloroacetyl)-6-(trifluoromethyl)piperidin-3-yl]-2,2,2-trifluoroacetamide	O=C(CCl)N(CC(CC1)NC(C(F)(F)F)=O)C1C(F)(F)F	NT	NT
5-O19	103.825	97.5097	90.1303	C11H12ClNO2	225.672	N-(2-acetylphenyl)-2-chloropropanamide	CC(C(Nc(cccc1)c1C(C)=O)=O)Cl	NT	NT
5-O20	91.0747	94.8198	2.21053	C16H24ClNO3	313.82	2-chloro-N-[(2,5-dimethylfuran-3-yl)methyl]-N-(4-methoxycyclohexyl)acetamide	Cc1cc(CN(C(CC2)CCC2OC)C(CCl)=O)c(C)o1	NT	NT
5-O21	92.8962	100.704	104.62	C10H18ClNO	203.709	2-chloro-N-cycloheptylpropanamide	CC(C(NC1CCCCCC1)=O)Cl	NT	NT
5-O22	104.189	97.0054	88.3378	C14H18ClNO2	267.751	2-chloro-1-{2-[(4-methoxyphenyl)methyl]azetidin-1-yl}propan-1-one	CC(C(N1C(Cc(cc2)ccc2OC)CC1)=O)Cl	NT	NT
5-P03	95.4463	118.693	0.455772	C15H18ClF2NO2	317.759	2-chloro-N-[(2,5-difluorophenyl)methyl]-N-[(oxan-4-yl)methyl]acetamide	O=C(CCl)N(CC1CCOCC1)Cc(cc(cc1)F)c1F	NT	NT
5-P04	97.2678	116.339	0.525237	C9H7ClN2O	194.618	2-chloro-N-(2-cyanophenyl)acetamide	N#Cc(cccc1)c1NC(CCl)=O	NT	NT
5-P05	85.9745	111.968	1.84449	C14H18ClN3O3	311.764	4-{[1-(2-chloroacetyl)piperidin-3-yl]oxy}-N-methylpyridine-2-carboxamide	CNC(c1nccc(OC(CCC2)CN2C(CCl)=O)c1)=O	NT	NT
5-P06	89.9818	110.287	94.0475	C13H14ClN3O	263.723	2-chloro-N-({2-[(1H-pyrazol-1-yl)methyl]phenyl}methyl)acetamide	O=C(CCl)NCc1c(Cn2nccc2)cccc1	NT	NT
5-P07	109.29	110.791	1.03644	C11H10ClFN2O	240.661	2-chloro-N-(2-cyanoethyl)-N-(2-fluorophenyl)acetamide	N#CCCN(C(CCl)=O)c(cccc1)c1F	NT	NT
5-P08	100.911	105.579	90.7491	C9H13ClF3NO	243.654	2-chloro-N-(1-cyclopropylethyl)-N-(2,2,2-trifluoroethyl)acetamide	CC(C1CC1)N(CC(F)(F)F)C(CCl)=O	NT	NT
5-P09	100.182	108.101	48.1214	C12H17Cl2N3O	290.189	2-chloro-N-[1-(pyridin-4-yl)piperidin-4-yl]acetamide hydrochloride	O=C(CCl)NC(CC1)CCN1c1ccncc1.Cl	NT	NT
5-P10	114.39	105.075	96.1887	C10H12ClNO	197.661	2-chloro-N-(3-methylphenyl)propanamide	CC(C(Nc1cc(C)ccc1)=O)Cl	NT	NT
5-P11	115.483	106.252	0.785657	C8H9ClF3N3O	255.625	2-chloro-N-{1-[5-(trifluoromethyl)-1H-pyrazol-3-yl]ethyl}acetamide	CC(c1n[nH]c(C(F)(F)F)c1)NC(CCl)=O	NT	NT
5-P12	96.1749	102.385	-0.215482	C15H18ClN3O	291.776	2-chloro-N-(2-{[4-(propan-2-yl)phenyl]methyl}-2,3-dihydro-1H-pyrazol-3-ylidene)acetamide	CC(C)c1ccc(CN2NC=CC2=NC(CCl)=O)cc1	NT	NT
5-P13	100.182	100.368	0.65169	C13H17ClN2O3	284.739	N-({5-[1-(2-chloroacetyl)pyrrolidin-2-yl]furan-2-yl}methyl)acetamide	CC(NCc1ccc(C(CCC2)N2C(CCl)=O)o1)=O	NT	NT
5-P14	118.033	101.881	90.7196	C10H9ClF3NO	251.633	2-chloro-N-[3-(trifluoromethyl)phenyl]propanamide	CC(C(Nc1cc(C(F)(F)F)ccc1)=O)Cl	NT	NT
5-P15	95.8106	104.739	125.265	C9H15ClN4O	230.695	2-chloro-N-{[1-(propan-2-yl)-1H-1,2,4-triazol-5-yl]methyl}propanamide	CC(C)n1ncnc1CNC(C(C)Cl)=O	NT	NT
5-P16	107.104	98.8547	1.74086	C14H17ClN2O4S	344.814	1-[4-(4-acetylbenzenesulfonyl)piperazin-1-yl]-2-chloroethan-1-one	CC(c(cc1)ccc1S(N(CC1)CCN1C(CCl)=O)(=O)=O)=O	NT	NT
5-P17	95.4463	96.8372	116.112	C15H17Cl2N3O	326.221	2-chloro-N-[(4-chlorophenyl)methyl]-N-[(1-methyl-1H-pyrazol-4-yl)methyl]propanamide	CC(C(N(Cc1cn(C)nc1)Cc(cc1)ccc1Cl)=O)Cl	NT	NT
5-P18	95.4463	106.252	0.914946	C13H15ClN2O	250.724	2-chloro-N-(2-cyanoethyl)-N-(3,5-dimethylphenyl)acetamide	Cc1cc(N(CCC#N)C(CCl)=O)cc(C)c1	NT	NT
5-P19	109.654	107.261	1.84109	C14H18Cl2FN3O2	350.216	2-[4-(2-chloroacetyl)piperazin-1-yl]-N-(3-fluorophenyl)acetamide hydrochloride	O=C(CN(CC1)CCN1C(CCl)=O)Nc1cc(F)ccc1.Cl	NT	NT
5-P20	101.639	104.235	112.434	C10H12ClNO	197.661	2-chloro-N-(2,6-dimethylphenyl)acetamide	Cc1cccc(C)c1NC(CCl)=O	NT	NT
5-P21	106.74	108.438	132.053	C13H18ClNO2	255.74	2-chloro-1-{7,7-dimethyl-4H,5H,6H,7H,8H-furo[3,2-c]azepin-5-yl}propan-1-one	CC(C(N(CC(C)(C)C1)Cc2c1occ2)=O)Cl	NT	NT
5-P22	87.796	100.2	108.226	C11H14ClNO2	227.687	2-chloro-N-(2-methoxy-5-methylphenyl)propanamide	CC(C(Nc(cc(C)cc1)c1OC)=O)Cl	NT	NT
6-A03	76.1463	105.565	-0.0458823	C15H13ClN2O2	288.729	N-[3-(2-chloroacetamido)phenyl]benzamide	O=C(CCl)Nc1cc(NC(c2ccccc2)=O)ccc1	NT	NT
6-A04	103.122	102.076	123.704	C18H28ClN3O2	353.887	2-chloro-N-{1-[(4-methoxy-3,5-dimethylpyridin-2-yl)methyl]piperidin-4-yl}-N-methylpropanamide	CC(C(N(C)C1CCN(Cc2ncc(C)c(OC)c2C)CC1)=O)Cl	NT	NT
6-A05	78.1951	99.0426	0.725751	C9H7Cl2N5O	272.091	2-chloro-N-[2-chloro-5-(1H-1,2,3,4-tetrazol-1-yl)phenyl]acetamide	O=C(CCl)Nc(cc(cc1)-n2nnnc2)c1Cl	NT	NT
6-A06	78.1951	102.228	0.631642	C7H7Cl2NOS	224.108	2-chloro-N-(2-chloro-4-methylthiophen-3-yl)acetamide	Cc1csc(Cl)c1NC(CCl)=O	NT	NT
6-A07	81.6098	78.2633	93.1275	C15H20ClNO	265.778	2-chloro-N-[1-(5,6,7,8-tetrahydronaphthalen-2-yl)ethyl]propanamide	CC(C(NC(C)c1cc(CCCC2)c2cc1)=O)Cl	NT	NT
6-A08	80.5854	102.683	1.3416	C10H11ClFNO2	231.651	2-chloro-N-[2-(4-fluorophenoxy)ethyl]acetamide	O=C(CCl)NCCOc(cc1)ccc1F	NT	NT
6-A09	81.6098	93.734	96.0316	C9H8ClF2NO	219.616	2-chloro-N-(2,5-difluorophenyl)propanamide	CC(C(Nc(cc(cc1)F)c1F)=O)Cl	NT	NT
6-A10	60.439	102.986	0.26363	C20H20ClN3O	353.845	2-chloro-N-[1-phenyl-3-(2,4,5-trimethylphenyl)-1H-pyrazol-5-yl]acetamide	Cc(c(C)c1)cc(C)c1-c(cc1NC(CCl)=O)nn1-c1ccccc1	NT	NT
6-A11	83.6585	96.0091	97.1703	C10H9ClN2O	208.644	2-chloro-N-(2-cyanophenyl)propanamide	CC(C(Nc(cccc1)c1C#N)=O)Cl	NT	NT
6-A12	138.976	94.644	13.9546	C18H18ClNO2S	347.859	2-chloro-N-[3-(4-methylbenzoyl)-4,5,6,7-tetrahydro-1-benzothiophen-2-yl]acetamide	Cc(cc1)ccc1C(c1c(NC(CCl)=O)sc2c1CCCC2)=O	NT	NT
6-A13	102.098	88.8805	-0.0547846	C14H10ClNO2	259.688	2-chloro-N-{8-oxatricyclo[7.4.0.0,2,7]trideca-1(9),2(7),3,5,10,12-hexaen-5-yl}acetamide	O=C(CCl)Nc(cc1)cc2c1c(cccc1)c1o2	NT	NT
6-A14	84.6829	97.9809	0.0620574	C14H14ClNO2	263.719	2-chloro-N-[2-(naphthalen-2-yloxy)ethyl]acetamide	O=C(CCl)NCCOc1cc2ccccc2cc1	NT	NT
6-A15	97.6585	87.5154	86.8586	C9H8Cl3NO	252.525	2-chloro-N-(2,5-dichlorophenyl)propanamide	CC(C(Nc(cc(cc1)Cl)c1Cl)=O)Cl	NT	NT
6-A16	87.4146	95.2507	0.564239	C10H11Cl2NO2	248.106	2-chloro-N-[(5-chloro-2-methoxyphenyl)methyl]acetamide	COc(cc1)c(CNC(CCl)=O)cc1Cl	NT	NT
6-A17	89.4634	105.261	-0.154299	C11H10Cl2N2O	257.116	2-chloro-N-(3-chlorophenyl)-N-(2-cyanoethyl)acetamide	N#CCCN(C(CCl)=O)c1cccc(Cl)c1	NT	NT
6-A18	94.5854	101.924	2.30081	C11H11ClN2OS	254.736	N-[1-(1,3-benzothiazol-6-yl)ethyl]-2-chloroacetamide	CC(c(cc1)cc2c1ncs2)NC(CCl)=O	NT	NT
6-A19	86.3902	92.5206	61.866	C14H25ClN2O2	288.813	2-(2-chloroacetamido)-N-(cyclohexylmethyl)-N,2-dimethylpropanamide	CC(C)(C(N(C)CC1CCCCC1)=O)NC(CCl)=O	NT	NT
6-A20	96.2927	95.4024	84.7887	C10H16ClN3O	229.707	N-[1-(butan-2-yl)-1H-pyrazol-5-yl]-2-chloropropanamide	CCC(C)n1nccc1NC(C(C)Cl)=O	NT	NT
6-A21	103.122	96.6158	118.735	C11H13ClN2O2S	272.751	2-(2-chloropropanamido)-4H,5H,6H-cyclopenta[b]thiophene-3-carboxamide	CC(C(Nc1c(C(N)=O)c(CCC2)c2s1)=O)Cl	NT	NT
6-A22	100.39	107.84	0.387625	C9H9ClN2O3	228.632	2-chloro-N-[(2-nitrophenyl)methyl]acetamide	[O-][N+](c1c(CNC(CCl)=O)cccc1)=O	NT	NT
6-B03	78.1951	109.053	37.4164	C5H7Cl2N3O	196.035	2-chloro-N-(1H-imidazol-2-yl)acetamide hydrochloride	O=C(CCl)Nc1ncc[nH]1.Cl	NT	NT
6-B04	94.5854	95.2507	105.882	C6H6Cl2N2O2	209.03	2-chloro-N-[(2-chloro-1,3-oxazol-4-yl)methyl]acetamide	O=C(CCl)NCc1coc(Cl)n1	NT	NT
6-B05	82.6341	97.9809	106.484	C12H14ClNO2	239.698	2-chloro-N-(3,4-dihydro-1H-2-benzopyran-4-yl)propanamide	CC(C(NC(COC1)c2c1cccc2)=O)Cl	NT	NT
6-B06	82.2927	94.4924	100.601	C9H11ClN2O3S	262.713	2-chloro-N-(4-sulfamoylphenyl)propanamide	CC(C(Nc(cc1)ccc1S(N)(=O)=O)=O)Cl	NT	NT
6-B07	80.2439	91.4589	109.311	C10H10ClNOS2	259.776	2-chloro-N-({thieno[3,2-b]thiophen-2-yl}methyl)propanamide	CC(C(NCc1cc(scc2)c2s1)=O)Cl	NT	NT
6-B08	102.098	90.3972	90.13	C10H11ClN2O4	258.658	2-chloro-N-(4-methoxy-2-nitrophenyl)propanamide	CC(C(Nc(ccc(OC)c1)c1[N+]([O-])=O)=O)Cl	NT	NT
6-B09	91.5122	80.3868	1.33444	C10H12Cl2N4OS	307.2	2-chloro-N-{[2-(1-methyl-1H-pyrazol-3-yl)-1,3-thiazol-4-yl]methyl}acetamide hydrochloride	Cn(cc1)nc1-c1nc(CNC(CCl)=O)cs1.Cl	NT	NT
6-B10	103.122	81.7518	98.5436	C12H17ClN2O3S	304.793	2-chloro-N-{4-[(propan-2-yl)sulfamoyl]phenyl}propanamide	CC(C)NS(c(cc1)ccc1NC(C(C)Cl)=O)(=O)=O	NT	NT
6-B11	89.8049	80.2351	106.06	C13H18ClN3O4	315.753	1-{2-[4-(2-chloropropanoyl)piperazin-1-yl]-2-oxoethyl}pyrrolidine-2,5-dione	CC(C(N(CC1)CCN1C(CN(C(CC1)=O)C1=O)=O)=O)Cl	NT	NT
6-B12	105.512	88.4254	100.305	C13H17ClN2O3S	316.804	1-[4-(benzenesulfonyl)piperazin-1-yl]-2-chloropropan-1-one	CC(C(N(CC1)CCN1S(c1ccccc1)(=O)=O)=O)Cl	NT	NT
6-B13	95.6098	94.9474	105.796	C11H15ClN2O2	242.702	2-chloro-N-[2-methoxy-1-(pyridin-2-yl)ethyl]propanamide	CC(C(NC(COC)c1ncccc1)=O)Cl	NT	NT
6-B14	102.78	89.1838	92.4305	C12H17ClN4O2	284.742	rac-2-chloro-N-[(2R,3R)-2-(1-methyl-1H-pyrazol-5-yl)-6-oxopiperidin-3-yl]propanamide	CC(C(N[C@@H](CC1)[C@@H](c2ccnn2C)NC1=O)=O)Cl	NT	NT
6-B15	91.5122	95.0991	91.8119	C10H12ClF2N3O2	279.671	2-chloro-N-{1-[5-(difluoromethyl)-1,2,4-oxadiazol-3-yl]cyclobutyl}propanamide	CC(C(NC1(CCC1)c1noc(C(F)F)n1)=O)Cl	NT	NT
6-B16	103.805	86.4537	102.529	C9H14ClN3O	215.68	2-chloro-N-[1-(1-methyl-1H-pyrazol-3-yl)ethyl]propanamide	CC(C(NC(C)c1nn(C)cc1)=O)Cl	NT	NT
6-B17	110.293	89.6388	79.7204	C15H20ClNO2	281.778	2-chloro-N-methyl-N-[(1r,3r)-3-(3-methoxyphenyl)cyclobutyl]propanamide	CC(C(N(C)[C@H](C1)C[C@@H]1c1cc(OC)ccc1)=O)Cl	NT	NT
6-B18	99.0244	87.5154	95.9362	C16H21ClN2O2	308.803	N-(1-benzoylpiperidin-4-yl)-2-chloro-N-methylpropanamide	CC(C(N(C)C(CC1)CCN1C(c1ccccc1)=O)=O)Cl	NT	NT
6-B19	75.4634	96.6158	90.8562	C14H16ClN3O	277.749	2-chloro-1-{3-methyl-3H,6H,7H,8H,9H-imidazo[4,5-f]quinolin-6-yl}propan-1-one	CC(C(N(CCC1)c(cc2)c1c1c2n(C)cn1)=O)Cl	NT	NT
6-B20	103.805	88.7288	103.87	C9H13ClN4O	228.679	2-chloro-N-{[1-(1H-1,2,3-triazol-1-yl)cyclopropyl]methyl}propanamide	CC(C(NCC1(CC1)n1nncc1)=O)Cl	NT	NT
6-B21	78.1951	74.4715	67.2376	C16H16ClNO2	289.757	2-chloro-1-{2-phenyl-4H,5H,6H,7H-furo[3,2-c]pyridin-5-yl}propan-1-one	CC(C(N(CC1)Cc2c1oc(-c1ccccc1)c2)=O)Cl	NT	NT
6-B22	105.171	103.289	92.4497	C11H14ClNO3S2	307.817	2-chloro-N-[(2S,4S)-2-methyl-1,1-dioxo-2H,3H,4H-1lambda6-thieno[2,3-b]thiopyran-4-yl]propanamide	CC(C(N[C@@H](C[C@@H]1C)c(ccs2)c2S1(=O)=O)=O)Cl	NT	NT
6-C03	79.2195	107.84	1.83058	C11H13ClFNO2	245.678	2-chloro-N-[2-(2-fluorophenoxy)ethyl]-N-methylacetamide	CN(CCOc(cccc1)c1F)C(CCl)=O	NT	NT
6-C04	94.2439	100.863	129.63	C12H22ClNO2	247.762	2-chloro-N-[2,2-dimethyl-3-(oxan-4-yl)propyl]acetamide	CC(C)(CC1CCOCC1)CNC(CCl)=O	NT	NT
6-C05	84.3415	95.0991	2.63226	C8H14ClNO2	191.655	2-chloro-1-(2,2-dimethylmorpholin-4-yl)ethan-1-one	CC(C)(C1)OCCN1C(CCl)=O	NT	NT
6-C06	88.0976	89.7905	75.3992	C12H16ClNO	225.714	2-chloro-N-[1-(2-methylphenyl)propan-2-yl]acetamide	CC(Cc1c(C)cccc1)NC(CCl)=O	NT	NT
6-C07	84.6829	93.279	116.398	C9H14ClN3O	215.68	2-chloro-N-(1,3,5-trimethyl-1H-pyrazol-4-yl)propanamide	CC(C(Nc1c(C)n(C)nc1C)=O)Cl	NT	NT
6-C08	73.4146	89.6388	0.716849	C18H17ClN2O	312.793	2-chloro-N-[2-(1H-indol-3-yl)-2-phenylethyl]acetamide	O=C(CCl)NCC(c1c[nH]c2c1cccc2)c1ccccc1	NT	NT
6-C09	82.2927	89.7905	1.05879	C11H14ClNO2	227.687	2-chloro-N-[(2-methoxyphenyl)methyl]-N-methylacetamide	CN(Cc(cccc1)c1OC)C(CCl)=O	NT	NT
6-C10	80.9268	90.7005	93.2624	C9H16ClNO	189.682	2-chloro-N-(2-methylcyclohexyl)acetamide	CC(CCCC1)C1NC(CCl)=O	NT	NT
6-C11	89.122	90.0938	2.08001	C10H9ClN2OS	240.709	2-chloro-N-{2-[(cyanomethyl)sulfanyl]phenyl}acetamide	N#CCSc(cccc1)c1NC(CCl)=O	NT	NT
6-C12	89.122	74.0165	81.3372	C12H15Cl2NO2	276.159	2-chloro-N-[2-(4-chlorophenoxy)ethyl]-N-methylpropanamide	CC(C(N(C)CCOc(cc1)ccc1Cl)=O)Cl	NT	NT
6-C13	99.7073	88.7288	97.3734	C11H12ClNO3	241.671	2-(2-chloroacetamido)-3-phenylpropanoic acid	OC(C(Cc1ccccc1)NC(CCl)=O)=O	NT	NT
6-C14	100.732	88.5771	2.1029	C14H18ClNO2	267.751	2-chloro-N-{[2-(cyclopentyloxy)phenyl]methyl}acetamide	O=C(CCl)NCc(cccc1)c1OC1CCCC1	NT	NT
6-C15	100.732	86.6054	101.697	C11H13Cl2NO2	262.132	2-chloro-N-(4-chloro-2-methoxy-5-methylphenyl)propanamide	CC(C(Nc(c(OC)c1)cc(C)c1Cl)=O)Cl	NT	NT
6-C16	116.78	88.7288	67.8147	C12H15ClN2O2	254.713	4-[(2-chloroacetamido)methyl]-N,N-dimethylbenzamide	CN(C)C(c1ccc(CNC(CCl)=O)cc1)=O	NT	NT
6-C17	109.61	88.1221	106.282	C8H8Cl2N2O	219.068	2-chloro-N-(2-chloropyridin-3-yl)propanamide	CC(C(Nc1cccnc1Cl)=O)Cl	NT	NT
6-C18	115.756	55.0574	0.76454	C14H11Cl2NO2	296.149	2-chloro-N-[4-(3-chlorophenoxy)phenyl]acetamide	O=C(CCl)Nc(cc1)ccc1Oc1cccc(Cl)c1	NT	NT
6-C19	110.976	88.7288	100.485	C6H5Cl2N3O	206.029	2-chloro-N-(4-chloropyrimidin-2-yl)acetamide	O=C(CCl)Nc1nccc(Cl)n1	NT	NT
6-C20	105.512	83.5719	79.6096	C13H18Cl2N2O3S	353.265	2-chloro-N-[2-chloro-5-(diethylsulfamoyl)phenyl]propanamide	CCN(CC)S(c(cc1)cc(NC(C(C)Cl)=O)c1Cl)(=O)=O	NT	NT
6-C21	96.2927	97.8292	103.871	C9H9ClF2N2O	234.63	2-chloro-N-[2,2-difluoro-2-(pyridin-3-yl)ethyl]acetamide	O=C(CCl)NCC(c1cnccc1)(F)F	NT	NT
6-C22	91.5122	100.711	66.4377	C9H14ClNO	187.667	2-chloro-N-(dicyclopropylmethyl)acetamide	O=C(CCl)NC(C1CC1)C1CC1	NT	NT
6-D03	107.902	105.868	0.611135	C13H11ClN2OS	278.757	2-chloro-N-{4H,5H-naphtho[1,2-d][1,3]thiazol-2-yl}acetamide	O=C(CCl)Nc1nc(-c2c(CC3)cccc2)c3s1	NT	NT
6-D04	74.0976	95.7058	1.72566	C15H18ClN3O2	307.775	2-chloro-N-methyl-N-[3-(3-methyl-2-oxo-1,2-dihydroquinoxalin-1-yl)propyl]acetamide	CC1=Nc(cccc2)c2N(CCCN(C)C(CCl)=O)C1=O	NT	NT
6-D05	95.2683	91.1556	104.24	C15H21ClN2O3S	344.857	2-chloro-N-{1-[2-(1,1-dioxo-1lambda6,2-thiazolidin-2-yl)phenyl]ethyl}-N-methylpropanamide	CC(C(N(C)C(C)c(cccc1)c1N(CCC1)S1(=O)=O)=O)Cl	NT	NT
6-D06	89.8049	84.1786	98.9003	C10H8ClF3N2O3	296.63	2-chloro-N-[4-nitro-2-(trifluoromethyl)phenyl]propanamide	CC(C(Nc(cc1)c(C(F)(F)F)cc1[N+]([O-])=O)=O)Cl	NT	NT
6-D07	71.0244	93.4307	107.449	C13H13Cl2FN2O2	319.159	3-(2-chloro-6-fluorophenyl)-4-(2-chloropropanoyl)piperazin-2-one	CC(C(N(CCN1)C(c(c(F)ccc2)c2Cl)C1=O)=O)Cl	NT	NT
6-D08	94.2439	84.6336	2.10099	C13H13ClFN3O	281.713	2-chloro-N-(4-fluorophenyl)-N-[(1-methyl-1H-pyrazol-4-yl)methyl]acetamide	Cn1ncc(CN(C(CCl)=O)c(cc2)ccc2F)c1	NT	NT
6-D09	83.3171	88.1221	99.8378	C12H16ClN3O2	269.727	2-chloro-N-[(1S)-1-[(2-methylpyridin-3-yl)carbamoyl]ethyl]propanamide	C[C@@H](C(Nc1c(C)nccc1)=O)NC(C(C)Cl)=O	NT	NT
6-D10	94.9268	77.8083	101.319	C14H21ClN2O2	284.782	1-(adamantan-1-yl)-3-(2-chloropropanoyl)urea	CC(C(NC(NC1(CC(C2)C3)CC3CC2C1)=O)=O)Cl	NT	NT
6-D11	88.0976	92.0656	92.9161	C11H17Cl2N3OS	310.243	2-chloro-N-[2-(pyrrolidin-1-yl)-2-(1,3-thiazol-2-yl)ethyl]acetamide hydrochloride	O=C(CCl)NCC(c1nccs1)N1CCCC1.Cl	NT	NT
6-D12	76.1463	87.9704	0.805236	C15H12ClFN2O2	306.719	2-(2-chloroacetamido)-N-(4-fluorophenyl)benzamide	O=C(CCl)Nc(cccc1)c1C(Nc(cc1)ccc1F)=O	NT	NT
6-D13	89.122	90.0938	102.563	C8H13ClN4O	216.668	2-chloro-N-[(1R)-1-(1-methyl-1H-1,2,3-triazol-5-yl)ethyl]propanamide	CC(C(N[C@H](C)c1cnnn1C)=O)Cl	NT	NT
6-D14	108.585	87.5154	108.822	C13H18ClN3O	267.755	2-chloro-1-[5-(dimethylamino)-1,2,3,4-tetrahydro-1,6-naphthyridin-1-yl]propan-1-one	CC(C(N(CCC1)c2c1c(N(C)C)ncc2)=O)Cl	NT	NT
6-D15	87.4146	84.937	103.374	C13H16ClNO2	253.725	2-chloro-1-[5-(furan-2-yl)-4-methyl-1,2,3,6-tetrahydropyridin-1-yl]propan-1-one	CC(C(N1CC(c2ccco2)=C(C)CC1)=O)Cl	NT	NT
6-D16	98.6829	85.2403	116.166	C13H18ClN3O2	283.754	2-chloro-1-{2-[2-(1-methyl-1H-pyrazol-4-yl)-2-oxoethyl]pyrrolidin-1-yl}propan-1-one	CC(C(N1C(CC(c2cn(C)nc2)=O)CCC1)=O)Cl	NT	NT
6-D17	123.268	94.0373	1.39024	C12H15Cl2NO2	276.159	2-chloro-N-[(2-chlorophenyl)methyl]-N-(1-hydroxypropan-2-yl)acetamide	CC(CO)N(Cc(cccc1)c1Cl)C(CCl)=O	NT	NT
6-D18	93.9024	71.5897	100.94	C14H18ClF2NO	289.749	2-chloro-N-[2-(2,4-difluorophenyl)ethyl]-N-(propan-2-yl)propanamide	CC(C)N(CCc(ccc(F)c1)c1F)C(C(C)Cl)=O	NT	NT
6-D19	102.439	84.6336	107.343	C12H16ClNO4S	305.778	4-(2-chloropropanoyl)-3-(5-methylfuran-2-yl)-1lambda6-thiomorpholine-1,1-dione	CC(C(N(CCS(C1)(=O)=O)C1c1ccc(C)o1)=O)Cl	NT	NT
6-D20	115.756	88.7288	104.912	C10H15ClN4O	242.705	2-chloro-N-[(1r,3r)-3-[(1H-1,2,4-triazol-1-yl)methyl]cyclobutyl]propanamide	CC(C(N[C@H]1C[C@H](Cn2ncnc2)C1)=O)Cl	NT	NT
6-D21	96.6341	97.2225	52.3286	C11H18ClF2NO2	269.716	2-chloro-N-{[4-(difluoromethyl)-1-methoxycyclohexyl]methyl}acetamide	COC(CNC(CCl)=O)(CC1)CCC1C(F)F	NT	NT
6-D22	108.244	97.2225	98.0257	C14H16ClNO3S	313.8	N-benzyl-2-chloro-N-(1,1-dioxo-2,3-dihydro-1lambda6-thiophen-3-yl)propanamide	CC(C(N(Cc1ccccc1)C(C1)C=CS1(=O)=O)=O)Cl	NT	NT
6-E03	82.9756	97.6775	0.646744	C11H14ClNO2	227.687	2-chloro-N-cyclopropyl-N-[(5-methylfuran-2-yl)methyl]acetamide	Cc1ccc(CN(C2CC2)C(CCl)=O)o1	NT	NT
6-E04	90.4878	99.1942	59.8506	C10H14ClN3O	227.691	2-chloro-N-[(4,5,6,7-tetrahydro-2H-indazol-3-yl)methyl]acetamide	O=C(CCl)NCc1c(CCCC2)c2n[nH]1	NT	NT
6-E05	104.488	91.6106	105.663	C9H11ClN2O2S	246.714	3-(2-chloropropanoyl)-1-[(thiophen-2-yl)methyl]urea	CC(C(NC(NCc1cccs1)=O)=O)Cl	NT	NT
6-E06	106.878	89.9422	109.485	C14H16ClN3O2	293.749	2-chloro-N-(1,5-dimethyl-3-oxo-2-phenyl-2,3-dihydro-1H-pyrazol-4-yl)propanamide	CC(C(NC(C1=O)=C(C)N(C)N1c1ccccc1)=O)Cl	NT	NT
6-E07	82.2927	89.7905	116.797	C11H11ClN2O2	238.67	4-(2-chloropropanoyl)-1,2,3,4-tetrahydroquinoxalin-2-one	CC(C(N(C1)c(cccc2)c2NC1=O)=O)Cl	NT	NT
6-E08	83.6585	88.7288	98.6832	C9H9ClN2O3	228.632	2-chloro-N-(3-nitrophenyl)propanamide	CC(C(Nc1cc([N+]([O-])=O)ccc1)=O)Cl	NT	NT
6-E09	74.0976	90.0938	2.10639	C12H11ClFN5O	295.7	2-chloro-N-[5-(5-cyclopropyl-1H-1,2,3,4-tetrazol-1-yl)-2-fluorophenyl]acetamide	O=C(CCl)Nc(cc(cc1)-n2nnnc2C2CC2)c1F	NT	NT
6-E10	91.1707	86.1503	108.807	C11H13Cl2NO	246.133	2-chloro-N-(2-chloro-4,6-dimethylphenyl)propanamide	CC(C(Nc(c(C)cc(C)c1)c1Cl)=O)Cl	NT	NT
6-E11	91.8537	84.7853	99.0173	C11H18ClNO	215.72	2-chloro-N-[2-(cyclohex-1-en-1-yl)ethyl]propanamide	CC(C(NCCC1=CCCCC1)=O)Cl	NT	NT
6-E12	99.7073	79.0217	1.11856	C15H20ClNO	265.778	2-chloro-N-[cyclohexyl(phenyl)methyl]acetamide	O=C(CCl)NC(C1CCCCC1)c1ccccc1	NT	NT
6-E13	106.878	89.1838	1.24383	C10H9ClFN5O	269.663	2-chloro-N-[2-fluoro-5-(5-methyl-1H-1,2,3,4-tetrazol-1-yl)phenyl]acetamide	Cc1nnnn1-c(cc1)cc(NC(CCl)=O)c1F	NT	NT
6-E14	93.561	105.261	4.84781	C14H14ClNO	247.72	2-chloro-N-[2-(naphthalen-1-yl)ethyl]acetamide	O=C(CCl)NCCc1cccc2ccccc12	NT	NT
6-E15	87.4146	87.8188	1.61788	C10H12ClNO	197.661	2-chloro-N-ethyl-N-phenylacetamide	CCN(C(CCl)=O)c1ccccc1	NT	NT
6-E16	92.5366	88.5771	17.4628	C15H19ClN2O2	294.777	N-(1-butanoyl-1,2,3,4-tetrahydroquinolin-4-yl)-2-chloroacetamide	CCCC(N(CCC1NC(CCl)=O)c2c1cccc2)=O	NT	NT
6-E17	110.293	88.1221	0.0269253	C12H19Cl2N3OS	324.27	2-chloro-N-{4-[(4-methylpiperidin-1-yl)methyl]-1,3-thiazol-2-yl}acetamide hydrochloride	CC1CCN(Cc2csc(NC(CCl)=O)n2)CC1.Cl	NT	NT
6-E18	85.7073	85.2403	5.21677	C14H17ClFNO	269.742	2-chloro-N-{[1-(4-fluorophenyl)cyclopentyl]methyl}acetamide	O=C(CCl)NCC1(CCCC1)c(cc1)ccc1F	NT	NT
6-E19	88.439	92.5206	103.726	C8H9ClFN3O	217.628	2-chloro-N-[2-(5-fluoropyrimidin-2-yl)ethyl]acetamide	O=C(CCl)NCCc(nc1)ncc1F	NT	NT
6-E20	109.951	93.1273	2.08541	C13H15ClN2O2	266.723	N-{4-[(2-chloroacetamido)methyl]phenyl}cyclopropanecarboxamide	O=C(CCl)NCc(cc1)ccc1NC(C1CC1)=O	NT	NT
6-E21	91.8537	92.9756	93.5243	C12H14ClF2NO	261.695	2-chloro-N-[2-(2,4-difluorophenyl)propan-2-yl]propanamide	CC(C(NC(C)(C)c(ccc(F)c1)c1F)=O)Cl	NT	NT
6-E22	98	101.773	8.26484	C12H16ClN3O2	269.727	2-chloro-N-{[6-(morpholin-4-yl)pyridin-3-yl]methyl}acetamide	O=C(CCl)NCc(cc1)cnc1N1CCOCC1	NT	NT
6-F03	81.2683	83.4202	0.537851	C13H18ClNO2	255.74	2-chloro-N-[2-(3,5-dimethylphenoxy)ethyl]-N-methylacetamide	Cc1cc(OCCN(C)C(CCl)=O)cc(C)c1	NT	NT
6-F04	90.4878	93.4307	21.6649	C16H21ClN2O2	308.803	N-[2-(4-benzylpiperidin-1-yl)-2-oxoethyl]-2-chloroacetamide	O=C(CCl)NCC(N1CCC(Cc2ccccc2)CC1)=O	NT	NT
6-F05	116.098	90.7005	107.791	C12H19ClN4O2	286.758	2-chloro-1-{4-[3-(dimethylamino)-1,2,4-oxadiazol-5-yl]piperidin-1-yl}propan-1-one	CC(C(N(CC1)CCC1c1nc(N(C)C)no1)=O)Cl	NT	NT
6-F06	98.6829	86.757	112.176	C11H13ClFNO	229.678	2-chloro-N-[2-(4-fluorophenyl)ethyl]propanamide	CC(C(NCCc(cc1)ccc1F)=O)Cl	NT	NT
6-F07	89.8049	85.0886	100.549	C14H18Cl2N2O2	317.211	2-chloro-N-{[4-(4-chlorophenyl)morpholin-2-yl]methyl}propanamide	CC(C(NCC(C1)OCCN1c(cc1)ccc1Cl)=O)Cl	NT	NT
6-F08	89.8049	87.8188	1.68052	C13H13ClN2OS	280.773	2-chloro-1-{2H,3H,4H,5H,6H-[1,4]thiazepino[6,7-b]indol-4-yl}ethan-1-one	O=C(CCl)N1Cc([nH]c2c3cccc2)c3SCC1	NT	NT
6-F09	86.7317	91.9139	112.817	C14H13ClN4O	288.732	2-chloro-N-{[4-(3-cyanophenyl)-1H-imidazol-2-yl]methyl}propanamide	CC(C(NCc1nc(-c2cc(C#N)ccc2)c[nH]1)=O)Cl	NT	NT
6-F10	107.22	86.1503	105.984	C13H17ClN2O2	268.739	2-chloro-N-{[(2,6-dimethylphenyl)carbamoyl]methyl}propanamide	CC(C(NCC(Nc1c(C)cccc1C)=O)=O)Cl	NT	NT
6-F11	92.5366	90.7005	106.169	C14H20ClN3O3	313.78	2-chloro-1-{4-[2-(3,5-dimethyl-1,2-oxazol-4-yl)acetyl]piperazin-1-yl}propan-1-one	CC(C(N(CC1)CCN1C(Cc1c(C)onc1C)=O)=O)Cl	NT	NT
6-F12	97.3171	83.7236	108.522	C11H14ClNO3	243.687	2-chloro-N-(3,4-dimethoxyphenyl)propanamide	CC(C(Nc(cc1)cc(OC)c1OC)=O)Cl	NT	NT
6-F13	94.2439	82.8135	103.378	C12H15Cl2NO2	276.159	2-chloro-N-[2-(3-chlorophenoxy)propyl]propanamide	CC(CNC(C(C)Cl)=O)Oc1cccc(Cl)c1	NT	NT
6-F14	96.9756	80.2351	114.87	C9H14ClN5O	243.693	2-chloro-N-{[1-(cyclopropylmethyl)-1H-1,2,3,4-tetrazol-5-yl]methyl}propanamide	CC(C(NCc1nnnn1CC1CC1)=O)Cl	NT	NT
6-F15	88.0976	81.1451	98.5676	C11H16ClN3O	241.717	2-chloro-1-[3-(1-methyl-1H-imidazol-2-yl)pyrrolidin-1-yl]propan-1-one	CC(C(N(CC1)CC1c1nccn1C)=O)Cl	NT	NT
6-F16	96.2927	87.8188	104.913	C15H22ClF3N2O2	354.796	2-chloro-1-[1'-(2,2,2-trifluoroacetyl)-[2,3'-bipiperidin]-1-yl]propan-1-one	CC(C(N(CCCC1)C1C(CCC1)CN1C(C(F)(F)F)=O)=O)Cl	NT	NT
6-F17	93.9024	82.0552	91.5499	C14H17ClFNO2	285.742	2-chloro-N-[(1r,3r)-3-(3-fluoro-4-methoxyphenyl)cyclobutyl]propanamide	CC(C(N[C@H](C1)C[C@@H]1c(cc1)cc(F)c1OC)=O)Cl	NT	NT
6-F18	110.976	81.4485	100.127	C15H15ClF2N4O	340.756	2-chloro-1-{3-[(2,6-difluorophenyl)methyl]-5H,6H,7H,8H-[1,2,4]triazolo[4,3-a]pyrazin-7-yl}propan-1-one	CC(C(N1Cc2nnc(Cc(c(F)ccc3)c3F)n2CC1)=O)Cl	NT	NT
6-F19	93.561	83.2686	1.4648	C12H14Cl2N2O	273.158	2-chloro-N-[1-(5-chloropyridin-2-yl)-2-cyclopropylethyl]acetamide	O=C(CCl)NC(CC1CC1)c(cc1)ncc1Cl	NT	NT
6-F20	95.9512	86.757	102.51	C15H16ClN3O	289.76	2-chloro-1-[4-(1H-pyrazol-1-yl)-1,2,3,4-tetrahydroisoquinolin-2-yl]propan-1-one	CC(C(N(CC1n2nccc2)Cc2c1cccc2)=O)Cl	NT	NT
6-F21	102.78	98.7392	87.5802	C9H13ClN4O	228.679	2-chloro-N-[1-(4H-1,2,4-triazol-3-yl)cyclobutyl]propanamide	CC(C(NC1(CCC1)c1nnc[nH]1)=O)Cl	NT	NT
6-F22	99.0244	96.0091	98.218	C12H14ClN3O	251.712	2-(2-chloropropanoyl)-1-methyl-1H,2H,3H,4H-pyrrolo[1,2-a]pyrazine-6-carbonitrile	CC(C(N1C(C)c2ccc(C#N)n2CC1)=O)Cl	NT	NT
6-G03	89.8049	108.75	97.8895	C10H11ClFNO2	231.651	2-chloro-N-[2-(3-fluorophenoxy)ethyl]acetamide	O=C(CCl)NCCOc1cc(F)ccc1	NT	NT
6-G04	91.5122	99.3459	107.376	C14H17ClN2O2	280.75	2-chloro-N-{[4-(pyrrolidine-1-carbonyl)phenyl]methyl}acetamide	O=C(CCl)NCc(cc1)ccc1C(N1CCCC1)=O	NT	NT
6-G05	76.4878	100.863	107.253	C10H11Cl2NO2	248.106	2-chloro-N-[2-(3-chlorophenoxy)ethyl]acetamide	O=C(CCl)NCCOc1cccc(Cl)c1	NT	NT
6-G06	70.6829	96.6158	1.1928	C11H13ClN2O3	256.685	2-chloro-N-methyl-N-[1-(3-nitrophenyl)ethyl]acetamide	CC(c1cc([N+]([O-])=O)ccc1)N(C)C(CCl)=O	NT	NT
6-G07	112.683	83.8752	101.145	C14H13ClN2O2S	308.783	N-[4-(2-chloropropanamido)phenyl]thiophene-2-carboxamide	CC(C(Nc(cc1)ccc1NC(c1cccs1)=O)=O)Cl	NT	NT
6-G08	87.7561	91.3072	1.29772	C10H9ClF3NO2	267.632	2-chloro-N-{[4-(trifluoromethoxy)phenyl]methyl}acetamide	O=C(CCl)NCc(cc1)ccc1OC(F)(F)F	NT	NT
6-G09	106.878	55.9674	93.0029	C16H14ClNO3	303.74	2-chloro-N-{4-methoxy-8-oxatricyclo[7.4.0.0,2,7]trideca-1(9),2(7),3,5,10,12-hexaen-5-yl}propanamide	CC(C(Nc(cc1oc(cccc2)c2c1c1)c1OC)=O)Cl	NT	NT
6-G10	105.854	77.505	101.96	C16H14ClNO2	287.741	N-(2-benzoylphenyl)-2-chloropropanamide	CC(C(Nc(cccc1)c1C(c1ccccc1)=O)=O)Cl	NT	NT
6-G11	89.122	83.2686	115.605	C11H22Cl2N2O2	285.211	2-chloro-N-[3-(2,6-dimethylmorpholin-4-yl)propyl]acetamide hydrochloride	CC1OC(C)CN(CCCNC(CCl)=O)C1.Cl	NT	NT
6-G12	75.122	80.8418	1.04893	C15H20ClNO	265.778	2-chloro-1-[4-(2-phenylethyl)piperidin-1-yl]ethan-1-one	O=C(CCl)N1CCC(CCc2ccccc2)CC1	NT	NT
6-G13	107.22	82.0552	1.3443	C14H19ClN2O4S	346.83	2-chloro-N-[2-methoxy-5-(piperidine-1-sulfonyl)phenyl]acetamide	COc(ccc(S(N1CCCCC1)(=O)=O)c1)c1NC(CCl)=O	NT	NT
6-G14	93.2195	86.757	1.43793	C12H14Cl2N2O3S	337.222	2-chloro-N-[2-chloro-5-(pyrrolidine-1-sulfonyl)phenyl]acetamide	O=C(CCl)Nc(cc(cc1)S(N2CCCC2)(=O)=O)c1Cl	NT	NT
6-G15	96.2927	88.2738	127.13	C10H17ClN2O2	232.707	3-(2-chloropropanoyl)-1-cyclohexylurea	CC(C(NC(NC1CCCCC1)=O)=O)Cl	NT	NT
6-G16	98.6829	89.3355	112.326	C10H11Cl2NO2	248.106	2-chloro-N-(5-chloro-2-methoxyphenyl)propanamide	CC(C(Nc(cc(cc1)Cl)c1OC)=O)Cl	NT	NT
6-G17	101.415	81.1451	104.262	C14H19Cl3N2O	337.673	2-chloro-N-[2-(2-chlorophenyl)-2-(pyrrolidin-1-yl)ethyl]acetamide hydrochloride	O=C(CCl)NCC(c(cccc1)c1Cl)N1CCCC1.Cl	NT	NT
6-G18	104.146	91.1556	3.85219	C13H18Cl2N2O	289.201	N-(1-benzylpyrrolidin-3-yl)-2-chloroacetamide hydrochloride	O=C(CCl)NC1CN(Cc2ccccc2)CC1.Cl	NT	NT
6-G19	89.4634	92.9756	39.3163	C16H19ClN4O	318.801	2-chloro-N-[4-(3-phenyl-1H-1,2,4-triazol-5-yl)cyclohexyl]acetamide	O=C(CCl)NC(CC1)CCC1c1nc(-c2ccccc2)n[nH]1	NT	NT
6-G20	109.61	84.6336	81.9292	C11H14ClNO2	227.687	2-chloro-N-[(2S)-1-hydroxy-3-phenylpropan-2-yl]acetamide	OC[C@H](Cc1ccccc1)NC(CCl)=O	NT	NT
6-G21	93.9024	102.531	129.393	C10H11ClFNO	215.652	2-chloro-N-[(1R)-1-(4-fluorophenyl)ethyl]acetamide	C[C@H](c(cc1)ccc1F)NC(CCl)=O	NT	NT
6-G22	95.9512	109.053	1.30551	C13H14ClN3O	263.723	2-chloro-N-[2-(1-phenyl-1H-pyrazol-4-yl)ethyl]acetamide	O=C(CCl)NCCc1cn(-c2ccccc2)nc1	NT	NT
6-H03	86.3902	102.986	1.79545	C12H14Cl2N2O4S	353.222	2-chloro-N-[2-chloro-5-(morpholine-4-sulfonyl)phenyl]acetamide	O=C(CCl)Nc(cc(cc1)S(N2CCOCC2)(=O)=O)c1Cl	NT	NT
6-H04	86.0488	103.138	14.0736	C12H15ClN2O3S	302.777	2-chloro-N-[2-(2,3-dihydro-1H-indole-1-sulfonyl)ethyl]acetamide	O=C(CCl)NCCS(N(CC1)c2c1cccc2)(=O)=O	NT	NT
6-H05	93.2195	100.559	103.697	C14H21ClN4O2	312.795	2-chloro-N-[1-(1-methyl-1H-pyrazol-4-yl)-2-(3-methylpiperidin-1-yl)-2-oxoethyl]acetamide	CC(CCC1)CN1C(C(c1cn(C)nc1)NC(CCl)=O)=O	NT	NT
6-H06	8.19512	93.4307	0.976127	C15H12Cl2N2O3	339.173	2-chloro-N-[(4-chloro-3-nitrophenyl)methyl]-N-phenylacetamide	[O-][N+](c(cc(CN(C(CCl)=O)c1ccccc1)cc1)c1Cl)=O	NT	NT
6-H07	85.3659	96.9191	0.100051	C16H19ClN2O	290.788	2-chloro-N-methyl-N-(6-methyl-2,3,4,9-tetrahydro-1H-carbazol-1-yl)acetamide	Cc(cc1)cc2c1[nH]c1c2CCCC1N(C)C(CCl)=O	NT	NT
6-H08	107.561	92.824	5.76601	C7H7ClF2N2O2	224.593	2-chloro-N-{[3-(difluoromethyl)-1,2-oxazol-5-yl]methyl}acetamide	O=C(CCl)NCc1cc(C(F)F)no1	NT	NT
6-H09	93.9024	92.3689	97.2574	C16H25ClN4O2	340.848	2-[1-(2-chloropropanoyl)piperidin-3-yl]-5-[methyl(propan-2-yl)amino]-2,3-dihydropyridazin-3-one	CC(C)N(C)C(C=NN1C(CCC2)CN2C(C(C)Cl)=O)=CC1=O	NT	NT
6-H10	131.122	56.4224	115.954	C15H14ClNOS	291.796	2-chloro-N-[2-(phenylsulfanyl)phenyl]propanamide	CC(C(Nc(cccc1)c1Sc1ccccc1)=O)Cl	NT	NT
6-H11	75.4634	70.3763	11.1318	C9H13ClN2O3S2	296.794	2-chloro-N-[2-(N-methylthiophene-2-sulfonamido)ethyl]acetamide	CN(CCNC(CCl)=O)S(c1cccs1)(=O)=O	NT	NT
6-H12	88.439	86.757	0.989957	C10H12Cl2N2O3S	311.185	2-chloro-N-[2-chloro-5-(dimethylsulfamoyl)phenyl]acetamide	CN(C)S(c(cc1)cc(NC(CCl)=O)c1Cl)(=O)=O	NT	NT
6-H13	109.268	88.5771	104.525	C11H17ClN4O	256.732	2-chloro-N-(1-{5H,6H,7H,8H-[1,2,4]triazolo[4,3-a]pyridin-3-yl}ethyl)propanamide	CC(C(NC(C)c1nnc2n1CCCC2)=O)Cl	NT	NT
6-H14	97.6585	84.7853	107.722	C9H12ClF2N3O	251.661	2-chloro-N-{[3-(difluoromethyl)-1-methyl-1H-pyrazol-5-yl]methyl}propanamide	CC(C(NCc1cc(C(F)F)nn1C)=O)Cl	NT	NT
6-H15	103.122	89.3355	91.3905	C12H15ClN4OS	298.792	5-[4-(2-chloropropanoyl)piperazin-1-yl]-3-methyl-1,2-thiazole-4-carbonitrile	CC(C(N(CC1)CCN1c(snc1C)c1C#N)=O)Cl	NT	NT
6-H16	75.122	86.302	104.721	C18H25ClN2O3	352.856	1-[4-(2-chloropropanoyl)piperazin-1-yl]-2-(4-ethylphenoxy)propan-1-one	CCc(cc1)ccc1OC(C)C(N(CC1)CCN1C(C(C)Cl)=O)=O	NT	NT
6-H17	96.2927	64.6128	3.42091	C18H25ClN2O2	336.856	2-chloro-1-{4-[2-(2,3-dihydro-1H-inden-5-yloxy)ethyl]piperazin-1-yl}propan-1-one	CC(C(N1CCN(CCOc2cc(CCC3)c3cc2)CC1)=O)Cl	NT	NT
6-H18	89.8049	81.6002	116.331	C14H17ClFNO	269.742	2-chloro-1-[2-(2-fluorophenyl)-4-methylpyrrolidin-1-yl]propan-1-one	CC(C(N(CC(C)C1)C1c(cccc1)c1F)=O)Cl	NT	NT
6-H19	123.951	89.7905	91.0355	C14H18ClNO2	267.751	2-chloro-1-(2,2-dimethyl-2,3,4,5-tetrahydro-1,4-benzoxazepin-4-yl)propan-1-one	CC(C(N1Cc(cccc2)c2OC(C)(C)C1)=O)Cl	NT	NT
6-H20	89.122	88.5771	106.653	C19H19ClN2O2	342.819	N-[(2-benzyl-3-oxo-2,3-dihydro-1H-isoindol-1-yl)methyl]-2-chloropropanamide	CC(C(NCC(c1c2cccc1)N(Cc1ccccc1)C2=O)=O)Cl	NT	NT
6-H21	85.3659	85.2403	100.467	C15H20ClNO	265.778	2-chloro-N-(4,4-dimethyl-1,2,3,4-tetrahydronaphthalen-1-yl)propanamide	CC(C(NC(CCC1(C)C)c2c1cccc2)=O)Cl	NT	NT
6-H22	103.463	103.896	104.989	C11H16ClN3O2	257.717	2-chloro-1-[6-(1H-pyrazol-1-yl)-1,4-oxazepan-4-yl]propan-1-one	CC(C(N(CCOC1)CC1n1nccc1)=O)Cl	NT	NT
6-I03	104.146	100.863	105.41	C10H12ClNO2	213.661	2-chloro-N-(3-methoxyphenyl)propanamide	CC(C(Nc1cc(OC)ccc1)=O)Cl	NT	NT
6-I04	97.6585	95.0991	106.609	C10H11Cl2NO	232.106	2-chloro-N-[(4-chlorophenyl)methyl]propanamide	CC(C(NCc(cc1)ccc1Cl)=O)Cl	NT	NT
6-I05	90.1463	96.9191	3.474	C16H13ClN2OS	316.805	2-chloro-N-[4-(6-methyl-1,3-benzothiazol-2-yl)phenyl]acetamide	Cc(cc1)cc2c1nc(-c(cc1)ccc1NC(CCl)=O)s2	NT	NT
6-I06	95.9512	92.9756	100.835	C7H10ClNO3	191.612	methyl 1-(2-chloroacetamido)cyclopropane-1-carboxylate	COC(C1(CC1)NC(CCl)=O)=O	NT	NT
6-I07	92.1951	91.7623	89.3477	C14H18ClNO2	267.751	2-chloro-N-[(4-phenyloxan-4-yl)methyl]acetamide	O=C(CCl)NCC1(CCOCC1)c1ccccc1	NT	NT
6-I08	104.146	96.4641	2.34532	C14H16ClN3O	277.749	2-chloro-N-[(3,5-dimethyl-1-phenyl-1H-pyrazol-4-yl)methyl]acetamide	Cc1c(CNC(CCl)=O)c(C)nn1-c1ccccc1	NT	NT
6-I09	37.9024	54.299	28.5225	C15H9ClN2O2S2	348.827	2-chloro-N-[3-cyano-4,5-bis(thiophen-2-yl)furan-2-yl]acetamide	N#Cc1c(NC(CCl)=O)oc(-c2cccs2)c1-c1cccs1	NT	NT
6-I10	94.5854	83.2686	109.877	C10H11Cl2NO	232.106	2-chloro-N-(3-chloro-2-methylphenyl)propanamide	CC(C(Nc1cccc(Cl)c1C)=O)Cl	NT	NT
6-I11	96.6341	79.3251	44.9082	C13H16ClNO3S	301.789	ethyl 2-(2-chloroacetamido)-4,5,6,7-tetrahydro-1-benzothiophene-3-carboxylate	CCOC(c1c(NC(CCl)=O)sc2c1CCCC2)=O	NT	NT
6-I12	108.244	84.7853	1.61788	C11H11ClN2O	222.671	2-chloro-N-(2-cyanoethyl)-N-phenylacetamide	N#CCCN(C(CCl)=O)c1ccccc1	NT	NT
6-I13	115.415	78.87	104.51	C11H14ClNO	211.688	N-benzyl-2-chloro-N-methylpropanamide	CC(C(N(C)Cc1ccccc1)=O)Cl	NT	NT
6-I14	110.634	87.6671	117.474	C9H8Cl2N2O3	263.077	2-chloro-N-(2-chloro-5-nitrophenyl)propanamide	CC(C(Nc(cc(cc1)[N+]([O-])=O)c1Cl)=O)Cl	NT	NT
6-I15	103.805	98.4359	10.5249	C7H11Cl2N3O	224.088	2-chloro-N-(1-ethyl-1H-pyrazol-4-yl)acetamide hydrochloride	CCn1ncc(NC(CCl)=O)c1.Cl	NT	NT
6-I16	115.756	91.9139	71.0454	C13H18ClNO	239.741	2-chloro-N-{2-[4-(propan-2-yl)phenyl]ethyl}acetamide	CC(C)c1ccc(CCNC(CCl)=O)cc1	NT	NT
6-I17	116.78	89.7905	0.669636	C17H19ClN2O	302.799	2-chloro-N-{4-[phenyl(propan-2-yl)amino]phenyl}acetamide	CC(C)N(c1ccccc1)c(cc1)ccc1NC(CCl)=O	NT	NT
6-I18	96.9756	89.0321	100.009	C8H8ClN5O	225.635	2-chloro-N-(9H-purin-6-yl)propanamide	CC(C(Nc1ncnc2c1nc[nH]2)=O)Cl	NT	NT
6-I19	108.927	94.189	1.82788	C13H14ClFN2O	268.714	2-chloro-N-[1-(3-cyano-4-fluorophenyl)-2-methylpropyl]acetamide	CC(C)C(c(cc1)cc(C#N)c1F)NC(CCl)=O	NT	NT
6-I20	96.2927	95.5541	1.45462	C11H9ClN2O2	236.654	2-chloro-N-(4-phenyl-1,2-oxazol-5-yl)acetamide	O=C(CCl)Nc(onc1)c1-c1ccccc1	NT	NT
6-I21	83.3171	100.711	23.981	C12H14ClNO	223.699	2-chloro-N-[(1S)-1,2,3,4-tetrahydronaphthalen-1-yl]acetamide	O=C(CCl)N[C@@H](CCC1)c2c1cccc2	NT	NT
6-I22	77.1707	109.053	0.417352	C11H14ClNO	211.688	2-chloro-N-(4-propylphenyl)acetamide	CCCc(cc1)ccc1NC(CCl)=O	NT	NT
6-J03	92.5366	103.289	1.68242	C11H11ClN4O	250.684	2-chloro-N-[(2-phenyl-2H-1,2,3-triazol-4-yl)methyl]acetamide	O=C(CCl)NCc1nn(-c2ccccc2)nc1	NT	NT
6-J04	101.073	87.2121	96.5915	C12H15ClN2O2	254.713	3-(2-chloropropanoyl)-1-(2,4-dimethylphenyl)urea	CC(C(NC(Nc1c(C)cc(C)cc1)=O)=O)Cl	NT	NT
6-J05	103.122	95.5541	0.678697	C13H18ClNO	239.741	2-chloro-N-[(3-methylphenyl)methyl]-N-(propan-2-yl)acetamide	CC(C)N(Cc1cc(C)ccc1)C(CCl)=O	NT	NT
6-J06	112.341	88.1221	0.764699	C16H16ClN3O2	317.77	2-chloro-N-{4-[2-(2-methoxyphenyl)diazen-1-yl]-3-methylphenyl}acetamide	Cc(cc(cc1)NC(CCl)=O)c1N=Nc(cccc1)c1OC	NT	NT
6-J07	96.6341	90.0938	102.778	C16H24ClN3O3	341.833	N-[1-(2-chloropropanoyl)pyrrolidin-3-yl]-N-{[5-(propan-2-yl)-1,3-oxazol-2-yl]methyl}acetamide	CC(C)c1cnc(CN(C(CC2)CN2C(C(C)Cl)=O)C(C)=O)o1	NT	NT
6-J08	92.878	85.392	114.732	C10H10ClF2NO2	249.642	2-chloro-N-[2-(difluoromethoxy)phenyl]propanamide	CC(C(Nc(cccc1)c1OC(F)F)=O)Cl	NT	NT
6-J09	89.4634	93.1273	91.466	C15H18ClN3O	291.776	N-[(1-benzyl-1H-imidazol-2-yl)methyl]-2-chloro-N-methylpropanamide	CC(C(N(C)Cc1nccn1Cc1ccccc1)=O)Cl	NT	NT
6-J10	102.439	89.9422	0.354083	C20H18ClN3O	351.829	2-chloro-N-[3-(2,3-dihydro-1H-inden-5-yl)-1-phenyl-1H-pyrazol-5-yl]acetamide	O=C(CCl)Nc1cc(-c2cc(CCC3)c3cc2)nn1-c1ccccc1	NT	NT
6-J11	92.878	85.9987	0.263153	C17H17ClFNO	305.774	2-chloro-N-ethyl-N-[(4-fluorophenyl)(phenyl)methyl]acetamide	CCN(C(c1ccccc1)c(cc1)ccc1F)C(CCl)=O	NT	NT
6-J12	85.7073	86.302	116.257	C12H15ClN2O5S	334.776	2-chloro-N-[2-hydroxy-5-(morpholine-4-sulfonyl)phenyl]acetamide	Oc(ccc(S(N1CCOCC1)(=O)=O)c1)c1NC(CCl)=O	NT	NT
6-J13	98.6829	86.4537	106.8	C11H18ClNO2	231.719	2-chloro-N-[1-(methoxymethyl)cyclohex-3-en-1-yl]propanamide	CC(C(NC1(COC)CC=CCC1)=O)Cl	NT	NT
6-J14	94.5854	76.5949	111.15	C19H21ClN2O2	344.835	N-{3-[1-(2-chloro-N-methylpropanamido)ethyl]phenyl}benzamide	CC(C(N(C)C(C)c1cc(NC(c2ccccc2)=O)ccc1)=O)Cl	NT	NT
6-J15	90.4878	92.0656	97.0503	C13H13ClN2O2	264.707	4-{[1-(2-chloropropanoyl)azetidin-3-yl]oxy}benzonitrile	CC(C(N(C1)CC1Oc(cc1)ccc1C#N)=O)Cl	NT	NT
6-J16	93.561	89.0321	112.916	C10H14ClN3O	227.691	2-chloro-N-{4H,5H,6H,7H-pyrazolo[1,5-a]pyridin-4-yl}propanamide	CC(C(NC1c2ccnn2CCC1)=O)Cl	NT	NT
6-J17	119.854	93.8857	105.544	C11H13ClN2O2S	272.751	4-(2-chloropropanoyl)-3-(thiophen-2-yl)piperazin-2-one	CC(C(N(CCN1)C(c2cccs2)C1=O)=O)Cl	NT	NT
6-J18	94.2439	72.0447	78.921	C15H16ClFN2OS	326.817	2-chloro-1-[4-(5-fluoro-1,3-benzothiazol-2-yl)piperidin-1-yl]propan-1-one	CC(C(N(CC1)CCC1c1nc(cc(cc2)F)c2s1)=O)Cl	NT	NT
6-J19	108.585	91.4589	108.351	C15H16ClF3N2O2	348.748	2-chloro-N-(5-oxo-1-{[2-(trifluoromethyl)phenyl]methyl}pyrrolidin-3-yl)propanamide	CC(C(NC(C1)CN(Cc2c(C(F)(F)F)cccc2)C1=O)=O)Cl	NT	NT
6-J20	95.6098	92.5206	106.319	C14H20ClN3O	281.781	2-chloro-N-methyl-N-[1-(pyridin-2-yl)piperidin-4-yl]propanamide	CC(C(N(C)C(CC1)CCN1c1ncccc1)=O)Cl	NT	NT
6-J21	102.098	101.469	99.1095	C9H16ClNO3S	253.746	2-chloro-N-(1,1-dioxo-1lambda6-thian-4-yl)-N-methylpropanamide	CC(C(N(C)C(CC1)CCS1(=O)=O)=O)Cl	NT	NT
6-J22	93.2195	101.469	105.425	C16H21ClFN3O2	341.808	3-{[1-(2-chloropropanoyl)piperidin-3-yl]methyl}-1-(4-fluorophenyl)urea	CC(C(N1CC(CNC(Nc(cc2)ccc2F)=O)CCC1)=O)Cl	NT	NT
6-K03	103.805	105.109	72.6532	C9H8ClN3O2S	257.697	2-chloro-N-[5-(3-methylthiophen-2-yl)-1,3,4-oxadiazol-2-yl]acetamide	Cc1c(-c2nnc(NC(CCl)=O)o2)scc1	NT	NT
6-K04	97.6585	90.8522	56.4327	C16H24Cl2N2O	331.281	2-chloro-N-({4-[(3-methylpiperidin-1-yl)methyl]phenyl}methyl)acetamide hydrochloride	CC1CN(Cc2ccc(CNC(CCl)=O)cc2)CCC1.Cl	NT	NT
6-K05	81.2683	95.4024	5.17799	C9H12ClNOS	217.716	2-chloro-N-[(5-ethylthiophen-2-yl)methyl]acetamide	CCc1ccc(CNC(CCl)=O)s1	NT	NT
6-K06	77.1707	92.824	14.3317	C13H18ClNO	239.741	2-chloro-N-[2-(2,4,6-trimethylphenyl)ethyl]acetamide	Cc1cc(C)c(CCNC(CCl)=O)c(C)c1	NT	NT
6-K07	98	91.6106	0.0552217	C15H14ClNO2	275.73	N-[4-(benzyloxy)phenyl]-2-chloroacetamide	O=C(CCl)Nc(cc1)ccc1OCc1ccccc1	NT	NT
6-K08	107.561	80.0834	1.04003	C14H17ClFNO	269.742	2-chloro-N-[cyclopentyl(4-fluorophenyl)methyl]acetamide	O=C(CCl)NC(C1CCCC1)c(cc1)ccc1F	NT	NT
6-K09	95.2683	82.8135	115.494	C9H7Cl4NO	286.97	2-chloro-N-(2,4,6-trichlorophenyl)propanamide	CC(C(Nc(c(Cl)cc(Cl)c1)c1Cl)=O)Cl	NT	NT
6-K10	112.341	92.0656	2.67296	C10H9ClF3NO	251.633	2-chloro-N-{[2-(trifluoromethyl)phenyl]methyl}acetamide	O=C(CCl)NCc1c(C(F)(F)F)cccc1	NT	NT
6-K11	101.415	86.4537	0.743397	C12H16ClNO	225.714	N-[2-(butan-2-yl)phenyl]-2-chloroacetamide	CCC(C)c(cccc1)c1NC(CCl)=O	NT	NT
6-K12	102.439	94.0373	0.105138	C19H20ClNO3	345.82	2-chloro-1-(6,7-dimethoxy-1-phenyl-1,2,3,4-tetrahydroisoquinolin-2-yl)ethan-1-one	COc1cc(CCN(C2c3ccccc3)C(CCl)=O)c2cc1OC	NT	NT
6-K13	104.146	92.824	0.540553	C12H14Cl2N2O4S	353.222	2-chloro-N-[4-chloro-3-(morpholine-4-sulfonyl)phenyl]acetamide	O=C(CCl)Nc(cc1)cc(S(N2CCOCC2)(=O)=O)c1Cl	NT	NT
6-K14	106.878	91.0039	2.03343	C14H17ClN2O2	280.75	2-chloro-N-({2-[(2-oxopyrrolidin-1-yl)methyl]phenyl}methyl)acetamide	O=C(CCl)NCc1c(CN(CCC2)C2=O)cccc1	NT	NT
6-K15	99.7073	87.9704	112.705	C9H9ClFNO	201.625	2-chloro-N-(4-fluorophenyl)propanamide	CC(C(Nc(cc1)ccc1F)=O)Cl	NT	NT
6-K16	101.756	86.757	1.29613	C12H13ClN2OS	268.762	2-chloro-N-{2-[(2-cyano-2-methylethyl)sulfanyl]phenyl}acetamide	CC(CSc(cccc1)c1NC(CCl)=O)C#N	NT	NT
6-K17	97.3171	95.8574	0.53944	C10H7Cl2N3OS	288.153	2-chloro-N-[5-(2-chlorophenyl)-1,3,4-thiadiazol-2-yl]acetamide	O=C(CCl)Nc1nnc(-c(cccc2)c2Cl)s1	NT	NT
6-K18	91.1707	82.0552	1.64904	C15H20ClNO	265.778	2-chloro-N-cyclopropyl-N-{[4-(propan-2-yl)phenyl]methyl}acetamide	CC(C)c1ccc(CN(C2CC2)C(CCl)=O)cc1	NT	NT
6-K19	95.6098	92.9756	88.1467	C13H19ClN2O3	286.755	2-chloro-N-[(1r,4r)-4-[(3-methyl-1,2-oxazol-5-yl)methoxy]cyclohexyl]acetamide	Cc1noc(CO[C@H](CC2)CC[C@@H]2NC(CCl)=O)c1	NT	NT
6-K20	93.561	97.3742	98.0387	C11H11ClN2OS	254.736	N-[2-(1,3-benzothiazol-2-yl)ethyl]-2-chloroacetamide	O=C(CCl)NCCc1nc(cccc2)c2s1	NT	NT
6-K21	90.4878	96.7675	114.276	C9H14ClNO	187.667	2-chloro-N-(cyclohex-3-en-1-yl)propanamide	CC(C(NC1CC=CCC1)=O)Cl	NT	NT
6-K22	98.6829	100.863	104.9	C11H12ClNO2	225.672	N-(3-acetylphenyl)-2-chloropropanamide	CC(C(Nc1cc(C(C)=O)ccc1)=O)Cl	NT	NT
6-L03	89.122	103.289	111.361	C12H22ClN3O4S	339.839	2-chloro-N-[1-(morpholine-4-sulfonyl)piperidin-3-yl]propanamide	CC(C(NC(CCC1)CN1S(N1CCOCC1)(=O)=O)=O)Cl	NT	NT
6-L04	3.7561	102.076	0.560742	C15H13ClN2O2S	320.794	2-chloro-1-[5-(3-hydroxyphenyl)-3-(thiophen-2-yl)-4,5-dihydro-1H-pyrazol-1-yl]ethan-1-one	Oc1cccc(C(C2)N(C(CCl)=O)N=C2c2cccs2)c1	NT	NT
6-L05	76.1463	81.4485	99.087	C13H19ClN4O2	298.769	2-chloro-1-{2-[2-(dimethylamino)pyrimidin-4-yl]morpholin-4-yl}propan-1-one	CC(C(N1CC(c2nc(N(C)C)ncc2)OCC1)=O)Cl	NT	NT
6-L06	98.3415	89.1838	0.728454	C13H17ClN2O2	268.739	2-chloro-N-{[(2-ethylphenyl)carbamoyl]methyl}-N-methylacetamide	CCc(cccc1)c1NC(CN(C)C(CCl)=O)=O	NT	NT
6-L07	117.122	93.8857	1.27912	C13H14ClN3O2	279.722	N-[1-(3-benzyl-1,2,4-oxadiazol-5-yl)ethyl]-2-chloroacetamide	CC(c1nc(Cc2ccccc2)no1)NC(CCl)=O	NT	NT
6-L08	130.78	89.7905	113.464	C15H22Cl2N2O	317.254	2-chloro-N-{1-[(2-methylphenyl)methyl]piperidin-4-yl}acetamide hydrochloride	Cc1c(CN(CC2)CCC2NC(CCl)=O)cccc1.Cl	NT	NT
6-L09	96.6341	91.0039	1.40375	C15H16ClN3O	289.76	2-chloro-N-cyclopropyl-N-[(1-phenyl-1H-pyrazol-4-yl)methyl]acetamide	O=C(CCl)N(Cc1cn(-c2ccccc2)nc1)C1CC1	NT	NT
6-L10	85.0244	85.6953	101.095	C12H11ClN2OS	266.747	2-chloro-N-(4-phenyl-1,3-thiazol-2-yl)propanamide	CC(C(Nc1nc(-c2ccccc2)cs1)=O)Cl	NT	NT
6-L11	91.5122	89.7905	0.357898	C16H20ClNO2	293.788	2-chloro-N-cyclopentyl-N-[(2,3-dihydro-1-benzofuran-5-yl)methyl]acetamide	O=C(CCl)N(Cc(cc1)cc2c1OCC2)C1CCCC1	NT	NT
6-L12	90.4878	88.8805	0.94179	C13H17ClN2O5S	348.803	2-chloro-N-[2-methoxy-4-(morpholine-4-sulfonyl)phenyl]acetamide	COc(cc(cc1)S(N2CCOCC2)(=O)=O)c1NC(CCl)=O	NT	NT
6-L13	89.122	86.6054	100.392	C15H23ClN4O2	326.822	rac-2-chloro-N-{[(2R,3S)-1-ethyl-2-(1-methyl-1H-pyrazol-4-yl)-6-oxopiperidin-3-yl]methyl}propanamide	CCN([C@@H]([C@@H](CNC(C(C)Cl)=O)CC1)c2cn(C)nc2)C1=O	NT	NT
6-L14	93.9024	87.6671	101.4	C18H23ClN2O2	334.84	N-[8-(2-chloropropanoyl)-8-azabicyclo[3.2.1]octan-3-yl]-N-methylbenzamide	CC(C(N(C(CC1)C2)C1CC2N(C)C(c1ccccc1)=O)=O)Cl	NT	NT
6-L15	113.707	87.0604	99.316	C14H19ClN2O	266.767	2-chloro-N-(5-methyl-1-phenylpyrrolidin-3-yl)propanamide	CC(C(NC(CC1C)CN1c1ccccc1)=O)Cl	NT	NT
6-L16	98	89.3355	112.09	C12H18ClN3O	255.744	2-chloro-N-methyl-N-(1-methyl-4,5,6,7-tetrahydro-1H-indazol-4-yl)propanamide	CC(C(N(C)C(CCC1)c2c1n(C)nc2)=O)Cl	NT	NT
6-L17	88.439	86.757	112.256	C10H18ClNO3S	267.773	2-chloro-N-cyclopropyl-N-(1-methanesulfonylpropan-2-yl)propanamide	CC(CS(C)(=O)=O)N(C1CC1)C(C(C)Cl)=O	NT	NT
6-L18	90.4878	87.0604	111.653	C15H21ClN2O3S	344.857	2-chloro-N-methyl-N-{[3-(4-methyl-1,1-dioxo-1lambda6,2-thiazolidin-2-yl)phenyl]methyl}propanamide	CC(C(N(C)Cc1cc(N(CC(C)C2)S2(=O)=O)ccc1)=O)Cl	NT	NT
6-L19	110.634	89.4872	107.353	C13H15ClN2O2	266.723	2-chloro-N-[1-(3-cyanophenyl)-2-methoxyethyl]propanamide	CC(C(NC(COC)c1cc(C#N)ccc1)=O)Cl	NT	NT
6-L20	96.9756	91.9139	93.4868	C12H14ClNO3S	287.762	2-chloro-N-(2,2-dioxo-3,4-dihydro-1H-2lambda6-benzothiopyran-4-yl)propanamide	CC(C(NC(CS(C1)(=O)=O)c2c1cccc2)=O)Cl	NT	NT
6-L21	108.927	87.6671	100.204	C12H12ClNOS2	285.813	N-[bis(thiophen-2-yl)methyl]-2-chloropropanamide	CC(C(NC(c1cccs1)c1cccs1)=O)Cl	NT	NT
6-L22	92.878	97.0708	94.7396	C9H15ClN4O	230.695	2-chloro-N-[(1-ethyl-1H-1,2,3-triazol-4-yl)methyl]-N-methylpropanamide	CCn1nnc(CN(C)C(C(C)Cl)=O)c1	NT	NT
6-M03	92.5366	100.256	0.749597	C14H18ClNO3	283.751	2-chloro-1-[2-(3,4-dimethoxyphenyl)pyrrolidin-1-yl]ethan-1-one	COc(ccc(C(CCC1)N1C(CCl)=O)c1)c1OC	NT	NT
6-M04	110.976	99.8009	0.0889231	C14H20Cl2N2O	303.227	2-chloro-N-{4-[(piperidin-1-yl)methyl]phenyl}acetamide hydrochloride	O=C(CCl)Nc1ccc(CN2CCCCC2)cc1.Cl	NT	NT
6-M05	97.3171	94.9474	2.21433	C11H11Cl3N2O2	309.576	2-chloro-N-{[(2,6-dichlorophenyl)carbamoyl]methyl}-N-methylacetamide	CN(CC(Nc(c(Cl)ccc1)c1Cl)=O)C(CCl)=O	NT	NT
6-M06	96.9756	92.0656	0.806984	C11H13ClN2O2	240.686	2-(2-chloroacetamido)-N-methyl-2-phenylacetamide	CNC(C(c1ccccc1)NC(CCl)=O)=O	NT	NT
6-M07	112.341	98.7392	0.859444	C10H13ClN2O3S	276.74	2-chloro-N-[4-methyl-3-(methylsulfamoyl)phenyl]acetamide	Cc(ccc(NC(CCl)=O)c1)c1S(NC)(=O)=O	NT	NT
6-M08	112	93.279	53.7477	C7H12ClNO3S	225.693	2-chloro-N-(1,1-dioxo-1lambda6-thian-4-yl)acetamide	O=C(CCl)NC(CC1)CCS1(=O)=O	NT	NT
6-M09	116.439	93.4307	3.89479	C13H18ClNO3	271.74	2-chloro-N-[1-(4,5-dimethoxy-2-methylphenyl)ethyl]acetamide	CC(c(cc1OC)c(C)cc1OC)NC(CCl)=O	NT	NT
6-M10	106.195	86.1503	93.1956	C11H14ClNO2	227.687	2-chloro-N-(2-ethoxyphenyl)propanamide	CCOc(cccc1)c1NC(C(C)Cl)=O	NT	NT
6-M11	94.5854	83.1169	0.654692	C9H11Cl2NOS	252.161	2-chloro-N-[(5-chlorothiophen-2-yl)methyl]-N-ethylacetamide	CCN(Cc(s1)ccc1Cl)C(CCl)=O	NT	NT
6-M12	103.463	93.4307	0.810323	C15H14ClNO	259.731	2-chloro-N-(diphenylmethyl)acetamide	O=C(CCl)NC(c1ccccc1)c1ccccc1	NT	NT
6-M13	92.878	90.7005	117.112	C13H17ClN2O3S	316.804	2-chloro-N-[4-(pyrrolidine-1-sulfonyl)phenyl]propanamide	CC(C(Nc(cc1)ccc1S(N1CCCC1)(=O)=O)=O)Cl	NT	NT
6-M14	136.244	89.9422	0.445808	C13H11ClN2O2S	294.757	2-(2-chloroacetamido)-5-phenylthiophene-3-carboxamide	NC(c1c(NC(CCl)=O)sc(-c2ccccc2)c1)=O	NT	NT
6-M15	90.8293	90.0938	0.804918	C11H14ClNO2	227.687	2-chloro-N-[(4-methoxyphenyl)methyl]-N-methylacetamide	CN(Cc(cc1)ccc1OC)C(CCl)=O	NT	NT
6-M16	93.9024	96.0091	1.06197	C10H10Cl3NO	266.551	2-chloro-N-[2-(2,4-dichlorophenyl)ethyl]acetamide	O=C(CCl)NCCc(ccc(Cl)c1)c1Cl	NT	NT
6-M17	105.512	91.0039	2.22037	C7H11ClN2O2	190.627	4-(2-chloroacetyl)piperazine-1-carbaldehyde	O=CN(CC1)CCN1C(CCl)=O	NT	NT
6-M18	89.8049	87.9704	105.094	C12H13ClN2O	236.697	2-chloro-N-(2-cyanoethyl)-N-phenylpropanamide	CC(C(N(CCC#N)c1ccccc1)=O)Cl	NT	NT
6-M19	103.463	91.6106	0.922714	C12H14ClNO	223.699	2-chloro-1-(2-phenylpyrrolidin-1-yl)ethan-1-one	O=C(CCl)N(CCC1)C1c1ccccc1	NT	NT
6-M20	96.2927	95.8574	1.12286	C8H12ClNO2	189.639	2-chloro-1-{8-oxa-3-azabicyclo[3.2.1]octan-3-yl}ethan-1-one	O=C(CCl)N1CC(CC2)OC2C1	NT	NT
6-M21	85.7073	98.1325	0.384287	C9H12ClNOS	217.716	2-chloro-N-methyl-N-[1-(thiophen-2-yl)ethyl]acetamide	CC(c1cccs1)N(C)C(CCl)=O	NT	NT
6-M22	92.5366	100.559	0.2374	C18H19ClN2O2	330.809	N-{3-[1-(2-chloro-N-methylacetamido)ethyl]phenyl}benzamide	CC(c1cc(NC(c2ccccc2)=O)ccc1)N(C)C(CCl)=O	NT	NT
6-N03	96.2927	102.531	103.896	C13H17ClN2O2	268.739	2-chloro-1-{4-[(5-methyl-1,2-oxazol-3-yl)methylidene]piperidin-1-yl}propan-1-one	CC(C(N(CC1)CCC1=Cc1noc(C)c1)=O)Cl	NT	NT
6-N04	106.537	95.7058	0.906022	C13H17ClN2O2	268.739	2-chloro-N-{[(2,5-dimethylphenyl)carbamoyl]methyl}-N-methylacetamide	Cc1cc(NC(CN(C)C(CCl)=O)=O)c(C)cc1	NT	NT
6-N05	101.073	91.7623	109.129	C15H18ClN3O2	307.775	1-[1-(2-chloropropanoyl)piperidin-4-yl]-2,3-dihydro-1H-1,3-benzodiazol-2-one	CC(C(N(CC1)CCC1N(c(cccc1)c1N1)C1=O)=O)Cl	NT	NT
6-N06	127.024	89.1838	2.0897	C14H10ClNO2	259.688	2-chloro-N-{8-oxatricyclo[7.4.0.0,2,7]trideca-1(9),2(7),3,5,10,12-hexaen-4-yl}acetamide	O=C(CCl)Nc(cc1)cc2c1oc1c2cccc1	NT	NT
6-N07	105.512	93.1273	110.854	C11H13Cl2NO2S	294.197	2-chloro-1-[2-(5-chlorothiophen-2-yl)morpholin-4-yl]propan-1-one	CC(C(N1CC(c(s2)ccc2Cl)OCC1)=O)Cl	NT	NT
6-N08	108.585	95.7058	1.59833	C16H21ClN2O2	308.803	2-chloro-N-[1-(3-phenylpropanoyl)piperidin-4-yl]acetamide	O=C(CCl)NC(CC1)CCN1C(CCc1ccccc1)=O	NT	NT
6-N09	99.7073	87.5154	102.238	C16H20ClN3O	305.803	2-chloro-N-[(1-cyclopropyl-2-ethyl-1H-1,3-benzodiazol-5-yl)methyl]propanamide	CCc1nc(cc(CNC(C(C)Cl)=O)cc2)c2n1C1CC1	NT	NT
6-N10	98	90.5489	2.55739	C12H17ClN2O	240.729	2-chloro-N-[4-(diethylamino)phenyl]acetamide	CCN(CC)c(cc1)ccc1NC(CCl)=O	NT	NT
6-N11	86.0488	92.3689	106.488	C13H17ClN2O	252.74	2-chloro-1-{3-[(pyridin-4-yl)methyl]pyrrolidin-1-yl}propan-1-one	CC(C(N1CC(Cc2ccncc2)CC1)=O)Cl	NT	NT
6-N12	88.439	88.5771	1.4427	C11H11ClN2OS	254.736	2-chloro-N-{2-[(2-cyanoethyl)sulfanyl]phenyl}acetamide	N#CCCSc(cccc1)c1NC(CCl)=O	NT	NT
6-N13	87.7561	85.2403	105.279	C16H14ClN3O	299.755	2-chloro-N-(1-phenyl-1H-1,3-benzodiazol-5-yl)propanamide	CC(C(Nc(cc1)cc(nc2)c1n2-c1ccccc1)=O)Cl	NT	NT
6-N14	92.5366	91.6106	110.026	C14H15ClN4O	290.748	2-chloro-N-({4H,5H-[1,2,4]triazolo[4,3-a]quinolin-1-yl}methyl)propanamide	CC(C(NCc1nnc(CC2)n1-c1c2cccc1)=O)Cl	NT	NT
6-N15	91.5122	94.0373	104.511	C9H12ClNO3S2	281.779	2-chloro-N-[2-(thiophene-2-sulfonyl)ethyl]propanamide	CC(C(NCCS(c1cccs1)(=O)=O)=O)Cl	NT	NT
6-N16	103.122	82.8135	101.345	C13H16ClFN2O	270.73	2-chloro-1-(7-fluoro-5-methyl-2,3,4,5-tetrahydro-1H-1,5-benzodiazepin-1-yl)propan-1-one	CC(C(N1c(ccc(F)c2)c2N(C)CCC1)=O)Cl	NT	NT
6-N17	115.756	91.6106	107.136	C15H26ClN5O	327.853	2-chloro-N-{[1,3-dimethyl-5-(4-methyl-1,4-diazepan-1-yl)-1H-pyrazol-4-yl]methyl}propanamide	CC(C(NCc(c(C)nn1C)c1N1CCN(C)CCC1)=O)Cl	NT	NT
6-N18	87.4146	87.6671	111.563	C12H16ClF2NO	263.711	2-chloro-1-{2',2'-difluoro-8-azaspiro[bicyclo[3.2.1]octane-3,1'-cyclopropan]-8-yl}propan-1-one	CC(C(N(C(CC1)C2)C1CC2(C1)C1(F)F)=O)Cl	NT	NT
6-N19	107.22	89.6388	99.5844	C15H16ClF3N2O2	348.748	4-(2-chloropropanoyl)-1-{[4-(trifluoromethyl)phenyl]methyl}piperazin-2-one	CC(C(N(CCN1Cc2ccc(C(F)(F)F)cc2)CC1=O)=O)Cl	NT	NT
6-N20	94.9268	84.7853	86.2302	C16H18ClFN4O	336.792	2-chloro-1-{4-[3-(2-fluorophenyl)-1H-pyrazol-5-yl]piperazin-1-yl}propan-1-one	CC(C(N(CC1)CCN1c1cc(-c(cccc2)c2F)n[nH]1)=O)Cl	NT	NT
6-N21	81.2683	83.8752	90.2065	C16H17ClFN3O2	337.776	2-chloro-1-{3-[3-(3-fluorophenyl)-1,2,4-oxadiazol-5-yl]piperidin-1-yl}propan-1-one	CC(C(N(CCC1)CC1c1nc(-c2cc(F)ccc2)no1)=O)Cl	NT	NT
6-N22	85.3659	93.8857	90.0634	C14H15ClN2O	262.735	2-chloro-N-(3-cyanophenyl)-N-cyclobutylpropanamide	CC(C(N(C1CCC1)c1cc(C#N)ccc1)=O)Cl	NT	NT
6-O03	101.073	98.8909	0.60573	C9H11ClN2O4S	278.713	2-chloro-N-(2-methoxy-5-sulfamoylphenyl)acetamide	COc(ccc(S(N)(=O)=O)c1)c1NC(CCl)=O	NT	NT
6-O04	99.7073	96.0091	0.314023	C10H12ClNO3	229.66	2-chloro-N-(2,5-dimethoxyphenyl)acetamide	COc(cc1)cc(NC(CCl)=O)c1OC	NT	NT
6-O05	75.4634	100.256	45.6859	C11H20ClNO	217.736	2-chloro-N-(3-cyclohexylpropyl)acetamide	O=C(CCl)NCCCC1CCCCC1	NT	NT
6-O06	89.4634	94.189	112.237	C11H20ClNO2	233.735	2-chloro-N-{2-[(2-methylcyclohexyl)oxy]ethyl}acetamide	CC(CCCC1)C1OCCNC(CCl)=O	NT	NT
6-O07	98	92.2173	0.963886	C16H16ClNO	273.757	N-benzyl-2-chloro-N-(3-methylphenyl)acetamide	Cc1cccc(N(Cc2ccccc2)C(CCl)=O)c1	NT	NT
6-O08	103.805	97.2225	0.422439	C12H11Cl2N3O	284.141	2-chloro-N-{1-[(2-chlorophenyl)methyl]-1H-pyrazol-5-yl}acetamide	O=C(CCl)Nc1ccnn1Cc(cccc1)c1Cl	NT	NT
6-O09	87.4146	88.5771	89.542	C11H14ClNO2	227.687	2-chloro-N-(4-ethoxyphenyl)propanamide	CCOc(cc1)ccc1NC(C(C)Cl)=O	NT	NT
6-O10	94.5854	91.7623	1.89942	C11H13Cl2NO	246.133	2-chloro-N-[1-(4-chlorophenyl)propyl]acetamide	CCC(c(cc1)ccc1Cl)NC(CCl)=O	NT	NT
6-O11	88.0976	91.0039	112.874	C8H12ClNO3	205.639	1-(2-chloroacetyl)piperidine-4-carboxylic acid	OC(C(CC1)CCN1C(CCl)=O)=O	NT	NT
6-O12	89.8049	95.2507	1.68529	C10H12ClNO3S	261.725	2-chloro-N-[(4-methanesulfonylphenyl)methyl]acetamide	CS(c1ccc(CNC(CCl)=O)cc1)(=O)=O	NT	NT
6-O13	85.3659	80.8418	99.7438	C16H16ClNO2	289.757	N-[4-(benzyloxy)phenyl]-2-chloropropanamide	CC(C(Nc(cc1)ccc1OCc1ccccc1)=O)Cl	NT	NT
6-O14	109.268	92.9756	0.577752	C14H11ClFNO3S	327.758	2-chloro-N-[4-(4-fluorobenzenesulfonyl)phenyl]acetamide	O=C(CCl)Nc(cc1)ccc1S(c(cc1)ccc1F)(=O)=O	NT	NT
6-O15	77.5122	93.8857	1.22157	C12H13ClFNO	241.689	2-chloro-1-[2-(4-fluorophenyl)pyrrolidin-1-yl]ethan-1-one	O=C(CCl)N(CCC1)C1c(cc1)ccc1F	NT	NT
6-O16	100.39	90.2455	115.974	C18H18ClN3O	327.808	N-({3-[(1H-1,3-benzodiazol-1-yl)methyl]phenyl}methyl)-2-chloropropanamide	CC(C(NCc1cc(Cn2c(cccc3)c3nc2)ccc1)=O)Cl	NT	NT
6-O17	75.4634	94.9474	117.768	C6H7Cl2N3O	208.045	2-chloro-N-(pyridazin-3-yl)acetamide hydrochloride	O=C(CCl)Nc1nnccc1.Cl	NT	NT
6-O18	82.9756	92.0656	8.29457	C14H18ClNO	251.752	2-chloro-N-[cyclopentyl(phenyl)methyl]acetamide	O=C(CCl)NC(C1CCCC1)c1ccccc1	NT	NT
6-O19	84	96.1608	5.88301	C12H14ClNO3S	287.762	2-chloro-N-(1,1-dioxo-2,3,4,5-tetrahydro-1lambda6-benzothiepin-5-yl)acetamide	O=C(CCl)NC(CCC1)c(cccc2)c2S1(=O)=O	NT	NT
6-O20	101.415	94.0373	121.021	C10H12ClNO	197.661	2-chloro-N-[(1R)-1-phenylethyl]acetamide	C[C@H](c1ccccc1)NC(CCl)=O	NT	NT
6-O21	79.9024	98.8909	1.52807	C11H14ClNO	211.688	N-benzyl-2-chloro-N-ethylacetamide	CCN(Cc1ccccc1)C(CCl)=O	NT	NT
6-O22	106.195	102.683	99.4448	C11H14ClNO2	227.687	2-chloro-N-{[4-(methoxymethyl)phenyl]methyl}acetamide	COCc1ccc(CNC(CCl)=O)cc1	NT	NT
6-P03	97.3171	106.626	110.114	C15H16ClN3O3	321.759	3-[(1,3-benzoxazol-2-yl)methyl]-4-(2-chloropropanoyl)piperazin-2-one	CC(C(N(CCN1)C(Cc2nc(cccc3)c3o2)C1=O)=O)Cl	NT	NT
6-P04	145.463	96.7675	0.182397	C18H16ClFN2O2	346.783	2-chloro-1-[5-(3-fluorophenyl)-3-(4-methoxyphenyl)-4,5-dihydro-1H-pyrazol-1-yl]ethan-1-one	COc(cc1)ccc1C(CC1c2cc(F)ccc2)=NN1C(CCl)=O	NT	NT
6-P05	78.1951	102.531	115.941	C11H16ClN3O2S	289.782	2-chloro-N-{[2-(morpholin-4-yl)-1,3-thiazol-5-yl]methyl}propanamide	CC(C(NCc1cnc(N2CCOCC2)s1)=O)Cl	NT	NT
6-P06	88.439	102.228	123.357	C11H13ClN2O2	240.686	1-benzyl-3-(2-chloropropanoyl)urea	CC(C(NC(NCc1ccccc1)=O)=O)Cl	NT	NT
6-P07	82.9756	94.0373	115.322	C13H14ClN3OS	295.788	2-chloro-N-{1-[4-(pyridin-3-yl)-1,3-thiazol-2-yl]ethyl}propanamide	CC(C(NC(C)c1nc(-c2cnccc2)cs1)=O)Cl	NT	NT
6-P08	101.415	93.8857	101.323	C9H8ClF2NO	219.616	2-chloro-N-(3,4-difluorophenyl)propanamide	CC(C(Nc(cc1)cc(F)c1F)=O)Cl	NT	NT
6-P09	77.1707	96.9191	119.232	C15H17Cl2N3O	326.221	2-chloro-N-[1-(2-chlorophenyl)-1-(1H-pyrazol-1-yl)propan-2-yl]propanamide	CC(C(c(cccc1)c1Cl)n1nccc1)NC(C(C)Cl)=O	NT	NT
6-P10	91.5122	100.104	113.414	C12H16ClNO3	257.713	2-chloro-N-[(3,4-dimethoxyphenyl)methyl]propanamide	CC(C(NCc(cc1)cc(OC)c1OC)=O)Cl	NT	NT
6-P11	97.6585	104.048	114.139	C14H15ClFN3O	295.74	2-chloro-N-(4-fluorophenyl)-N-[(1-methyl-1H-pyrazol-4-yl)methyl]propanamide	CC(C(N(Cc1cn(C)nc1)c(cc1)ccc1F)=O)Cl	NT	NT
6-P12	84.3415	99.3459	114.694	C8H11ClN2OS	218.704	2-chloro-N-[1-(1,2-thiazol-5-yl)ethyl]propanamide	CC(C(NC(C)c1ccns1)=O)Cl	NT	NT
6-P13	86.0488	99.0426	112.309	C8H13ClN4O	216.668	2-chloro-N-[1-(1-methyl-1H-1,2,4-triazol-3-yl)ethyl]propanamide	CC(C(NC(C)c1nn(C)cn1)=O)Cl	NT	NT
6-P14	122.927	97.0708	113.527	C13H13ClN2O	248.708	2-chloro-N-[(1R)-4-cyano-2,3-dihydro-1H-inden-1-yl]propanamide	CC(C(N[C@H](CC1)c2c1c(C#N)ccc2)=O)Cl	NT	NT
6-P15	89.122	104.048	113.284	C14H19ClN4O	294.78	2-chloro-N-{1-[2-(dimethylamino)ethyl]-1H-1,3-benzodiazol-5-yl}propanamide	CC(C(Nc(cc1)cc2c1n(CCN(C)C)cn2)=O)Cl	NT	NT
6-P16	82.2927	99.8009	113.822	C15H18ClF3N2O	334.764	2-chloro-1-[4-(2,2,2-trifluoro-1-phenylethyl)piperazin-1-yl]propan-1-one	CC(C(N(CC1)CCN1C(C(F)(F)F)c1ccccc1)=O)Cl	NT	NT
6-P17	84	97.5258	113.159	C14H17ClN4O2S	340.828	7-{[4-(2-chloropropanoyl)piperazin-1-yl]methyl}-5H-[1,3]thiazolo[3,2-a]pyrimidin-5-one	CC(C(N1CCN(CC(N=C2SC=CN22)=CC2=O)CC1)=O)Cl	NT	NT
6-P18	93.561	90.8522	93.8583	C15H26ClNO3	303.825	tert-butyl 2-[1-(2-chloropropanoyl)azepan-4-yl]acetate	CC(C(N1CCC(CC(OC(C)(C)C)=O)CCC1)=O)Cl	NT	NT
6-P19	92.878	101.924	115.397	C11H17ClN2O2	244.718	2-chloro-N-[2-(3,5-dimethyl-1,2-oxazol-4-yl)propyl]propanamide	CC(CNC(C(C)Cl)=O)c1c(C)onc1C	NT	NT
6-P20	103.805	98.7392	101.235	C16H25ClN4O	324.849	rac-2-chloro-N-{[(2R,3S)-1-cyclopropyl-2-(1-methyl-1H-pyrazol-5-yl)piperidin-3-yl]methyl}propanamide	CC(C(NC[C@@H](CCC1)[C@@H](c2ccnn2C)N1C1CC1)=O)Cl	NT	NT
6-P21	90.8293	102.531	103.371	C10H14Cl2N2O	249.137	2-chloro-N-[(4-chloro-1-methyl-1H-pyrrol-2-yl)methyl]-N-methylpropanamide	CC(C(N(C)Cc1cc(Cl)cn1C)=O)Cl	NT	NT
6-P22	91.1707	104.503	111.728	C9H13ClN2O2	216.665	2-chloro-N-(1-cyclopropanecarbonylazetidin-3-yl)acetamide	O=C(CCl)NC(C1)CN1C(C1CC1)=O	NT	NT
7-A03	97.0173	97.5384	98.8172	C12H18ClN3O	255.744	2-chloro-1-[2-(1-methyl-1H-pyrazol-4-yl)piperidin-1-yl]propan-1-one	CC(C(N(CCCC1)C1c1cn(C)nc1)=O)Cl	NT	NT
7-A04	109.576	91.9874	92.227	C8H13ClN4O2	232.667	2-chloro-N-{[3-(dimethylamino)-1,2,4-oxadiazol-5-yl]methyl}propanamide	CC(C(NCc1nc(N(C)C)no1)=O)Cl	NT	NT
7-A05	74.7253	77.7135	57.5262	C17H19ClN2OS	334.864	2-chloro-N-[(6-phenyl-4,5,6,7-tetrahydro-1,3-benzothiazol-2-yl)methyl]propanamide	CC(C(NCc1nc(CCC(C2)c3ccccc3)c2s1)=O)Cl	NT	NT
7-A06	94.8195	82.4715	81.0582	C11H18ClNO	215.72	2-chloro-N-[(1-cyclopropylcyclobutyl)methyl]propanamide	CC(C(NCC1(CCC1)C1CC1)=O)Cl	NT	NT
7-A07	92.3077	92.7804	84.7934	C9H15ClN4O	230.695	2-chloro-N-[2-(4-methyl-4H-1,2,4-triazol-3-yl)propyl]propanamide	CC(CNC(C(C)Cl)=O)c1nncn1C	NT	NT
7-A08	84.4584	84.3218	80.692	C12H15ClF3N3O	309.715	2-chloro-1-{3-[3-(trifluoromethyl)-1H-pyrazol-1-yl]piperidin-1-yl}propan-1-one	CC(C(N(CCC1)CC1n1nc(C(F)(F)F)cc1)=O)Cl	NT	NT
7-A09	81.9466	91.9874	81.9937	C12H17ClN2O2	256.729	2-chloro-1-[3-(1-methyl-1H-pyrrol-2-yl)morpholin-4-yl]propan-1-one	CC(C(N(CCOC1)C1c1cccn1C)=O)Cl	NT	NT
7-A10	81.3187	85.6435	87.0953	C11H17ClN4O	256.732	2-chloro-N-[(5-cyclobutyl-4-methyl-4H-1,2,4-triazol-3-yl)methyl]propanamide	CC(C(NCc1nnc(C2CCC2)n1C)=O)Cl	NT	NT
7-A11	82.8885	90.9301	108.017	C14H18ClNO2	267.751	2-chloro-N-(4-phenyloxan-4-yl)propanamide	CC(C(NC1(CCOCC1)c1ccccc1)=O)Cl	NT	NT
7-A12	87.5981	85.1148	93.1349	C16H18ClN3O2	319.786	rac-2-chloro-N-[(2R,3R)-2-(1-phenyl-1H-imidazol-2-yl)oxolan-3-yl]propanamide	CC(C(N[C@@H]1[C@@H](c2nccn2-c2ccccc2)OCC1)=O)Cl	NT	NT
7-A13	75.0392	82.868	74.7463	C13H13ClN2O2	264.707	2-chloro-N-[(5-phenyl-1,2-oxazol-3-yl)methyl]propanamide	CC(C(NCc1noc(-c2ccccc2)c1)=O)Cl	NT	NT
7-A14	95.1334	82.7358	82.6843	C8H13ClN4O	216.668	2-chloro-N-[2-(1-methyl-1H-1,2,3-triazol-4-yl)ethyl]propanamide	CC(C(NCCc1cn(C)nn1)=O)Cl	NT	NT
7-A15	107.378	80.0925	83.1954	C17H20ClN3O	317.813	2-chloro-1-{4-[(quinolin-2-yl)methyl]piperazin-1-yl}propan-1-one	CC(C(N1CCN(Cc2nc3ccccc3cc2)CC1)=O)Cl	NT	NT
7-A16	110.518	80.0925	74.7246	C12H15ClN2O3	270.712	4-(2-chloropropanoyl)-1-(5-methylfuran-2-yl)piperazin-2-one	CC(C(N(CCN1c2ccc(C)o2)CC1=O)=O)Cl	NT	NT
7-A17	95.4474	83.2645	74.0126	C11H11ClFNO2	243.662	2-chloro-N-(5-fluoro-2,3-dihydro-1-benzofuran-3-yl)propanamide	CC(C(NC1c(cc(cc2)F)c2OC1)=O)Cl	NT	NT
7-A18	102.041	73.0877	60.4277	C15H19ClN2O2	294.777	2-chloro-1-{3-[(5-cyclopropylpyridin-2-yl)oxy]pyrrolidin-1-yl}propan-1-one	CC(C(N(CC1)CC1Oc1ncc(C2CC2)cc1)=O)Cl	NT	NT
7-A19	106.122	87.2295	78.952	C7H12ClN5O	217.656	2-chloro-N-[2-(5-methyl-1H-1,2,3,4-tetrazol-1-yl)ethyl]propanamide	CC(C(NCCn1nnnc1C)=O)Cl	NT	NT
7-A20	92.9356	79.9604	77.0549	C17H22ClN3O3	351.828	2-chloro-1-[2-(4-methylpiperazine-1-carbonyl)-3,4-dihydro-2H-1,4-benzoxazin-4-yl]propan-1-one	CC(C(N(C1)c(cccc2)c2OC1C(N1CCN(C)CC1)=O)=O)Cl	NT	NT
7-A21	92.9356	80.0925	70.799	C15H19Cl2N3O2	344.236	N-(3-chloro-4-methylphenyl)-4-(2-chloropropanoyl)piperazine-1-carboxamide	CC(C(N(CC1)CCN1C(Nc1cc(Cl)c(C)cc1)=O)=O)Cl	NT	NT
7-A22	90.7378	87.7581	68.7015	C15H21ClN2O	280.793	2-chloro-1-{2-[3-(dimethylamino)phenyl]pyrrolidin-1-yl}propan-1-one	CC(C(N(CCC1)C1c1cc(N(C)C)ccc1)=O)Cl	NT	NT
7-B03	93.5636	94.6308	0.804358	C15H18ClN3O	291.776	2-chloro-N-[(3,5-dimethyl-1-phenyl-1H-pyrazol-4-yl)methyl]-N-methylacetamide	Cc1c(CN(C)C(CCl)=O)c(C)nn1-c1ccccc1	NT	NT
7-B04	81.6327	86.833	0.382175	C15H15ClN2OS	306.81	2-chloro-N-(2-phenyl-4,5,6,7-tetrahydro-1,3-benzothiazol-7-yl)acetamide	O=C(CCl)NC(CCC1)c2c1nc(-c1ccccc1)s2	NT	NT
7-B05	93.2496	89.4763	0.0855099	C11H15ClN2O2	242.702	2-chloro-N-cyclopropyl-N-[(3,5-dimethyl-1,2-oxazol-4-yl)methyl]acetamide	Cc1noc(C)c1CN(C1CC1)C(CCl)=O	NT	NT
7-B06	77.551	90.6658	0.564694	C15H16ClN3O	289.76	2-chloro-N-({1-phenyl-1H,4H,5H,6H-cyclopenta[c]pyrazol-3-yl}methyl)acetamide	O=C(CCl)NCc(c1c2CCC1)nn2-c1ccccc1	NT	NT
7-B07	113.344	88.5511	96.1485	C12H15ClN4O2	282.726	2-chloro-N-({5,7-dimethyl-2-oxo-1H,2H-pyrazolo[1,5-a]pyrimidin-6-yl}methyl)propanamide	CC(C(NCC(C(C)=NC1=C2)=C(C)N1NC2=O)=O)Cl	NT	NT
7-B08	91.6797	86.3043	0.975214	C15H19ClN2O2	294.777	2-chloro-N-{[1-(2-phenylacetyl)pyrrolidin-3-yl]methyl}acetamide	O=C(CCl)NCC(CC1)CN1C(Cc1ccccc1)=O	NT	NT
7-B09	87.2841	83.3967	91.8985	C16H22ClNO2	295.804	2-chloro-N-{[2-(4-methylphenyl)oxan-3-yl]methyl}propanamide	CC(C(NCC1C(c2ccc(C)cc2)OCCC1)=O)Cl	NT	NT
7-B10	93.8776	88.5511	4.10762	C12H13ClN2O2	252.697	2-chloro-N-[(2-methyl-3-oxo-2,3-dihydro-1H-isoindol-1-yl)methyl]acetamide	CN(C(CNC(CCl)=O)c1c2cccc1)C2=O	NT	NT
7-B11	93.2496	86.7008	106.327	C12H13ClF3N3O	307.699	2-chloro-1-{2-[4-(trifluoromethyl)pyrimidin-2-yl]pyrrolidin-1-yl}propan-1-one	CC(C(N(CCC1)C1c1nc(C(F)(F)F)ccn1)=O)Cl	NT	NT
7-B12	97.3312	83.9253	1.20832	C16H15ClN2O2	302.755	2-chloro-N-[(diphenylcarbamoyl)methyl]acetamide	O=C(CCl)NCC(N(c1ccccc1)c1ccccc1)=O	NT	NT
7-B13	83.8305	83.2645	95.7694	C13H19ClN4O2	298.769	2-chloro-N-[1-(1,3-dimethyl-1H-pyrazol-5-yl)-2-oxopiperidin-3-yl]propanamide	CC(C(NC(CCCN1c2cc(C)nn2C)C1=O)=O)Cl	NT	NT
7-B14	82.2606	79.696	0.886433	C12H13ClFNO2	257.688	2-chloro-N-(9-fluoro-2,3,4,5-tetrahydro-1-benzoxepin-5-yl)acetamide	O=C(CCl)NC1c(cccc2F)c2OCCC1	NT	NT
7-B15	94.8195	78.903	84.2779	C12H19ClN4OS	302.824	2-chloro-1-[4-(3-ethyl-1,2,4-thiadiazol-5-yl)-1,4-diazepan-1-yl]propan-1-one	CCc1nsc(N(CCC2)CCN2C(C(C)Cl)=O)n1	NT	NT
7-B16	78.179	80.2247	0.666595	C15H22ClN3O2	311.807	2-chloro-N-[(3-cycloheptyl-1,2,4-oxadiazol-5-yl)methyl]-N-cyclopropylacetamide	O=C(CCl)N(Cc1nc(C2CCCCCC2)no1)C1CC1	NT	NT
7-B17	100.157	72.6912	75.6738	C13H14ClN3O3S	327.787	2-chloro-1-{3-[3-(thiophen-2-yl)-1,2,4-oxadiazol-5-yl]morpholin-4-yl}propan-1-one	CC(C(N(CCOC1)C1c1nc(-c2cccs2)no1)=O)Cl	NT	NT
7-B18	98.5871	83.0002	0.321967	C14H15Cl2NO	284.181	2-chloro-N-(2-chloroprop-2-en-1-yl)-N-(2,3-dihydro-1H-inden-1-yl)acetamide	C=C(CN(C(CC1)c2c1cccc2)C(CCl)=O)Cl	NT	NT
7-B19	70.9576	82.868	79.8656	C14H16ClN3O2	293.749	N-[1-(3-benzyl-1,2,4-oxadiazol-5-yl)ethyl]-2-chloropropanamide	CC(C(NC(C)c1nc(Cc2ccccc2)no1)=O)Cl	NT	NT
7-B20	93.2496	87.8903	0.492823	C18H21ClN2O	316.825	2-chloro-N-cyclopentyl-N-[(2-methylquinolin-4-yl)methyl]acetamide	Cc1nc2ccccc2c(CN(C2CCCC2)C(CCl)=O)c1	NT	NT
7-B21	99.529	82.3393	80.5241	C12H20ClN3O	257.76	N-[(5-tert-butyl-1H-pyrazol-3-yl)methyl]-2-chloro-N-methylpropanamide	CC(C(N(C)Cc1n[nH]c(C(C)(C)C)c1)=O)Cl	NT	NT
7-B22	76.2951	84.7183	0.630878	C13H12ClF4NO	309.687	2-chloro-N-{cyclopropyl[4-fluoro-3-(trifluoromethyl)phenyl]methyl}acetamide	O=C(CCl)NC(C1CC1)c(cc1)cc(C(F)(F)F)c1F	NT	NT
7-C03	75.3532	101.239	112.85	C16H18ClN5O2	347.799	rac-1-[(3aR,6aR)-3a-[3-(pyrazin-2-yl)-1,2,4-oxadiazol-5-yl]-octahydrocyclopenta[c]pyrrol-2-yl]-2-chloropropan-1-one	CC(C(N(C[C@@H]1CCC2)C[C@@]12c1nc(-c2nccnc2)no1)=O)Cl	NT	NT
7-C04	101.099	94.4986	118.032	C8H15ClN2O3S	254.734	2-chloro-N-[(1-methanesulfonylazetidin-3-yl)methyl]propanamide	CC(C(NCC(C1)CN1S(C)(=O)=O)=O)Cl	NT	NT
7-C05	104.553	83.2645	92.832	C15H20ClN5O2	337.805	2-chloro-1-{2-[5-(1-methyl-1H-pyrazol-4-yl)-1,2,4-oxadiazol-3-yl]azepan-1-yl}propan-1-one	CC(C(N(CCCCC1)C1c1noc(-c2cn(C)nc2)n1)=O)Cl	NT	NT
7-C06	83.2025	80.8855	92.6279	C9H11ClN2OS	230.714	2-chloro-1-{4H,5H,6H,7H-[1,3]thiazolo[5,4-c]pyridin-5-yl}propan-1-one	CC(C(N(CC1)Cc2c1ncs2)=O)Cl	NT	NT
7-C07	100.471	82.7358	94.7571	C11H18ClF3N2O3S	350.785	N-[1-(2-chloropropanoyl)piperidin-4-yl]-N-(2,2,2-trifluoroethyl)methanesulfonamide	CC(C(N(CC1)CCC1N(CC(F)(F)F)S(C)(=O)=O)=O)Cl	NT	NT
7-C08	96.3893	78.5065	95.6722	C16H19ClN4O2	334.801	1-[3-(1-benzyl-1H-1,2,4-triazol-5-yl)morpholin-4-yl]-2-chloropropan-1-one	CC(C(N(CCOC1)C1c1ncnn1Cc1ccccc1)=O)Cl	NT	NT
7-C09	113.972	69.9157	81.297	C16H18ClNO	275.773	2-chloro-1-{3-phenyl-8-azabicyclo[3.2.1]oct-2-en-8-yl}propan-1-one	CC(C(N(C(CC1)C2)C1C=C2c1ccccc1)=O)Cl	NT	NT
7-C10	104.239	77.0527	97.8279	C9H13ClF2N4O	266.675	2-chloro-N-{[1-(2,2-difluoroethyl)-1H-1,2,4-triazol-5-yl]methyl}-N-methylpropanamide	CC(C(N(C)Cc1ncnn1CC(F)F)=O)Cl	NT	NT
7-C11	75.0392	69.5192	81.8568	C12H12ClNOS	253.748	N-[(1-benzothiophen-3-yl)methyl]-2-chloropropanamide	CC(C(NCc1csc2c1cccc2)=O)Cl	NT	NT
7-C12	105.808	76.1275	88.4451	C12H14ClN3O	251.712	2-chloro-N-(2-{1H-pyrrolo[2,3-b]pyridin-3-yl}ethyl)propanamide	CC(C(NCCc1c[nH]c2c1cccn2)=O)Cl	NT	NT
7-C13	102.355	76.9205	79.2537	C14H18ClFN2O3S	348.821	N-[1-(2-chloropropanoyl)piperidin-3-yl]-3-fluorobenzene-1-sulfonamide	CC(C(N(CCC1)CC1NS(c1cc(F)ccc1)(=O)=O)=O)Cl	NT	NT
7-C14	104.553	74.0129	80.3743	C11H13Cl2NO2	262.132	2-chloro-N-(3-chloro-4-methoxyphenyl)-N-methylpropanamide	CC(C(N(C)c(cc1)cc(Cl)c1OC)=O)Cl	NT	NT
7-C15	97.3312	74.2772	82.0785	C15H21ClN2O	280.793	2-chloro-1-[8-(dimethylamino)-2,3,4,5-tetrahydro-1H-2-benzazepin-2-yl]propan-1-one	CC(C(N(CCC1)Cc2c1ccc(N(C)C)c2)=O)Cl	NT	NT
7-C16	120.879	76.1275	77.7853	C14H16Cl2N2O2	315.195	2-chloro-N-[1-(2-chlorophenyl)-2-oxopyrrolidin-3-yl]-N-methylpropanamide	CC(C(N(C)C(CCN1c(cccc2)c2Cl)C1=O)=O)Cl	NT	NT
7-C17	102.983	55.6418	67.4862	C14H16ClF3N2O	320.738	2-chloro-N-{1-[2-(trifluoromethyl)phenyl]pyrrolidin-3-yl}propanamide	CC(C(NC(CC1)CN1c1c(C(F)(F)F)cccc1)=O)Cl	NT	NT
7-C18	104.239	75.0702	76.5729	C14H19ClN2O2	282.766	2-chloro-1-(2-{[(2-methylpyridin-3-yl)oxy]methyl}pyrrolidin-1-yl)propan-1-one	CC(C(N1C(COc2c(C)nccc2)CCC1)=O)Cl	NT	NT
7-C19	93.2496	79.2995	93.0642	C14H15ClFN3O	295.74	2-chloro-N-[(4-fluorophenyl)(1-methyl-1H-pyrazol-4-yl)methyl]propanamide	CC(C(NC(c1cn(C)nc1)c(cc1)ccc1F)=O)Cl	NT	NT
7-C20	99.2151	76.6562	79.4782	C12H18ClN3OS	287.809	2-chloro-1-[4-(5-ethyl-1,3-thiazol-2-yl)piperazin-1-yl]propan-1-one	CCc1cnc(N(CC2)CCN2C(C(C)Cl)=O)s1	NT	NT
7-C21	90.4239	83.3967	93.1049	C12H17ClN4O	268.743	2-chloro-N-[1-(pyrimidin-2-yl)piperidin-3-yl]propanamide	CC(C(NC(CCC1)CN1c1ncccn1)=O)Cl	NT	NT
7-C22	69.3878	85.247	91.4957	C12H20ClF3N2O	300.748	2-chloro-1-[2-(propan-2-yl)-4-(2,2,2-trifluoroethyl)piperazin-1-yl]propan-1-one	CC(C)C(CN(CC(F)(F)F)CC1)N1C(C(C)Cl)=O	NT	NT
7-D03	95.4474	98.0671	104.253	C10H15ClN2O2	230.691	2-chloro-N-[1-(3,5-dimethyl-1,2-oxazol-4-yl)propyl]acetamide	CCC(c1c(C)onc1C)NC(CCl)=O	NT	NT
7-D04	81.3187	93.1769	2.02207	C12H13ClN2O3	268.696	2-chloro-N-[(3R)-5-methyl-4-oxo-2,3,4,5-tetrahydro-1,5-benzoxazepin-3-yl]acetamide	CN(c(cccc1)c1OC[C@H]1NC(CCl)=O)C1=O	NT	NT
7-D05	102.041	91.5909	0.403751	C7H8ClF2N3O	223.608	2-chloro-N-{[5-(difluoromethyl)-1H-pyrazol-4-yl]methyl}acetamide	O=C(CCl)NCc1c(C(F)F)[nH]nc1	NT	NT
7-D06	91.9937	88.9476	0.672572	C12H11ClN2O	234.681	2-chloro-N-[(1R)-4-cyano-2,3-dihydro-1H-inden-1-yl]acetamide	N#Cc1cccc2c1CC[C@H]2NC(CCl)=O	NT	NT
7-D07	107.378	84.3218	110.914	C12H18ClN3OS	287.809	2-chloro-N-{1-[(1,3-thiazol-4-yl)methyl]piperidin-4-yl}propanamide	CC(C(NC1CCN(Cc2cscn2)CC1)=O)Cl	NT	NT
7-D08	112.088	84.8505	1.69056	C11H15ClN2O2	242.702	2-chloro-N-[1-(6-methoxypyridin-2-yl)propyl]acetamide	CCC(c1nc(OC)ccc1)NC(CCl)=O	NT	NT
7-D09	92.3077	81.9428	100.801	C12H19ClN4O	270.759	2-chloro-N-(2-{5H,6H,7H,8H,9H-[1,2,4]triazolo[4,3-a]azepin-3-yl}ethyl)propanamide	CC(C(NCCc1nnc2n1CCCCC2)=O)Cl	NT	NT
7-D10	88.854	84.5862	19.0699	C9H16ClNO4	237.681	2-chloro-N-(4,4-dimethoxyoxan-3-yl)acetamide	COC(CCOC1)(C1NC(CCl)=O)OC	NT	NT
7-D11	108.32	81.282	104.399	C8H12ClN3OS	233.718	2-chloro-N-[1-(5-methyl-1,3,4-thiadiazol-2-yl)ethyl]propanamide	CC(C(NC(C)c1nnc(C)s1)=O)Cl	NT	NT
7-D12	107.692	82.2072	0.741818	C12H14ClNO	223.699	2-chloro-N-[(1r,3r)-3-phenylcyclobutyl]acetamide	O=C(CCl)N[C@H](C1)C[C@@H]1c1ccccc1	NT	NT
7-D13	78.179	76.1275	85.0243	C15H15ClN4O3	334.758	5-[4-(2-chloropropanoyl)piperazin-1-yl]-2-(furan-2-yl)-1,3-oxazole-4-carbonitrile	CC(C(N(CC1)CCN1c1c(C#N)nc(-c2ccco2)o1)=O)Cl	NT	NT
7-D14	105.808	77.1849	1.5942	C12H16ClNOS	257.779	2-chloro-N-{1-[2-(methylsulfanyl)phenyl]propan-2-yl}acetamide	CC(Cc(cccc1)c1SC)NC(CCl)=O	NT	NT
7-D15	96.0754	78.3744	85.7944	C14H16ClN5O2	321.762	2-chloro-1-{2-[3-(pyrimidin-2-yl)-1,2,4-oxadiazol-5-yl]piperidin-1-yl}propan-1-one	CC(C(N(CCCC1)C1c1nc(-c2ncccn2)no1)=O)Cl	NT	NT
7-D16	84.1444	75.2024	0.543555	C10H7Cl2F4NO	304.068	2-chloro-N-[1-(3-chloro-4-fluorophenyl)-2,2,2-trifluoroethyl]acetamide	O=C(CCl)NC(C(F)(F)F)c(cc1)cc(Cl)c1F	NT	NT
7-D17	101.413	54.3202	55.5898	C14H14Cl2N2O	297.18	2-chloro-1-{9-chloro-1H,2H,3H,4H-pyrazino[1,2-a]indol-2-yl}propan-1-one	CC(C(N(CCn1c2ccc3)Cc1cc2c3Cl)=O)Cl	NT	NT
7-D18	96.3893	74.4094	99.7656	C13H21ClN2O3	288.77	2-chloro-N-[2-oxo-2-(pyrrolidin-1-yl)ethyl]-N-[(oxolan-2-yl)methyl]acetamide	O=C(CCl)N(CC1OCCC1)CC(N1CCCC1)=O	NT	NT
7-D19	100.785	82.868	88.4517	C11H15ClN2O2	242.702	2-chloro-1-[2-(5-methyl-1,2-oxazol-3-yl)pyrrolidin-1-yl]propan-1-one	CC(C(N(CCC1)C1c1noc(C)c1)=O)Cl	NT	NT
7-D20	83.5165	71.5017	1.01297	C14H15Cl2N3O	312.194	2-chloro-N-[1-(2-chlorophenyl)-1-(1H-pyrazol-1-yl)propan-2-yl]acetamide	CC(C(c(cccc1)c1Cl)n1nccc1)NC(CCl)=O	NT	NT
7-D21	90.7378	83.7932	87.6596	C12H14ClN3O	251.712	2-chloro-N-[(1-methyl-1H-indazol-6-yl)methyl]propanamide	CC(C(NCc1cc(n(C)nc2)c2cc1)=O)Cl	NT	NT
[truncated: 1,201 more rows]
