# Supplementary material for: Antibiotic target discovery by integrated phenotypic and activity-based profiling of electrophilic fragments
Source: Cell Chem Biol. Author manuscript; Available in PMC 2025 Apr 14. (PMC11995724; doi:10.1016/j.chembiol.2025.02.001)
Supplement: MMC3 [file NIHMS2061764-supplement-MMC3.xlsx]

## Sheet: Table S5
MIC of 10-F05 against several ESKAPE stains. Related to Figure 2.
Organism	Strain	10-F05 MIC
		µg/mL	µM
S. flexneri	M90T	0.59	2.5
V. cholerae	SAD30	2.38	10
S. aureus	MSSA476	2.38	10
S. aureus	MRSA43300	1.19-2.38	2024-05-10
E. cloacae	13047	11.9	50
E. coli (EPEC)	JPN15	5.95-11.9	25-50
E. coli (KPC+)	BAA-2340	11.9	50
K. pneumoniae	13883	11.9	50
K. pneumoniae	700603	>23.8	>100
A. baumannii	BAA-1790	>23.8	>100
P. aeruginosa	BAA-2110	>23.8	>100
Cross Resistance of different antibiotics. Related to Figure 2.
Bacterial strains	S. flexneri M90T		P30 S. flexneri M90T		MSSA476		P19 MSSA476
Antibiotic	MIC (LB)	Fold Change	MIC (LB)	Fold Change	MIC (TSB)	Fold Change	MIC (TSB)	Fold Change
10-F05	2.5*	\	5*	2	10*	\	100*	10
Ampicillin	4	\	4	1	64	\	64	1
Kanamycin	16	\	16	1	>64	\	>64	1
Imipenem	<0.5	\	<0.5	1	<0.5	\	<0.5	1
Chloramphenicol	4	\	4	1	8	\	8	1
Gentamicin	16	\	32	2	>64	\	>64	1
Tetracycline	<0.5	\	<0.5	1	<0.5	\	<0.5	1
Streptomycin	16	\	32	2	8	\	8	1
*:MIC (µM); others: MIC (µg/mL)
Antibiotic Spectrum. Related to Table S3.
Bacterial strains	S. flexneri M90T		V. cholerae SAD30		E. coli JPN15		E. coli (KPC+) BAA-2340		MSSA476		MRSA43300		E. cloacae 13047		K. pneumoniae 13883		K. pneumoniae 700603		A. baumannii BAA-1790		P. aeruginosa BAA-2110
Antibiotic	MIC (LB)	CL	MIC (LB)	CL	MIC (LB)	CL	MIC (LB)	CL	MIC (TSB)	CL	MIC (TSB)	CL	MIC (NB)	CL	MIC (NB)	CL	MIC (NB)	CL	MIC (TSB)	CL	MIC (NB)	CL
Ampicillin	2	S	4	S	8	S	>64	R	4	S	64	R	>64	R	64	R	>64	R	>64	R	64	R
Kanamycin	16	S	32	I	16	S	>64	R	16	S	>64	R	8	S	1	S	8	S	8	S	8	S
Imipenem	<0.5	S	1	S	<0.5	S	2	S	<0.5	S	<0.5	S	<0.5	S	<0.5	S	<0.5	S	16	R	<0.5	S
Chloramphenicol	4	S	2	S	32	R	8	S	4	S	8	S	32	R	2	S	32	R	>64	R	2	S
Gentamicin	16	R	32	R	16	R	32	R	16	R	>64	R	8	R	2	S	8	R	>64	R	4	I
Tetracycline	<0.5	S	<0.5	S	2	S	>64	R	<0.5	S	<0.5	S	4	S	<0.5	S	4	S	16	R	2	S
Streptomycin	16	S	>64	R	16	S	32	S	8	S	8	S	>64	R	<0.5	S	<0.5	S	64	R	2	S
MIC (µg/mL)
Classification (CL)	S: susceptible
	I: intermediate
	R: resistant
